# Supplementary material for: Crystal structure of catena-poly[[di­iodidomer­cury(II)]-μ-2,2′-di­thio­bis­(pyridine N-oxide)-κ2 O:O′]
Source: Acta Crystallogr E Crystallogr Commun. 2018 Mar 2;74(Pt 4):433–5. doi: 10.1107/S2056989018003055 (PMC5946961; doi:10.1107/S2056989018003055)
Supplement: Supplementary file 1 [file e-74-00433-sup1.cif]

##############################################################################
#                                                                            #
# This CIF contains the data in a paper accepted for publication in          #
# Acta Crystallographica Section E. It conforms to the requirements of       #
# Notes for Authors for Acta Crystallographica Section E, and has been       #
# peer reviewed under the auspices of the IUCr Commission on Journals.       #
#                                                                            #
# Full details of the Crystallographic Information File format               #
# are given in the paper "The Crystallographic Information File (CIF):       #
# a New Standard Archive File for Crystallography" by S. R. Hall, F. H.      #
# Allen and I. D. Brown [Acta Cryst. (1991), A47, 655-685].                  #
#                                                                            #
# The current version of the core CIF dictionary is obtainable from          #
# ftp://ftp.iucr.org/pub/cif_core.dic.                                       #
#                                                                            #
# Software is freely available for graphical display of the structure(s)     #
# in this CIF. For information consult the CIF software page                 #
# http://www.iucr.org/resources/cif/software.                                #
#                                                                            #
# This file may be used for bona fide research purposes within the           #
# scientific community so long as proper attribution is given to the journal # 
# article from which it was obtained.                                        #
#                                                                            #
##############################################################################
data_global
_audit_creation_method     'SHELXL-2018/1 and form.cif (version 2.0)'
_journal_data_validation_number     ?
_journal_date_recd_electronic     2018-02-16
_journal_date_accepted     2018-02-22
_journal_name_full     'Acta Crystallographica, Section E'
_journal_year     2018
_journal_volume     74
_journal_issue      4
_journal_page_first     433
_journal_page_last     435
_journal_paper_category     GM
_journal_paper_doi     10.1107/S2056989018003055
_journal_coeditor_code     IS5492
_publ_contact_author_name     'R\"udiger W. Seidel'
_publ_contact_author_address
;
Lehrstuhl f\"ur Analytische Chemie
Ruhr-Universit\"at Bochum
Universit\"atstrasse 150
44780 Bochum, Germany
;
_publ_contact_author_email     Ruediger.Seidel@rub.de
_publ_contact_author_fax     '49 234 32 14683'
_publ_contact_author_phone     '49 234 32 28194'
_publ_section_title
;
Crystal structure of
<i>catena</i>-poly[[diiodidomercury(II)]-\m-2,2'-dithiobis(pyridine
<i>N</i>-oxide)-\k^2^<i>O</i>:<i>O</i>']
;
_publ_section_title_footnote
;
 Dedicated to Professor Peter Imming on the occasion of his 60th birthday.
;
loop_
    _publ_author_name
    _publ_author_address
    'Seidel, R\"udiger W.'
;
Lehrstuhl f\"ur Analytische Chemie
Ruhr-Universit\"at Bochum
Universit\"atstrasse 150
44780 Bochum, Germany
;
    'Oppel, Iris M.'
;
Institut f\"ur Anorganische Chemie
Rheinisch-Westf\"alische Technische Hochschule Aachen
Landoltweg 1
52074 Aachen, Germany
;
_publ_section_synopsis
;
In the title compound, HgI~2~ units are joined by 2,2'-dithiobis(pyridine
<i>N</i>-oxide) spacer ligands in a \m-\k^2^<i>O</i>:<i>O</i>' coordination
mode, resulting in a one-dimensional coordination polymer extending in the
[010] direction.
;
data_I
_database_code_depnum_ccdc_archive 'CCDC 1825194'
_chemical_name_systematic
;
<i>catena</i>-Poly[[diiodidomercury(II)]-\m-2,2'-dithiobis(pyridine
<i>N</i>-oxide)-\k^2^<i>O</i>:<i>O</i>']
;
_chemical_name_common     ?
_chemical_formula_moiety     'C10 H8 Hg I2 N2 O2 S2'
_chemical_formula_sum     'C10 H8 Hg I2 N2 O2 S2'
_chemical_formula_iupac     '[Hg I2 (C10 H8 N2 O2 S2)]'
_chemical_formula_weight     706.69
_chemical_melting_point     ?
_shelx_space_group_comment
;
The symmetry employed for this shelxl refinement is uniquely defined
by the following loop, which should always be used as a source of
symmetry information in preference to the above space-group names.
They are only intended as comments.
;
_space_group_crystal_system     monoclinic
_space_group_name_H-M_alt     'P 21/n'
_space_group_name_Hall     '-P 2yn'
loop_
    _space_group_symop_operation_xyz
    'x, y, z'
    '-x+1/2, y+1/2, -z+1/2'
    '-x, -y, -z'
    'x-1/2, -y-1/2, z-1/2'
_cell_length_a     7.4207(3)
_cell_length_b     18.7599(7)
_cell_length_c     11.6463(4)
_cell_angle_alpha     90
_cell_angle_beta     100.887(4)
_cell_angle_gamma     90
_cell_volume     1592.13(10)
_cell_formula_units_Z     4
_cell_measurement_reflns_used     4297
_cell_measurement_theta_min     3.5570
_cell_measurement_theta_max     32.0870
_cell_measurement_temperature     108(2)
_exptl_crystal_description     plate
_exptl_crystal_colour     colourless
_exptl_crystal_size_max     0.156
_exptl_crystal_size_mid     0.104
_exptl_crystal_size_min     0.044
_exptl_crystal_density_diffrn     2.948
_exptl_crystal_density_meas     ?
_exptl_crystal_density_method     ?
_exptl_crystal_F_000     1264
_exptl_absorpt_coefficient_mu     13.805
_exptl_absorpt_correction_type     empirical
_exptl_absorpt_process_details
;
(<i>ShxAbs</i>; Spek, 2009)
;
_shelx_estimated_absorpt_T_min     0.222
_shelx_estimated_absorpt_T_max     0.582
_exptl_absorpt_correction_T_min     0.614397
_exptl_absorpt_correction_T_max     0.885353
_diffrn_ambient_temperature     108(2)
_diffrn_radiation_type     MoK\a
_diffrn_radiation_wavelength     0.71073
_diffrn_radiation_monochromator     graphite
_diffrn_measurement_device_type     'Oxford Diffraction Xcalibur2'
_diffrn_measurement_device     'four-circle diffractometer'
_diffrn_measurement_method     '\w scans'
_diffrn_detector_area_resol_mean     8.4171
_diffrn_reflns_number     21770
_diffrn_reflns_av_R_equivalents     0.0689
_diffrn_reflns_theta_min     3.588
_diffrn_reflns_theta_max     36.767
_diffrn_reflns_theta_full     25.242
_diffrn_measured_fraction_theta_max     0.807
_diffrn_measured_fraction_theta_full     0.997
_diffrn_reflns_limit_h_min     -11
_diffrn_reflns_limit_h_max     10
_diffrn_reflns_limit_k_min     -26
_diffrn_reflns_limit_k_max     31
_diffrn_reflns_limit_l_min     -15
_diffrn_reflns_limit_l_max     18
_refine_special_details     ?
_reflns_number_total     6430
_reflns_number_gt     4209
_reflns_threshold_expression     'I > 2\s(I)'
_refine_ls_structure_factor_coef     Fsqd
_refine_ls_matrix_type     full
_refine_ls_R_factor_all     0.1001
_refine_ls_R_factor_gt     0.0469
_refine_ls_wR_factor_gt     0.0483
_refine_ls_wR_factor_ref     0.0594
_refine_ls_goodness_of_fit_ref     1.018
_refine_ls_restrained_S_all     1.018
_refine_ls_number_reflns     6430
_refine_ls_number_parameters     172
_refine_ls_number_restraints     0
_refine_ls_hydrogen_treatment     constr
_refine_ls_weighting_scheme     calc
_refine_ls_weighting_details
                      'w=1/[\s^2^(Fo^2^)+(0.0045P)^2^] where P=(Fo^2^+2Fc^2^)/3'
_atom_sites_solution_hydrogens     geom
_atom_sites_solution_primary     dual
_atom_sites_solution_secondary     difmap
_refine_ls_shift/su_max     0.001
_refine_ls_shift/su_mean     0.000
_refine_diff_density_max     1.643
_refine_diff_density_min     -1.392
_refine_ls_extinction_method     none
_refine_ls_extinction_coef     .
loop_
    _atom_type_symbol
    _atom_type_description
    _atom_type_scat_dispersion_real
    _atom_type_scat_dispersion_imag
    _atom_type_scat_source
    'C' 'C' 0.0033 0.0016
                         'International Tables Vol C Tables 4.2.6.8 and 6.1.1.4'
    'H' 'H' 0.0000 0.0000
                         'International Tables Vol C Tables 4.2.6.8 and 6.1.1.4'
    'N' 'N' 0.0061 0.0033
                         'International Tables Vol C Tables 4.2.6.8 and 6.1.1.4'
    'O' 'O' 0.0106 0.0060
                         'International Tables Vol C Tables 4.2.6.8 and 6.1.1.4'
    'S' 'S' 0.1246 0.1234
                         'International Tables Vol C Tables 4.2.6.8 and 6.1.1.4'
    'I' 'I' -0.4742 1.8119
                         'International Tables Vol C Tables 4.2.6.8 and 6.1.1.4'
    'Hg' 'Hg' -2.3894 9.2266
                         'International Tables Vol C Tables 4.2.6.8 and 6.1.1.4'
_computing_data_collection
;
CrysAlis PRO (Rigaku OD, 2015)
;
_computing_cell_refinement
;
CrysAlis PRO (Rigaku OD, 2015)
;
_computing_data_reduction
;
CrysAlis PRO (Rigaku OD, 2015)
;
_computing_structure_solution
;
<i>SHELXT2014</i> (Sheldrick, 2015<i>a</i>)
;
_computing_structure_refinement
;
SHELXL2018/1 (Sheldrick, 2015<i>b</i>)
;
_computing_molecular_graphics
;
DIAMOND (Brandenburg, 2016)
;
_computing_publication_material
;
enCIFer (Allen <i>et al.</i>,  2004)
;
loop_
    _atom_site_type_symbol
    _atom_site_label
    _atom_site_fract_x
    _atom_site_fract_y
    _atom_site_fract_z
    _atom_site_U_iso_or_equiv
    _atom_site_adp_type
    _atom_site_calc_flag
    _atom_site_occupancy
    _atom_site_disorder_assembly
    _atom_site_disorder_group
    Hg Hg1 0.64620(3) 0.14596(2) 0.76452(2) 0.01829(5) Uani d 1 . .
    I I1 0.38759(5) 0.22283(2) 0.63732(3) 0.01977(9) Uani d 1 . .
    I I2 0.80134(6) 0.07571(2) 0.95050(3) 0.02410(9) Uani d 1 . .
    S S1 0.9109(2) 0.33156(8) 0.84420(11) 0.0169(3) Uani d 1 . .
    S S2 0.89904(19) 0.43914(8) 0.87677(12) 0.0182(3) Uani d 1 . .
    O O1 0.9177(5) 0.2100(2) 0.7332(3) 0.0175(8) Uani d 1 . .
    O O2 0.7700(5) 0.5690(2) 0.8952(3) 0.0183(8) Uani d 1 . .
    N N1 0.8795(6) 0.2607(3) 0.6515(4) 0.0162(10) Uani d 1 . .
    N N2 0.6271(6) 0.5263(2) 0.8586(4) 0.0178(10) Uani d 1 . .
    C C2 0.8761(7) 0.3286(3) 0.6896(4) 0.0135(11) Uani d 1 . .
    C C3 0.8382(8) 0.3838(3) 0.6102(4) 0.0199(13) Uani d 1 . .
    H H3 0.839772 0.431876 0.636054 0.024 Uiso calc 1 . .
    C C4 0.7978(7) 0.3676(3) 0.4917(5) 0.0218(13) Uani d 1 . .
    H H4 0.773405 0.404774 0.435526 0.026 Uiso calc 1 . .
    C C5 0.7931(8) 0.2981(3) 0.4560(5) 0.0233(14) Uani d 1 . .
    H H5 0.760912 0.287104 0.375152 0.028 Uiso calc 1 . .
    C C6 0.8351(8) 0.2437(3) 0.5370(5) 0.0204(13) Uani d 1 . .
    H H6 0.832653 0.195319 0.512429 0.024 Uiso calc 1 . .
    C C7 0.6611(7) 0.4561(3) 0.8435(4) 0.0156(11) Uani d 1 . .
    C C8 0.5189(8) 0.4097(3) 0.8070(5) 0.0207(13) Uani d 1 . .
    H H8 0.542666 0.360651 0.796344 0.025 Uiso calc 1 . .
    C C9 0.3408(8) 0.4351(3) 0.7860(5) 0.0261(14) Uani d 1 . .
    H H9 0.240770 0.403667 0.760625 0.031 Uiso calc 1 . .
    C C10 0.3099(8) 0.5073(3) 0.8024(5) 0.0264(14) Uani d 1 . .
    H H10 0.188027 0.525256 0.788713 0.032 Uiso calc 1 . .
    C C11 0.4533(8) 0.5521(3) 0.8379(5) 0.0231(13) Uani d 1 . .
    H H11 0.431858 0.601379 0.848200 0.028 Uiso calc 1 . .
loop_
    _atom_site_aniso_label
    _atom_site_aniso_U_11
    _atom_site_aniso_U_22
    _atom_site_aniso_U_33
    _atom_site_aniso_U_12
    _atom_site_aniso_U_13
    _atom_site_aniso_U_23
    Hg1 0.01884(11) 0.01544(11) 0.02109(11) 0.00085(10) 0.00505(8) 0.00204(9)
    I1 0.0205(2) 0.0230(2) 0.01644(18) 0.00366(16) 0.00510(14) 0.00259(15)
    I2 0.0291(2) 0.0186(2) 0.02230(19) 0.00029(17) -0.00105(16) 0.00206(16)
    S1 0.0211(8) 0.0141(7) 0.0146(7) 0.0020(5) 0.0016(5) 0.0001(5)
    S2 0.0179(7) 0.0155(7) 0.0204(7) -0.0002(6) 0.0017(6) -0.0037(6)
    O1 0.020(2) 0.014(2) 0.019(2) 0.0012(16) 0.0052(16) 0.0031(16)
    O2 0.019(2) 0.014(2) 0.021(2) -0.0039(16) 0.0034(16) -0.0005(16)
    N1 0.019(3) 0.017(3) 0.014(2) 0.001(2) 0.0071(18) 0.0011(19)
    N2 0.022(3) 0.014(3) 0.018(2) -0.003(2) 0.0044(19) 0.0054(19)
    C2 0.011(3) 0.016(3) 0.014(3) -0.001(2) 0.003(2) -0.002(2)
    C3 0.025(3) 0.020(3) 0.015(3) 0.000(2) 0.005(2) 0.000(2)
    C4 0.019(3) 0.026(4) 0.021(3) 0.000(3) 0.007(2) 0.007(2)
    C5 0.020(3) 0.036(4) 0.014(3) -0.006(3) 0.006(2) -0.003(3)
    C6 0.020(3) 0.025(3) 0.019(3) -0.002(2) 0.010(2) -0.007(2)
    C7 0.016(3) 0.013(3) 0.017(3) 0.001(2) 0.003(2) 0.002(2)
    C8 0.020(3) 0.017(3) 0.025(3) -0.004(2) 0.005(2) -0.004(2)
    C9 0.018(3) 0.024(4) 0.038(4) -0.008(3) 0.010(3) -0.004(3)
    C10 0.016(3) 0.024(4) 0.041(4) -0.001(3) 0.009(3) 0.006(3)
    C11 0.023(3) 0.012(3) 0.033(3) 0.002(2) 0.004(3) 0.004(2)
_geom_special_details
;
 All esds (except the esd in the dihedral angle between two l.s. planes)
 are estimated using the full covariance matrix.  The cell esds are taken
 into account individually in the estimation of esds in distances, angles
 and torsion angles; correlations between esds in cell parameters are only
 used when they are defined by crystal symmetry.  An approximate (isotropic)
 treatment of cell esds is used for estimating esds involving l.s. planes.
;
loop_
    _geom_bond_atom_site_label_1
    _geom_bond_atom_site_label_2
    _geom_bond_site_symmetry_2
    _geom_bond_distance
    _geom_bond_publ_flag
    Hg1 O1 . 2.432(4) no
    Hg1 O2 2_646 2.524(4) no
    Hg1 I2 . 2.6100(4) no
    Hg1 I1 . 2.6236(4) no
    S1 C2 . 1.771(5) no
    S1 S2 . 2.058(2) no
    S2 C7 . 1.764(6) no
    O1 N1 . 1.336(5) no
    O2 N2 . 1.333(5) no
    N1 C6 . 1.351(6) no
    N1 C2 . 1.352(7) no
    N2 C11 . 1.356(7) no
    N2 C7 . 1.358(7) no
    C2 C3 . 1.381(7) no
    C3 C4 . 1.389(7) no
    C3 H3 . 0.9500 no
    C4 C5 . 1.366(8) no
    C4 H4 . 0.9500 no
    C5 C6 . 1.385(8) no
    C5 H5 . 0.9500 no
    C6 H6 . 0.9500 no
    C7 C8 . 1.372(7) no
    C8 C9 . 1.383(8) no
    C8 H8 . 0.9500 no
    C9 C10 . 1.393(8) no
    C9 H9 . 0.9500 no
    C10 C11 . 1.357(8) no
    C10 H10 . 0.9500 no
    C11 H11 . 0.9500 no
loop_
    _geom_angle_atom_site_label_1
    _geom_angle_atom_site_label_2
    _geom_angle_atom_site_label_3
    _geom_angle_site_symmetry_1
    _geom_angle_site_symmetry_3
    _geom_angle
    _geom_angle_publ_flag
    O1 Hg1 O2 . 2_646 81.13(12) no
    O1 Hg1 I2 . . 97.24(8) no
    O2 Hg1 I2 2_646 . 101.01(8) no
    O1 Hg1 I1 . . 100.48(8) no
    O2 Hg1 I1 2_646 . 98.87(8) no
    I2 Hg1 I1 . . 155.113(16) no
    C2 S1 S2 . . 102.39(19) no
    C7 S2 S1 . . 102.3(2) no
    N1 O1 Hg1 . . 112.8(3) no
    N2 O2 Hg1 . 2_656 113.6(3) no
    O1 N1 C6 . . 120.9(5) no
    O1 N1 C2 . . 116.9(4) no
    C6 N1 C2 . . 122.1(5) no
    O2 N2 C11 . . 121.0(5) no
    O2 N2 C7 . . 117.9(5) no
    C11 N2 C7 . . 121.1(5) no
    N1 C2 C3 . . 120.1(5) no
    N1 C2 S1 . . 110.8(4) no
    C3 C2 S1 . . 129.0(4) no
    C2 C3 C4 . . 118.6(5) no
    C2 C3 H3 . . 120.7 no
    C4 C3 H3 . . 120.7 no
    C5 C4 C3 . . 119.9(5) no
    C5 C4 H4 . . 120.0 no
    C3 C4 H4 . . 120.0 no
    C4 C5 C6 . . 120.5(5) no
    C4 C5 H5 . . 119.8 no
    C6 C5 H5 . . 119.8 no
    N1 C6 C5 . . 118.6(5) no
    N1 C6 H6 . . 120.7 no
    C5 C6 H6 . . 120.7 no
    N2 C7 C8 . . 120.3(5) no
    N2 C7 S2 . . 110.4(4) no
    C8 C7 S2 . . 129.3(5) no
    C7 C8 C9 . . 119.4(6) no
    C7 C8 H8 . . 120.3 no
    C9 C8 H8 . . 120.3 no
    C8 C9 C10 . . 119.1(6) no
    C8 C9 H9 . . 120.4 no
    C10 C9 H9 . . 120.4 no
    C11 C10 C9 . . 120.3(6) no
    C11 C10 H10 . . 119.9 no
    C9 C10 H10 . . 119.9 no
    N2 C11 C10 . . 119.9(6) no
    N2 C11 H11 . . 120.1 no
    C10 C11 H11 . . 120.1 no
loop_
    _geom_torsion_atom_site_label_1
    _geom_torsion_atom_site_label_2
    _geom_torsion_atom_site_label_3
    _geom_torsion_atom_site_label_4
    _geom_torsion_site_symmetry_1
    _geom_torsion_site_symmetry_2
    _geom_torsion_site_symmetry_3
    _geom_torsion_site_symmetry_4
    _geom_torsion
    _geom_torsion_publ_flag
    Hg1 O1 N1 C6 . . . . -73.6(5) no
    Hg1 O1 N1 C2 . . . . 102.2(4) no
    Hg1 O2 N2 C11 2_656 . . . -76.5(5) no
    Hg1 O2 N2 C7 2_656 . . . 103.9(4) no
    O1 N1 C2 C3 . . . . 179.8(5) no
    C6 N1 C2 C3 . . . . -4.4(8) no
    O1 N1 C2 S1 . . . . -3.7(6) no
    C6 N1 C2 S1 . . . . 172.1(4) no
    S2 S1 C2 N1 . . . . -180.0(3) no
    S2 S1 C2 C3 . . . . -3.9(6) no
    N1 C2 C3 C4 . . . . 2.3(8) no
    S1 C2 C3 C4 . . . . -173.6(4) no
    C2 C3 C4 C5 . . . . 1.1(9) no
    C3 C4 C5 C6 . . . . -2.4(9) no
    O1 N1 C6 C5 . . . . 178.7(5) no
    C2 N1 C6 C5 . . . . 3.1(8) no
    C4 C5 C6 N1 . . . . 0.4(9) no
    O2 N2 C7 C8 . . . . 179.4(5) no
    C11 N2 C7 C8 . . . . -0.2(8) no
    O2 N2 C7 S2 . . . . -0.6(6) no
    C11 N2 C7 S2 . . . . 179.8(4) no
    S1 S2 C7 N2 . . . . -179.1(3) no
    S1 S2 C7 C8 . . . . 0.9(6) no
    N2 C7 C8 C9 . . . . -0.1(8) no
    S2 C7 C8 C9 . . . . 179.9(4) no
    C7 C8 C9 C10 . . . . 0.0(9) no
    C8 C9 C10 C11 . . . . 0.4(9) no
    O2 N2 C11 C10 . . . . -179.0(5) no
    C7 N2 C11 C10 . . . . 0.6(8) no
    C9 C10 C11 N2 . . . . -0.7(9) no
loop_
    _geom_hbond_atom_site_label_D
    _geom_hbond_atom_site_label_H
    _geom_hbond_atom_site_label_A
    _geom_hbond_site_symmetry_A
    _geom_hbond_distance_DH
    _geom_hbond_distance_HA
    _geom_hbond_distance_DA
    _geom_hbond_angle_DHA
    _geom_hbond_publ_flag
    C3 H3 I2 2_656 0.95 3.00 3.776(6) 140 yes
    C11 H11 O1 2_656 0.95 2.59 3.268(7) 129 yes
_shelx_hkl_file
;
   0   0  -2 5409.92   70.43   1
   0   0   3    8.05   20.56   3
   0   0  -3   14.16   10.11   1
   0   0   4  177.85   36.18   3
   0   0   4  155.95   26.07   2
   0   0  -4  141.96   18.18   1
   0   0   5   38.36   18.21   2
   0   0   5   42.24   30.72   3
   0   0  -5   18.93   12.51   1
   0   0   6  807.15   76.08   3
   0   0  -6  765.31   43.75   1
   0   0   6  732.02   62.97   2
   0   0   7   24.51   31.70   3
   0   0   7   -0.85   20.21   2
   0   0  -7  -15.91   14.89   1
   0   0  -8 2350.64   83.73   1
   0   0   8 2416.48  126.18   2
   0   0   8 2485.35  143.59   3
   0   0   9   -0.27   31.40   3
   0   0   9  -35.24   32.16   2
   0   0  -9    4.79   14.69   1
   0   0  10 5449.21  210.16   2
   0   0  10 5637.80  236.33   3
   0   0  11   29.15   39.74   3
   0   0  11  -36.12   33.09   2
   0   0  12  279.84   57.46   2
   0   0  12  387.88   68.72   3
   0   0  13  -54.93   50.57   3
   0   0  13   -0.95   29.99   2
   0   0  14   31.89   39.44   3
   0   0  14  -64.80   55.92   2
   0   0  15  -70.40   38.96   2
   0   0  15   32.76   40.59   3
   0   0  16   41.41   45.37   3
   0   0  16    0.78   36.43   2
   0   0  17   88.75   43.39   3
   0   0  17  -34.81   41.88   2
   0   0  18  -21.91   39.21   3
   0  -1  -2  575.24   28.00   1
   0   1  -2  653.08   21.81   1
   0  -1  -2  576.48   26.04   4
   0   1   3 4145.30  113.98   3
   0  -1  -3 4398.37   82.48   1
   0   1  -3 4312.15   64.66   1
   0  -1   3 4006.68  118.65   3
   0  -1  -3 4430.72   69.70   4
   0   1   4  162.19   33.16   3
   0   1  -4  136.47   16.67   1
   0  -1   4  139.83   31.01   3
   0  -1  -4  158.98   21.66   1
   0  -1   4  137.29   26.30   2
   0   1   4  182.59   27.63   2
   0  -1  -4  143.37   16.22   4
   0   1   5  556.90   57.25   3
   0   1  -5  508.99   31.71   1
   0  -1   5  474.68   46.60   2
   0   1   5  539.45   47.74   2
   0  -1   5  533.06   59.85   3
   0  -1  -5  515.58   36.73   1
   0  -1  -5  498.80   26.01   4
   0  -1   6 4828.23  155.86   2
   0   1   6 5211.83  156.61   2
   0  -1  -6 5291.21  121.14   1
   0   1   6 5753.24  189.93   3
   0   1  -6 5183.44  103.26   1
   0  -1   6 5279.66  187.70   3
   0  -1  -7 2552.49   90.18   1
   0   1   7 2687.21  139.36   3
   0   1  -7 2587.36   77.92   1
   0  -1   7 2623.95  124.99   2
   0  -1   7 2541.36  141.43   3
   0   1   7 2591.67  120.55   2
   0  -1  -8  855.80   55.59   1
   0   1  -8  799.84   46.98   1
   0  -1   8  846.39   88.95   3
   0  -1   8  797.17   76.70   2
   0   1   8  742.16   70.82   2
   0   1   8  812.73   82.81   3
   0   1   9  -25.06   38.42   3
   0  -1   9   75.89   36.09   2
   0  -1  -9    6.62   16.55   1
   0  -1   9   -0.83   34.18   3
   0   1   9   55.96   32.44   2
   0   1  10   60.31   30.62   2
   0  -1  10   53.73   27.89   2
   0   1  10  -20.71   31.55   3
   0  -1  10  123.28   48.17   3
   0  -1  11  740.03   86.14   2
   0  -1  11  705.13   93.62   3
   0   1  11  715.28   88.77   3
   0   1  11  740.35   83.43   2
   0   1  12  133.75   45.90   3
   0  -1  12  206.15   53.32   2
   0   1  12  138.55   46.06   2
   0  -1  12  244.60   61.81   3
   0   1  13   38.20   29.40   2
   0   1  13   89.20   46.44   3
   0  -1  13   30.84   31.17   2
   0  -1  13   34.32   35.23   3
   0  -1  14  464.68   82.07   3
   0  -1  14  333.45   66.63   2
   0   1  14  435.64   80.90   3
   0   1  14  407.45   72.00   2
   0   1  15  210.88   53.56   2
   0  -1  15  294.08   71.61   3
   0  -1  15  161.75   50.85   2
   0   1  15  252.95   66.25   3
   0   1  16  820.23  110.08   3
   0  -1  16  865.79  112.06   2
   0  -1  16  891.70  121.34   3
   0   1  16  880.94  110.14   2
   0  -1  17  330.08   80.36   2
   0  -1  17  146.99   54.80   3
   0   1  17  181.02   62.90   3
   0   1  18    7.17   39.94   3
   0  -1  18   50.58   38.56   3
   0  -2   2 2007.20   74.24   3
   0   2  -2 2051.71   42.04   1
   0  -2  -2 2070.86   59.96   1
   0  -2  -2 1951.60   58.71   4
   0  -2   2 2024.26   41.59   1
   0   2   3 1024.45   56.32   3
   0  -2   3  912.55   48.05   2
   0  -2  -3  923.86   42.97   4
   0   2  -3  889.28   30.43   1
   0  -2   3  958.96   61.64   3
   0  -2  -3  963.92   45.49   1
   0   2  -3  938.84   28.25   4
   0   2  -4  161.31   11.40   4
   0  -2  -4  166.93   24.74   1
   0   2  -4  160.72   17.15   1
   0  -2   4  155.51   36.80   3
   0   2   4  164.76   24.63   2
   0   2   4  156.45   28.99   3
   0  -2  -4  168.43   21.91   4
   0  -2   4  165.25   28.87   2
   0   2   5 9286.86  184.50   2
   0  -2  -510048.77  141.09   4
   0  -2   5 9292.42  198.33   2
   0  -2   5 9666.81  235.93   3
   0  -2  -5 9237.49  162.08   1
   0   2  -5 9777.81  124.78   1
   0   2   5 9684.83  220.07   3
   0  -2   6   99.54   29.69   2
   0   2   6  119.85   36.03   3
   0   2   6   89.18   24.00   2
   0   2  -6  135.69   18.33   1
   0  -2  -6  121.80   25.93   1
   0  -2   6  100.47   37.02   3
   0  -2  -7  682.64   50.94   1
   0  -2   7  664.51   76.07   3
   0   2   7  635.76   61.11   2
   0  -2   7  638.90   63.98   2
   0   2  -7  583.52   37.46   1
   0   2   7  565.56   62.63   3
   0   2   8 1857.52  122.97   3
   0   2   8 1812.19  107.25   2
   0   2  -8 1816.06   66.14   1
   0  -2   8 1909.94  131.09   3
   0  -2  -8 1814.48   84.16   1
   0  -2   8 1711.39  111.23   2
   0  -2   9 1835.05  134.17   3
   0  -2  -9 1901.91   89.63   1
   0  -2   9 1977.66  124.31   2
   0   2   9 2017.13  135.29   3
   0   2   9 1955.96  119.46   2
   0   2  10  267.82   58.44   3
   0   2  10  278.62   52.08   2
   0  -2  10  186.01   43.62   2
   0  -2  10  302.55   61.68   3
   0   2  11  471.64   73.17   3
   0  -2  11  474.97   79.63   3
   0   2  11  599.33   77.28   2
   0  -2  11  473.77   73.02   2
   0   2  12    0.32   31.54   3
   0  -2  12   89.94   49.25   3
   0   2  12   42.84   34.55   2
   0  -2  12  -26.45   39.37   2
   0  -2  13   57.57   38.41   2
   0   2  13  -43.70   36.10   3
   0  -2  13    1.13   37.52   3
   0   2  13    8.29   37.02   2
   0   2  14  187.70   54.36   2
   0  -2  14  176.31   57.13   3
   0  -2  14  204.61   56.48   2
   0   2  14  119.96   46.20   3
   0  -2  15  154.20   53.95   3
   0   2  15   98.27   45.17   2
   0  -2  15   95.25   44.86   2
   0   2  15  113.33   48.37   3
   0  -2  16   55.77   40.73   3
   0   2  16   -7.35   40.01   2
   0  -2  16  -10.00   33.56   2
   0   2  16  -73.44   39.83   3
   0  -2  17   92.22   54.06   3
   0   2  17   22.27   39.56   3
   0  -2  17  119.02   59.83   2
   0   2  18   65.26   38.83   3
   0  -2  18  148.55   53.85   3
   0  -3   0  -14.56   11.53   1
   0  -3   0   -1.97   15.65   4
   0  -3   1   12.32    8.02   1
   0  -3  -1   29.57   14.15   1
   0  -3  -1   20.10   13.95   4
   0  -3  -2 8013.16  130.09   1
   0  -3   2 7921.91  143.99   3
   0  -3   2 8083.09   96.59   1
   0  -3  -2 7710.31  136.87   4
   0   3  -2 8078.32   97.35   1
   0  -3   3   82.94   20.91   2
   0   3  -3   52.54   11.36   1
   0  -3  -3   59.97   20.58   1
   0   3   3   41.49   18.72   3
   0  -3   3   31.19   20.05   3
   0  -3  -3   73.67   20.67   4
   0   3   4  111.71   26.43   3
   0   3  -4   87.94   12.85   4
   0   3   4   98.83   20.13   2
   0   3  -4   93.61   13.57   1
   0  -3  -4   92.09   22.78   1
   0  -3   4   67.20   18.79   2
   0  -3   4  109.70   32.27   3
   0  -3  -4   89.74   20.95   4
   0  -3   5 1158.79   85.27   3
   0  -3  -5 1086.04   62.01   1
   0   3  -5 1147.09   44.18   1
   0  -3   5 1149.89   72.05   2
   0   3   5 1102.17   74.64   3
   0   3  -5 1088.69   33.87   4
   0  -3  -5 1271.21   60.41   4
   0   3   5 1131.02   62.93   2
   0  -3   6  421.07   50.41   2
   0  -3  -6  417.07   42.32   1
   0   3  -6  438.40   30.45   1
   0  -3   6  542.96   66.17   3
   0   3   6  416.04   52.48   3
   0   3   6  430.35   46.36   2
   0   3  -6  435.27   19.42   4
   0   3  -7 1804.05   64.66   1
   0   3   7 1686.42   95.19   2
   0  -3   7 1978.73  127.90   3
   0   3   7 2036.34  118.18   3
   0  -3   7 1731.66  105.49   2
   0  -3  -7 1927.39   90.21   1
   0   3   8  490.56   56.46   2
   0   3  -8  570.11   37.93   1
   0  -3   8  660.38   82.34   3
   0  -3   8  559.23   67.66   2
   0  -3  -8  574.01   52.74   1
   0   3   8  623.20   72.53   3
   0   3   9 1555.31  116.96   3
   0   3   9 1463.06  101.86   2
   0  -3   9 1427.94  106.80   2
   0  -3  -9 1454.00   82.34   1
   0  -3   9 1753.99  134.88   3
   0  -3  10 1133.68  102.19   2
   0  -3  10 1136.65  112.35   3
   0   3  10 1213.60  108.19   3
   0   3  10 1092.75   93.45   2
   0  -3  11  158.41   48.19   2
   0   3  11  103.02   35.11   2
   0   3  11  184.10   50.22   3
   0  -3  11  172.16   57.33   3
   0   3  12 1476.35  119.39   2
   0   3  12 1444.74  126.78   3
   0  -3  12 1264.34  127.79   3
   0  -3  12 1151.64  113.97   2
   0   3  13  239.57   62.14   3
   0  -3  13  242.07   64.96   3
   0   3  13  223.68   49.93   2
   0  -3  13  152.17   52.47   2
   0  -3  14  101.53   49.19   2
   0   3  14  264.21   67.65   3
   0   3  14  127.75   49.85   2
   0  -3  14  116.36   55.09   3
   0  -3  15  456.90   82.10   2
   0  -3  15  402.67   80.60   3
   0   3  15  540.52   84.45   2
   0   3  15  425.08   79.37   3
   0   3  16  100.73   53.17   2
   0   3  16   48.20   37.42   3
   0  -3  16   12.95   37.23   3
   0  -3  16   78.49   47.95   2
   0   3  17  318.43   74.53   3
   0  -3  17  246.64   61.83   2
   0  -3  17  220.92   64.35   3
   0  -3  18 -106.60   66.94   3
   0   3  18   41.40   33.39   3
   0  -3  18  -43.32   60.72   2
   0  -4   0 1655.25   57.77   1
   0  -4   0 1841.55   74.11   4
   0  -4  -1 2849.51   80.29   1
   0  -4  -1 2600.28   88.78   4
   0  -4   1 2838.45   69.61   1
   0  -4   2 1607.48   51.20   1
   0  -4   2 1630.62   68.06   3
   0  -4  -2 1567.18   72.57   4
   0  -4  -2 1670.51   67.18   1
   0  -4   3 3429.50   72.32   1
   0  -4   3 3426.73   95.71   2
   0   4  -3 3476.79   73.75   1
   0  -4   3 3280.03  113.28   3
   0   4   3 3261.74   80.95   2
   0  -4  -3 3249.09   99.86   1
   0  -4  -3 3403.77  105.92   4
   0  -4   4 7738.19  197.55   3
   0  -4  -4 8680.19  170.62   4
   0   4   4 8326.44  172.52   3
   0   4   4 7770.48  142.70   2
   0  -4   4 8083.34  167.65   2
   0  -4  -4 7728.59  164.39   1
   0   4  -4 8271.72  117.14   1
   0   4  -5  287.63   22.36   4
   0  -4  -5  279.75   38.26   1
   0   4   5  265.25   39.16   3
   0  -4   5  288.43   48.38   3
   0  -4   5  314.38   40.68   2
   0   4   5  276.05   32.83   2
   0   4  -5  253.15   23.16   1
   0  -4  -5  294.70   34.61   4
   0   4  -6 3442.17   67.94   4
   0   4   6 3263.42  118.41   2
   0  -4  -6 3439.73  122.24   1
   0   4  -6 3572.70   86.85   1
   0   4   6 3704.90  145.08   3
   0  -4   6 3469.50  159.51   3
   0  -4   6 3239.59  132.84   2
   0  -4  -7 3743.45  133.30   1
   0   4  -7 3506.69   59.72   4
   0   4  -7 3626.17   92.80   1
   0   4   7 3481.08  134.38   2
   0   4   7 3796.08  158.51   3
   0  -4   7 3826.64  179.68   3
   0  -4   7 3285.72  146.14   2
   0  -4   8   48.26   37.29   3
   0   4   8   46.01   31.96   3
   0   4  -8   19.56   11.71   1
   0  -4  -8   72.69   26.65   1
   0  -4   8   41.07   31.97   2
   0   4   8   64.22   30.87   2
   0   4   9  724.02   80.44   3
   0  -4   9  844.12   96.60   3
   0  -4  -9  774.72   65.24   1
   0  -4   9  774.58   82.73   2
   0   4   9  882.25   79.41   2
   0  -4  10   31.70   38.05   3
   0   4  10  118.75   45.06   3
   0  -4  10   64.43   35.43   2
   0   4  10   70.71   32.19   2
   0  -4  11   67.71   43.33   3
   0  -4  11   54.44   39.97   2
   0   4  11   32.18   25.80   2
   0   4  11   -6.64   32.62   3
   0   4  12  431.37   71.30   2
   0  -4  12  502.49   85.64   3
   0   4  12  402.33   69.27   3
   0  -4  12  251.53   58.38   2
   0   4  13    2.65   28.23   3
   0   4  13   76.51   43.55   2
   0  -4  13   23.91   38.27   3
   0  -4  13    4.47   29.26   2
   0   4  14  414.42   73.90   2
   0   4  14  331.41   68.53   3
   0  -4  14  364.09   77.70   3
   0  -4  14  221.07   61.30   2
   0  -4  15   51.06   46.36   3
   0   4  15   -2.27   40.74   3
   0  -4  15   84.60   49.07   2
   0   4  15  -12.57   34.55   2
   0  -4  16  -77.44   54.75   3
   0  -4  16  -19.91   33.34   2
   0   4  16  -14.95   35.18   3
   0   4  17  259.63   66.56   3
   0  -4  17  205.35   65.23   2
   0  -4  17  195.86   74.80   3
   0  -4  18   79.78   52.85   3
   0  -4  18  126.70   61.76   2
   0   4  18  129.24   49.38   3
   0  -5   0    2.51   14.42   1
   0  -5   0   -1.22   24.05   4
   0  -5  -1 3600.79  115.10   4
   0  -5  -1 3596.09  100.05   1
   0  -5   1 3668.50   89.67   1
   0  -5  -2 1215.22   63.94   1
   0  -5   2 1098.78   56.61   3
   0  -5   2 1104.41   48.19   1
   0  -5  -2 1060.04   66.59   4
   0  -5  -3  187.87   34.70   4
   0  -5   3  202.31   21.78   1
   0   5   3  205.86   23.72   2
   0  -5   3  225.55   36.73   3
   0  -5  -3  239.21   35.32   1
   0   5  -3  190.59   22.83   1
   0  -5   4 3922.54   88.94   1
   0   5   4 3730.34  113.71   3
   0  -5   4 3868.05  119.55   2
   0  -5  -4 3901.02  128.11   4
   0  -5   4 3559.28  135.45   3
   0   5  -4 3805.76   88.57   1
   0   5   4 3860.68  102.97   2
   0  -5  -4 3911.06  125.04   1
   0   5   5   69.92   25.21   3
   0   5   5   16.26   17.15   2
   0  -5   5   15.58   25.91   3
   0  -5   5  -11.74   21.57   2
   0  -5  -5   18.32   18.99   4
   0  -5  -5   10.17   23.22   1
   0   5  -5   21.89   12.19   1
   0   5  -5   19.20   12.22   4
   0  -5   6  169.26   44.18   3
   0   5  -6  219.20   22.11   4
   0  -5  -6  218.48   37.99   1
   0   5  -6  196.54   23.55   1
   0   5   6  191.51   32.22   2
   0  -5   6  171.23   37.46   2
   0   5   6  193.84   37.17   3
   0  -5   7  167.30   43.90   2
   0   5   7  173.91   36.80   2
   0   5  -7  149.80   21.22   1
   0  -5   7   94.32   32.92   3
   0   5  -7  131.25   15.84   4
   0  -5  -7  114.31   28.00   1
   0   5   7  164.44   36.42   3
   0   5  -8  407.31   33.70   1
   0   5   8  452.10   63.25   3
   0  -5  -8  357.80   48.41   1
   0   5   8  320.49   47.03   2
   0  -5   8  319.18   61.75   3
   0  -5   8  407.98   59.26   2
   0  -5   9  201.49   50.45   2
   0  -5   9   34.70   35.31   3
   0   5   9  135.09   37.49   2
   0   5   9  172.79   42.67   3
   0  -5  -9  144.59   31.60   1
   0  -5  10 1299.14  127.20   3
   0  -5  10 1222.33  109.77   2
   0   5  10 1381.97  112.89   3
   0   5  10 1260.38  100.18   2
   0  -5  11 1376.50  130.39   3
   0  -5  11 1386.42  122.34   2
   0   5  11 1438.58  113.13   2
   0   5  11 1309.86  114.37   3
   0  -5  12 1273.06  130.68   3
   0   5  12 1288.82  116.53   3
   0  -5  12 1274.18  122.78   2
   0   5  12 1149.73  105.20   2
   0  -5  13   61.08   40.09   3
   0   5  13   16.65   29.83   2
   0   5  13   43.55   35.02   3
   0  -5  13   -0.35   36.85   2
   0  -5  14 1216.08  128.54   2
   0   5  14 1110.07  113.82   2
   0   5  14 1000.71  112.00   3
   0  -5  14 1287.14  138.45   3
   0   5  15    1.86   33.10   3
   0  -5  15   -5.22   41.44   2
   0   5  15   22.73   33.88   2
   0  -5  15   26.30   41.93   3
   0  -5  16   51.52   38.30   3
   0  -5  16    6.36   37.84   2
   0   5  16  -49.19   45.11   3
   0  -5  17   57.41   46.53   2
   0  -5  17   61.00   54.53   3
   0  -5  18  229.14   73.57   2
   0  -6   0  871.84   64.17   4
   0  -6   0  783.83   50.18   1
   0  -6  -1  159.69   35.46   4
   0  -6   1  100.54   21.97   1
   0  -6  -1  156.67   29.90   1
   0  -6  -2 7757.48  166.94   1
   0  -6  -2 7316.88  185.40   4
   0  -6   2 7460.71  142.95   3
   0  -6   2 7715.47  138.95   1
   0  -6  -3 5262.04  160.88   4
   0   6   3 5463.79  116.78   2
   0  -6   3 5304.24  112.79   1
   0  -6  -3 5458.54  150.18   1
   0  -6   3 5234.02  143.89   3
   0  -6   4 2897.09  123.31   3
   0  -6  -4 2959.49  117.52   1
   0  -6   4 3142.65   86.93   1
   0   6   4 3057.88   95.53   2
   0   6   4 3157.58  100.92   3
   0  -6   4 2928.56  107.10   2
   0   6  -4 2977.16   86.03   1
   0  -6  -4 3117.34  125.34   4
   0  -6   5 2200.81  102.28   2
   0   6   5 2337.21   99.77   3
   0  -6  -5 2203.04  107.80   1
   0  -6   5 2141.41  118.57   3
   0   6  -5 2235.94   74.34   1
   0   6   5 2210.63   88.92   2
   0  -6  -5 2601.92  114.13   4
   0  -6   6  543.84   68.26   3
   0   6   6  542.76   54.73   3
   0   6  -6  481.69   37.03   1
   0  -6  -6  353.23   46.81   1
   0   6  -6  478.08   35.54   4
   0  -6   6  446.92   53.96   2
   0   6   6  482.70   46.07   2
   0   6   7  932.13   78.26   3
   0  -6   7  694.30   70.77   2
   0  -6  -7  816.73   70.09   1
   0   6  -7  879.13   50.62   1
   0   6   7  863.91   68.10   2
   0  -6   7  899.39   92.40   3
   0   6  -7  805.97   42.86   4
   0  -6  -8  763.48   71.76   1
   0   6  -8  720.02   47.17   1
   0  -6   8  735.24   79.88   2
   0  -6   8  719.80   87.41   3
   0   6   8  819.36   77.79   3
   0   6   8  647.83   65.47   2
   0   6   9    9.25   24.87   3
   0   6   9   43.46   27.11   2
   0  -6   9  -69.18   39.61   2
   0  -6   9   52.84   44.53   3
   0  -6  -9   52.51   32.91   1
   0  -6  10   79.47   38.05   2
   0   6  10  126.62   40.10   2
   0  -6 -10   68.01   29.93   1
   0   6  10   59.41   34.42   3
   0  -6  10   71.73   44.83   3
   0  -6  11   33.13   32.62   2
   0   6  11   69.71   33.68   3
   0  -6  11   91.62   43.82   3
   0   6  11  112.34   40.65   2
   0  -6  12 1105.14  126.08   3
   0   6  12 1247.38  111.55   2
   0  -6  12 1235.78  123.82   2
   0   6  12 1247.99  113.47   3
   0  -6  13  518.15   85.66   2
   0   6  13  411.38   70.50   3
   0   6  13  481.08   71.94   2
   0  -6  13  534.53   91.17   3
   0   6  14   17.25   33.17   2
   0   6  14   66.38   41.52   3
   0  -6  14   99.42   49.05   2
   0  -6  14   -0.43   42.88   3
   0  -6  15  -52.34   55.89   3
   0   6  15   18.23   31.48   3
   0  -6  15  -37.10   58.55   2
   0   6  15    1.46   30.67   2
   0  -6  16  -56.84   48.72   2
   0  -6  16    9.83   38.63   3
   0  -6  17   13.66   38.33   2
   0  -6  17   59.12   47.67   3
   0  -7   0   21.58   26.68   4
   0  -7   0    6.93   17.66   1
   0  -7  -1   -4.61   26.86   4
   0  -7   1   35.69   22.64   1
   0  -7   1   21.78   10.18   3
   0  -7  -1   26.66   18.80   1
   0  -7  -2  777.65   59.49   1
   0  -7  -2  819.52   69.87   4
   0  -7   2  777.15   48.95   1
   0  -7   2  858.35   49.37   3
   0  -7  -3 6041.52  184.24   4
   0  -7   3 6246.72  157.13   3
   0   7   3 6372.77  131.62   2
   0  -7   3 6410.13  135.68   1
   0  -7  -3 6415.71  173.31   1
   0  -7   4  199.20   27.03   1
   0   7   4  133.97   23.81   2
   0  -7  -4  187.24   37.34   1
   0  -7   4  178.64   36.85   3
   0   7   4  149.73   23.47   3
   0   7  -4  156.82   23.52   1
   0  -7  -4  226.19   43.14   4
   0  -7   5   86.81   19.15   1
   0  -7   5   34.27   28.12   3
   0  -7  -5   14.63   22.54   4
   0   7   5   56.81   19.57   2
   0   7   5   67.35   20.32   3
   0   7  -5   50.50   15.66   1
   0  -7  -5   51.16   21.87   1
   0   7   6  493.90   53.75   3
   0  -7   6  402.32   53.60   2
   0  -7   6  557.07   71.19   3
   0  -7  -6  450.06   59.11   1
   0   7   6  537.49   50.34   2
   0   7  -6  619.22   45.10   1
   0   7  -6  505.46   42.83   4
   0   7  -7  178.92   25.31   4
   0   7   7  232.96   42.19   3
   0  -7   7  241.03   54.58   3
   0  -7   7  273.22   50.17   2
   0   7  -7  208.82   27.31   1
   0   7   7  213.25   35.85   2
   0  -7  -7  205.41   40.67   1
   0   7   8    7.17   20.86   2
   0   7  -8   81.22   20.87   1
   0   7   8  -16.94   31.00   3
   0  -7   8  101.30   41.63   2
   0  -7   8   69.19   36.92   3
   0  -7  -8   16.98   24.74   1
   0  -7   9 4923.84  228.05   3
   0   7   9 4757.86  189.24   3
   0  -7  -9 4491.38  175.86   1
   0  -7   9 4545.65  202.26   2
   0   7   9 4574.46  178.11   2
   0  -7  10  151.19   49.15   2
   0   7  10  163.59   41.15   2
   0   7  10  136.30   43.65   3
   0  -7 -10  136.08   37.13   1
   0  -7  10  202.49   57.96   3
   0  -7  11  842.98   99.69   2
   0   7  11  735.24   82.99   3
   0  -7  11  690.70   95.52   3
   0   7  11  923.80   92.64   2
   0   7  12  158.65   47.62   3
   0   7  12  133.38   42.48   2
   0  -7  12  185.20   64.30   3
   0  -7  12  187.56   59.26   2
   0  -7  13  828.97  113.18   3
   0  -7  13 1017.32  115.90   2
   0   7  13  911.66   99.94   3
   0   7  13 1014.87  105.49   2
   0  -7  14   70.84   50.89   2
   0  -7  14   53.28   38.39   3
   0   7  14   64.99   42.48   3
   0   7  14  119.35   52.89   2
   0  -7  15  -45.87   57.09   3
   0  -7  15   -7.20   44.80   2
   0  -7  16  -46.11   59.96   3
   0  -7  17   99.72   60.34   3
   0  -8   0  220.58   33.56   1
   0  -8   1  159.26   30.01   1
   0  -8  -1  172.26   42.28   4
   0  -8  -1  180.39   32.68   1
   0  -8   1  196.56   20.35   3
   0  -8  -2 2474.87  110.38   1
   0  -8   2 2381.53   82.62   3
   0  -8  -2 2370.96  123.80   4
   0  -8   2 2428.10   92.79   1
   0  -8   3 8682.18  187.02   3
   0  -8   3 8851.69  171.20   1
   0  -8  -3 8278.38  231.07   4
   0  -8  -3 8500.70  211.99   1
   0   8  -4  671.99   49.83   1
   0  -8  -4  749.39   72.75   4
   0  -8   4  644.79   60.53   3
   0   8   4  766.79   52.49   2
   0  -8  -4  705.59   67.48   1
   0  -8   4  741.37   51.17   1
   0  -8   5 2597.20  129.85   3
   0  -8   5 2946.11   99.01   1
   0  -8  -5 2998.80  140.68   4
   0   8  -5 2775.17   96.60   1
   0  -8  -5 2685.02  128.90   1
   0   8   5 2710.51  100.63   3
   0   8   5 2829.99  105.58   2
   0   8  -6  127.79   24.78   1
   0   8   6  121.08   25.91   2
   0  -8  -6   90.12   36.03   1
   0   8   6  136.49   30.56   3
   0  -8   6   80.08   37.47   3
   0   8  -7 1839.57   80.41   1
   0   8  -7 1891.16   80.66   4
   0   8   7 1901.48  103.44   3
   0  -8  -7 1708.35  113.79   1
   0  -8   7 1687.33  110.68   2
   0   8   7 1796.73   99.17   2
   0  -8   7 1831.44  129.50   3
   0   8   8 1109.03   84.45   2
   0   8  -8 1072.76   63.46   1
   0  -8   8 1060.79   95.25   2
   0  -8  -8 1088.45   91.98   1
   0   8   8 1054.59   84.58   3
   0  -8   8 1315.63  117.21   3
   0  -8   9  103.36   41.32   2
   0   8   9  145.88   36.99   2
   0  -8  -9  126.52   35.38   1
   0  -8   9  192.68   56.68   3
   0   8   9  166.92   41.35   3
   0  -8  10    9.28   40.78   3
   0  -8 -10    0.67   24.85   1
   0   8  10   30.94   26.27   2
   0   8  10  -45.94   30.85   3
   0  -8  10   35.80   37.32   2
   0  -8  11  121.60   47.99   3
   0   8  11   45.51   28.23   3
   0   8  11  -19.50   33.49   2
   0  -8  11   57.31   41.29   2
   0  -8  12  306.00   70.12   2
   0   8  12  387.19   62.10   3
   0   8  12  290.87   61.02   2
   0  -8  12  282.69   69.43   3
   0  -8  13  880.26  118.77   3
   0  -8  13  806.08  107.53   2
   0   8  13  909.56  103.89   2
   0  -8  14  -18.15   51.68   3
   0  -8  14  -42.13   51.32   2
   0   8  14  -81.76   52.19   2
   0  -8  15   35.74   56.97   3
   0  -8  16  -10.74   45.46   3
   0  -8  17   51.66   53.94   3
   0  -9   0    2.40   20.36   1
   0  -9   1  453.40   47.14   1
   0  -9  -1  552.06   66.02   4
   0  -9   1  475.05   31.62   3
   0  -9  -1  443.12   50.78   1
   0  -9  -2  639.18   71.90   4
   0  -9  -2  537.31   57.21   1
   0  -9   2  452.63   45.10   1
   0  -9   2  427.40   36.35   3
   0  -9  -3  147.04   41.23   4
   0  -9  -3  117.83   35.41   1
   0  -9   3  154.44   29.75   1
   0  -9   3  106.23   26.47   3
   0   9   4 2051.16   88.94   2
   0  -9   4 1964.75   87.26   1
   0  -9   4 1988.91  103.29   3
   0  -9  -4 1957.19  122.68   4
   0   9  -4 2039.90   89.47   1
   0  -9  -4 2179.67  120.75   1
   0  -9   5  100.13   27.05   1
   0   9   5   56.76   17.28   3
   0  -9  -5  133.38   44.62   1
   0   9  -5  128.29   28.13   1
   0  -9   5  136.75   41.21   3
   0   9   5   46.46   19.37   2
   0  -9  -6   24.08   26.96   1
   0   9  -6   36.70   20.85   1
   0   9   6    5.58   17.13   2
   0  -9   6    3.19   28.03   3
   0   9   6   21.39   18.32   3
   0   9  -7   97.43   25.02   4
   0   9  -7   58.61   19.04   1
   0  -9  -7   51.23   31.89   1
   0   9   7   64.54   28.00   2
   0  -9   7   31.47   33.87   3
   0   9   7   90.32   27.55   3
   0   9   8 2224.75  118.91   2
   0   9  -8 2242.82   94.19   1
   0  -9   8 1937.82  138.59   3
   0  -9  -8 2043.72  129.36   1
   0   9   8 2276.39  117.65   3
   0  -9   9   52.69   41.20   3
   0   9   9   12.51   24.57   2
   0  -9  -9   23.30   32.49   1
   0   9   9   50.68   23.54   3
   0   9  10  484.34   65.61   2
   0  -9 -10  494.96   66.42   1
   0   9  10  530.53   66.14   3
   0  -9  10  486.58   82.58   3
   0   9  11  963.51   97.43   2
   0  -9  11 1108.13  121.31   3
   0  -9  12  181.13   62.55   3
   0   9  12  186.49   50.54   2
   0  -9  13   59.45   49.78   3
   0   9  13   79.23   39.98   2
   0  -9  14 1149.88  139.62   3
   0  -9  15   28.09   41.99   3
   0  -9  16   86.96   48.97   3
   0  -9  17  128.62   55.86   3
   0 -10   0 4795.26  155.09   1
   0 -10  -1 2579.88  119.41   1
   0 -10   1 2489.29   72.12   3
   0 -10   1 2659.43  112.62   1
   0 -10   2 3201.26  120.34   1
   0 -10   2 3095.76   96.15   3
   0 -10  -2 3324.39  140.67   1
   0 -10   3  776.09   57.76   3
   0 -10   3  805.05   61.58   1
   0 -10  -3  812.68   77.05   1
   0 -10   4 1541.33   83.06   1
   0 -10  -4 1229.26   96.94   1
   0 -10   4 1469.26   89.75   3
   0  10   4 1349.35   74.65   2
   0  10  -5 2924.68  114.32   1
   0  10   5 3112.33  118.96   2
   0 -10   5 3117.56  143.82   3
   0 -10   5 3106.27  115.26   1
   0 -10  -5 2907.04  150.43   1
   0 -10   6  979.42   89.24   3
   0  10  -6  984.97   66.78   1
   0 -10   6 1049.44   68.40   1
   0  10   6  980.73   71.67   2
   0 -10  -6  770.53   83.45   1
   0  10   6  963.65   61.84   3
   0 -10  -7 1027.88   95.86   1
   0  10   7 1098.69   80.49   2
   0  10  -7 1136.21   70.62   1
   0  10  -7 1035.07   72.06   4
   0 -10   7 1056.07  100.40   3
   0  10   7 1159.85   75.37   3
   0  10  -8 1059.12   68.84   1
   0  10   8 1070.75   85.70   2
   0 -10   8 1064.72  107.36   3
   0 -10  -8  965.14   95.00   1
   0 -10   9  794.15   97.77   3
   0 -10  -9  795.28   88.43   1
   0  10   9  672.46   72.36   2
   0 -10 -10  431.50   65.53   1
   0 -10  10  589.81   94.79   3
   0  10  10  355.51   55.74   2
   0 -10  11   46.16   39.24   3
   0  10  11   50.86   33.70   2
   0 -10  12  248.15   67.68   3
   0  10  12  196.67   52.36   2
   0 -10  13   49.22   39.48   3
   0  10  13  -32.19   33.15   2
   0 -10  14   32.65   46.16   3
   0 -10  15   97.97   53.38   3
   0 -10  16   -6.89   45.88   3
   0 -10  17  293.78   79.17   3
   0 -11   0   18.73   23.70   1
   0 -11   1 1126.21   79.05   1
   0 -11  -1 1127.20   84.32   1
   0 -11   1 1031.54   47.59   3
   0 -11  -2 2229.68  121.88   1
   0 -11   2 2012.03   78.46   3
   0 -11   2 2212.91  105.93   1
   0 -11   3   63.60   33.38   1
   0 -11  -3    7.76   31.77   1
   0 -11   3   16.51   17.36   3
   0 -11   4   29.00   22.77   1
   0 -11   4   -3.13   18.50   3
   0 -11  -4    5.21   37.06   1
   0  11   4    0.39   17.55   2
   0  11  -5  935.31   69.49   1
   0 -11   5 1055.32   71.71   1
   0  11   5 1024.29   71.45   2
   0 -11   5  953.59   81.27   3
   0 -11  -5 1027.38   96.80   1
   0 -11   6  495.82   66.57   3
   0  11   6  452.37   51.47   2
   0  11  -6  564.06   54.43   1
   0 -11   6  518.78   52.29   1
   0 -11  -6  473.07   71.35   1
   0 -11   7 1237.47  108.20   3
   0  11   7 1420.09   92.41   2
   0 -11  -7 1039.76  100.97   1
   0  11  -7 1217.28   82.33   4
   0  11  -7 1182.25   76.66   1
   0 -11   8   55.15   38.48   3
   0  11   8  -16.16   25.04   2
   0 -11  -8   -9.73   30.89   1
   0 -11  -9  605.53   80.65   1
   0  11   9  619.27   68.88   2
   0 -11   9  761.43   95.44   3
   0 -11 -10  638.28   80.53   1
   0 -11  10  717.59   96.63   3
   0  11  10  713.63   80.14   2
   0  11  11   28.55   27.68   2
   0 -11  11  201.40   62.91   3
   0 -11  12  969.80  120.60   3
   0  11  12  976.28  107.02   2
   0 -11  13  515.10   96.67   3
   0 -11  14   16.42   47.38   3
   0 -11  15  596.89  107.52   3
   0 -11  16  181.09   72.34   3
   0 -12   0  479.45   60.37   1
   0 -12   1 5745.85  183.91   1
   0 -12   1 5531.98  112.74   3
   0 -12  -1 6086.22  200.96   1
   0 -12  -2  420.01   61.38   1
   0 -12   2  416.18   53.56   1
   0 -12   2  331.98   33.31   3
   0 -12   3  606.13   60.62   1
   0 -12   3  599.33   52.32   3
   0 -12  -3  660.99   75.57   1
   0 -12   4  255.45   41.29   3
   0 -12   4  210.29   39.01   1
   0 -12  -4  334.03   61.84   1
   0  12   5 1689.75   95.59   2
   0 -12   5 1539.15  102.44   3
   0  12  -5 1765.53   99.44   1
   0 -12  -5 1637.45  122.63   1
   0 -12   5 1737.85   95.75   1
   0 -12  -6  -16.69   37.22   1
   0 -12   6   22.62   23.46   1
   0 -12   6   15.93   30.21   3
   0  12   6   13.66   19.09   2
   0  12  -6   34.44   24.85   1
   0 -12  -7  545.01   80.62   1
   0  12  -7  649.57   61.54   1
   0  12  -7  605.15   63.85   4
   0  12   7  686.32   68.59   2
   0 -12   7  593.49   75.79   3
   0 -12   8  852.80   96.54   3
   0 -12  -8  906.56   98.96   1
   0  12   8  803.04   75.55   2
   0  12   9 1733.21  118.61   2
   0 -12   9 1602.90  139.04   3
   0 -12  -9 1725.94  133.28   1
   0  12  10  170.94   49.40   2
   0 -12  10   42.67   37.13   3
   0 -12 -10   75.60   35.67   1
   0  12  11  455.89   71.33   2
   0 -12  11  381.77   82.74   3
   0  12  12   -1.00   34.03   2
   0 -12  12   64.21   47.67   3
   0 -12  13  -28.63   53.40   3
   0 -12  14  119.79   60.66   3
   0 -12  15   72.35   61.75   3
   0 -12  16  -35.07   48.01   3
   0 -13   0   26.92   28.97   1
   0 -13   1  160.33   39.22   1
   0 -13  -1  222.75   46.95   1
   0 -13   1  120.89   18.84   3
   0 -13  -2   44.61   34.69   1
   0 -13   2   30.71   14.44   3
   0 -13   2   37.68   27.76   1
   0 -13   3  731.38   70.64   1
   0 -13  -3  694.73   80.30   1
   0 -13   3  618.15   52.80   3
   0 -13  -4   19.10   34.04   1
   0 -13   4    9.78   22.36   1
   0 -13   4    8.44   18.43   3
   0 -13   5  650.45   68.38   3
   0  13  -5  756.73   71.93   1
   0  13   5  662.37   63.70   2
   0 -13  -5  696.01   85.41   1
   0 -13   5  774.89   71.40   1
   0 -13   6  710.27   78.09   3
   0 -13   6  768.40   69.62   1
   0 -13  -6  628.99   84.31   1
   0  13   6  648.07   63.52   2
   0  13  -6  707.74   68.74   1
   0 -13   7 2016.90  138.74   3
   0  13  -7 2252.52  116.37   1
   0 -13  -7 2107.45  151.22   1
   0  13   7 2429.28  126.27   2
   0 -13   8  389.00   68.16   3
   0  13   8  527.97   65.01   2
   0 -13  -8  457.66   76.67   1
   0 -13  -9   32.03   40.83   1
   0 -13   9   34.76   34.77   3
   0  13   9   58.94   32.31   2
   0 -13  10  141.16   55.02   3
   0  13  10  154.35   43.60   2
   0 -13 -10   63.03   32.59   1
   0 -13  11  442.83   87.32   3
   0  13  11  406.08   64.62   2
   0 -13  12  -31.19   52.13   3
   0 -13  13  150.62   65.82   3
   0 -13  14   85.94   57.97   3
   0 -13  15  307.58   84.25   3
   0 -13  16  195.39   80.06   3
   0 -14   0 9230.69  258.56   1
   0 -14   1  820.72   78.14   1
   0 -14  -1  754.13   80.48   1
   0 -14   2  731.01   49.56   3
   0 -14   2  712.38   70.37   1
   0 -14  -2  700.49   83.24   1
   0 -14   3   97.00   30.53   1
   0 -14  -3   64.19   38.63   1
   0 -14   3   75.30   23.83   3
   0 -14  -4 1145.20  109.22   1
   0 -14   4 1407.97   98.02   1
   0 -14   4 1296.66   85.63   3
   0  14  -5   27.87   27.13   1
   0 -14  -5   41.26   33.08   1
   0 -14   5   -0.98   23.88   3
   0  14   5   42.57   24.30   2
   0 -14   5    9.17   23.79   1
   0  14   6 1678.51  104.49   2
   0  14  -6 1920.28  114.90   1
   0 -14   6 1768.94  119.59   3
   0 -14  -6 1814.72  143.46   1
   0 -14   6 1941.58  112.96   1
   0  14   7  152.04   37.29   2
   0 -14   7  132.63   44.49   3
   0 -14   7  147.27   37.50   1
   0  14  -7  159.72   38.65   1
   0 -14  -7   97.01   43.08   1
   0  14   8  632.95   72.40   2
   0 -14  -8  581.69   86.57   1
   0 -14   8  606.57   84.36   3
   0  14   9  520.62   71.39   2
   0 -14  -9  443.31   79.02   1
   0 -14   9  363.26   69.21   3
   0 -14  10 1249.88  130.99   3
   0  14  10 1339.42  113.49   2
   0 -14 -10 1072.98  115.73   1
   0 -14  11   74.57   47.86   3
   0  14  11   25.70   36.09   2
   0 -14  12  169.17   63.26   3
   0 -14  13  258.42   76.80   3
   0 -14  14 -112.34   61.55   3
   0 -14  15   -5.38   43.81   3
   0 -14  16   81.30   46.62   3
   0 -15   0   -3.71   27.65   1
   0 -15  -1  702.91   79.29   1
   0 -15   1  772.78   80.00   1
   0 -15   2   71.92   35.91   1
   0 -15  -2   52.12   42.60   1
   0 -15   3   34.13   18.30   3
   0 -15   3   50.08   30.94   1
   0 -15  -3   43.36   33.84   1
   0 -15   4  188.03   41.70   1
   0 -15   4  134.63   32.71   3
   0 -15  -4  149.94   55.74   1
   0 -15  -5  110.88   53.55   1
   0  15   5   57.95   26.58   2
   0 -15   5   77.48   30.57   3
   0  15  -5    6.46   24.87   1
   0 -15   5   83.29   32.96   1
   0  15  -6 3292.20  156.89   1
   0 -15  -6 3074.82  189.07   1
   0 -15   6 3180.67  150.42   1
   0  15   6 2986.97  143.13   2
   0 -15   6 3296.22  161.87   3
   0  15  -7  -12.52   20.57   1
   0  15   7   34.38   27.40   2
   0 -15  -7  -21.61   41.89   1
   0 -15   7   -2.47   25.16   3
   0 -15   7  -11.70   23.05   1
   0 -15  -8  382.74   73.09   1
   0  15   8  317.88   52.57   2
   0 -15   8  425.63   73.76   3
   0 -15   9  190.49   55.78   3
   0 -15  -9  226.84   59.36   1
   0  15   9  231.30   50.07   2
   0  15  10  128.04   46.99   2
   0 -15 -10   67.30   43.41   1
   0 -15  10   99.13   53.22   3
   0  15  11  542.05   78.09   2
   0 -15  11  613.23   99.97   3
   0 -15  12  142.05   56.52   3
   0 -15  13  145.27   62.02   3
   0 -15  14   87.35   51.08   3
   0 -15  15  134.46   74.87   3
   0 -16   0  825.43   85.54   1
   0 -16   1 2425.72  141.37   1
   0 -16  -1 2585.07  153.09   1
   0 -16  -2 1154.96  109.10   1
   0 -16   2 1223.07  100.39   1
   0 -16  -3  305.56   65.18   1
   0 -16   3  226.59   45.19   1
   0 -16   4   28.61   25.59   1
   0 -16  -4   46.64   40.24   1
   0  16   5 2598.39  134.87   2
   0 -16   5 2723.19  134.94   3
   0 -16  -5 2542.52  173.04   1
   0 -16   5 2826.91  146.82   1
   0  16  -5 2718.47  149.04   1
   0 -16   6  -21.04   23.53   1
   0  16  -6   18.84   30.14   1
   0 -16   6  -59.44   33.86   3
   0  16   6    9.25   20.68   2
   0 -16  -6   36.14   39.16   1
   0 -16   7   27.02   29.54   3
   0  16  -7   48.33   31.69   1
   0 -16   7   33.38   24.44   1
   0 -16  -7    1.50   38.23   1
   0  16   7   -1.84   23.26   2
   0 -16   8  493.87   73.07   3
   0 -16  -8  595.28   91.65   1
   0  16   8  638.67   75.75   2
   0 -16  -9  395.82   78.77   1
   0  16   9  552.60   74.53   2
   0 -16   9  356.59   69.31   3
   0 -16 -10  353.04   73.65   1
   0  16  10  263.73   56.80   2
   0 -16  10  342.11   72.78   3
   0 -16  11  306.88   76.26   3
   0 -16  12    5.06   42.61   3
   0 -16  13  106.18   63.68   3
   0 -16  14   59.11   45.16   3
   0 -16  15  134.18   53.83   3
   0 -17   0  -14.74   34.64   1
   0 -17  -1  307.61   59.16   1
   0 -17   1  348.42   60.94   1
   0 -17  -2  739.42   92.91   1
   0 -17   2  789.76   84.63   1
   0 -17  -3  229.60   61.17   1
   0 -17   3  182.24   46.95   1
   0 -17  -4  369.09   79.52   1
   0 -17   4  255.95   52.57   1
   0 -17   5   64.07   31.24   1
   0  17   5  132.53   36.80   2
   0 -17  -5  149.90   54.43   1
   0  17  -5  122.38   40.86   1
   0  17  -6   48.34   32.60   1
   0  17   6   51.39   34.00   2
   0 -17   6   -7.57   27.02   1
   0 -17   6   -4.50   30.90   3
   0 -17  -6  -11.51   37.61   1
   0 -17   7  107.18   36.05   3
   0  17   7  117.69   36.41   2
   0 -17  -7  105.75   53.77   1
   0  17  -7  185.93   46.34   1
   0 -17   8  140.96   49.26   3
   0 -17  -8   69.11   39.22   1
   0  17   8  136.65   37.55   2
   0  17   9  334.34   62.27   2
   0 -17   9  172.40   55.96   3
   0 -17  -9  315.81   75.09   1
   0 -17 -10  188.11   57.78   1
   0  17  10  208.54   53.86   2
   0 -17  10  218.23   63.21   3
   0 -17  11  838.92  117.20   3
   0 -17  12  146.20   54.09   3
   0 -17  13  200.85   68.09   3
   0 -17  14  233.41   77.37   3
   0 -17  15   66.54   50.17   3
   0 -18   0  107.83   45.29   1
   0 -18   1  609.96   78.70   1
   0 -18  -1  707.31   90.03   1
   0 -18  -2   59.15   42.68   1
   0 -18   2  -12.03   33.90   1
   0 -18  -3 1454.93  133.29   1
   0 -18   3 1643.66  121.85   1
   0 -18  -4 3227.70  203.66   1
   0 -18   4 3265.20  171.27   1
   0  18  -5   53.79   34.86   1
   0  18   5   25.04   28.55   2
   0 -18  -5  113.35   56.34   1
   0 -18   5   33.27   28.61   1
   0 -18  -6  934.11  116.85   1
   0  18   6 1203.11  102.05   2
   0 -18   6 1168.24  104.49   1
   0  18  -6 1104.58  104.35   1
   0  18  -7 1084.73  102.40   1
   0 -18  -7  830.38  114.60   1
   0  18   7  832.24   88.72   2
   0 -18  -8   28.24   41.66   1
   0 -18   8   23.87   29.68   3
   0  18   8   35.76   26.35   2
   0 -18   9   48.16   40.17   3
   0  18   9   85.00   29.65   2
   0 -18  -9   61.67   48.05   1
   0 -18 -10   35.05   39.08   1
   0 -18  10   43.86   41.65   3
   0 -18  11   16.16   37.06   3
   0 -18  12    0.47   41.47   3
   0 -18  13   95.36   50.52   3
   0 -18  14  222.38   77.45   3
   0 -19   0  -13.12   30.96   1
   0 -19   1  422.13   68.94   1
   0 -19  -1  357.00   68.45   1
   0 -19  -2  236.35   58.38   1
   0 -19   2  246.03   55.73   1
   0 -19   3   65.67   44.25   1
   0 -19  -3   77.82   45.71   1
   0 -19   4  413.80   66.35   1
   0 -19  -4  458.02   81.24   1
   0 -19  -5   70.97   55.68   1
   0 -19   5  -15.71   31.60   1
   0  19  -5   14.71   32.47   1
   0  19   5   -8.51   27.10   2
   0  19  -6   23.60   33.59   1
   0 -19  -6   62.08   55.84   1
   0 -19   6   62.30   37.06   1
   0  19   6  -11.61   23.27   2
   0  19   7  -48.31   31.69   2
   0  19  -7   33.29   32.80   4
   0 -19  -7   32.30   48.54   1
   0  19   8  209.48   49.21   2
   0 -19  -8  224.77   64.53   1
   0 -19  -9  263.76   74.43   1
   0  19   9  218.10   56.68   2
   0 -19 -10  537.82   89.24   1
   0 -19  10  616.22   95.49   3
   0 -19  11   14.53   46.69   3
   0 -19  12  276.31   77.28   3
   0 -19  13  168.45   60.54   3
   0 -19  14  148.23   54.91   3
   0 -20   0   59.45   34.64   1
   0 -20  -1  268.99   61.05   1
   0 -20   1  319.27   65.27   1
   0 -20   2 1607.44  130.01   1
   0 -20  -2 1704.07  145.53   1
   0 -20  -3   29.99   36.99   1
   0 -20   3  151.49   47.17   1
   0  20  -4 1515.75  129.84   1
   0 -20   4 1465.95  122.47   1
   0 -20  -4 1390.21  141.59   1
   0 -20   5  190.79   51.12   1
   0  20  -5  223.47   57.72   1
   0 -20  -5  140.91   58.82   1
   0  20   5  251.56   56.06   2
   0 -20  -6  488.12   89.20   1
   0  20   6  647.61   83.04   2
   0  20  -6  544.52   79.31   1
   0 -20   6  647.54   84.43   1
   0  20   7  134.42   45.06   2
   0  20  -7  113.67   48.71   4
   0 -20  -7  128.63   70.87   1
   0  20   8  239.94   50.93   2
   0 -20  -8  239.87   72.12   1
   0 -20  -9  114.15   59.94   1
   0 -20 -10   38.59   40.08   1
   0 -20  13   59.01   57.38   3
   0 -20  14   15.72   38.37   3
   0 -21   0   76.66   46.53   1
   0 -21   1   69.28   43.72   1
   0 -21  -1  -36.27   42.90   1
   0 -21  -2  162.46   60.55   1
   0 -21   2  185.83   53.90   1
   0 -21   3  736.18   93.52   1
   0 -21  -3  583.81   94.45   1
   0 -21   4  287.23   63.08   1
   0 -21  -4  275.62   78.85   1
   0  21  -4  230.14   56.13   1
   0  21  -5   60.19   35.58   1
   0 -21  -5  -38.10   58.16   1
   0 -21   5   21.66   31.58   1
   0  21   5   13.28   27.81   2
   0 -21  -6  187.38   62.75   1
   0  21  -6  149.06   50.55   1
   0  21   6  195.26   50.17   2
   0 -21   6  194.46   52.76   1
   0  21   7   68.06   43.15   2
   0  21  -7   88.80   54.12   4
   0 -21  -7   52.33   55.80   1
   0  21   8   30.37   30.16   2
   0 -21  -8   54.24   42.90   1
   0 -21  -9  533.86  100.74   1
   0 -21 -10  247.08   76.18   1
   0 -22   0   38.51   42.80   1
   0 -22   1  268.16   61.70   1
   0 -22  -1  451.77   82.31   1
   0 -22  -2  199.84   58.40   1
   0 -22   2  265.88   63.11   1
   0 -22  -3 1997.09  172.10   1
   0 -22   3 2078.07  155.66   1
   0 -22  -4   22.25   48.79   1
   0  22  -4    1.86   30.44   1
   0 -22   4   22.53   35.28   1
   0 -22   5  280.05   62.40   1
   0  22  -5  225.22   57.06   1
   0 -22  -5  260.59   72.72   1
   0  22   5  325.60   61.11   2
   0  22  -6  -10.51   40.06   1
   0 -22  -6   30.87   52.47   1
   0  22   6   10.46   31.96   2
   0  22   7  463.58   77.83   2
   0 -22  -7  192.22   63.55   1
   0 -22  -8   95.83   60.66   1
   0 -22  -9   20.88   48.21   1
   0 -23   0  103.34   55.82   1
   0 -23  -1   39.82   41.90   1
   0 -23   1  104.71   50.12   1
   0 -23  -2  224.81   66.47   1
   0 -23   2  214.49   62.74   1
   0 -23   3  240.45   58.70   1
   0 -23  -3  173.45   54.86   1
   0  23  -4  144.94   49.97   1
   0 -23  -4  216.35   70.21   1
   0 -23   4  266.80   62.13   1
   0  23  -5   90.20   52.75   1
   0  23   5   87.57   43.49   2
   0 -23   5  103.65   50.57   1
   0 -23  -5   34.22   60.16   1
   0 -23  -6   -6.28   50.62   1
   0  23  -6  -10.77   37.86   1
   0  23   6   31.60   38.41   2
   0 -23  -7   42.50   50.80   1
   0 -23  -8  567.07  106.27   1
   0 -24   0  503.24   90.14   1
   0 -24  -1   30.48   42.95   1
   0 -24   1   90.49   48.22   1
   0 -24  -2  755.16  114.50   1
   0 -24   2  784.02  103.00   1
   0  24  -3  -16.74   41.79   1
   0 -24   3  121.54   54.74   1
   0 -24  -3   28.62   54.46   1
   0 -24  -4   57.38   56.33   1
   0 -24   4  162.20   53.99   1
   0  24  -4  115.21   46.44   1
   0 -24  -5  282.58   77.45   1
   0  24  -5  283.01   68.27   1
   0 -24   5  312.82   69.96   1
   0  24   5  365.17   70.48   2
   0  24   6  473.56   82.52   2
   0 -24  -6  336.50   78.40   1
   0  24  -6  372.95   84.63   4
   0 -25   0   90.95   46.19   1
   0 -25  -1  193.20   62.03   1
   0 -25   1  269.39   68.62   1
   0 -25  -2  -84.25   50.43   1
   0 -25   2  -12.12   44.60   1
   0  25  -3  -61.18   47.73   1
   0 -25   3   57.27   40.42   1
   0 -25  -3  -11.04   46.27   1
   0 -25  -4   69.12   54.61   1
   0  25  -4   13.81   42.75   1
   0 -25   4   52.30   35.07   1
   0  25   4   41.07   43.90   2
   0 -25   5  163.00   50.26   1
   0  25  -5   71.55   47.41   1
   0  25   5  148.94   56.01   2
   0  25  -6  449.41   90.77   4
   0 -26   0  189.46   62.14   1
   0 -26   1  963.94  122.27   1
   0  26  -2  -17.91   51.40   1
   0 -26   2   -8.08   48.69   1
   0 -26   3  154.48   53.39   1
   0  26  -3   67.53   53.13   1
   0  26  -4    9.87   40.85   1
   0  26   4    3.12   40.24   2
   0 -26   4   41.60   46.35   1
   0  26  -5   59.38   43.72   1
   0  26   5   42.39   33.50   2
   0 -26   5   34.14   37.27   1
   0  27   4   49.51   34.97   2
  -1   0  18   25.83   38.52   3
  -1   0  17  812.82  115.98   3
  -1   0  16  -12.27   38.16   3
  -1   0  15    8.71   45.46   3
  -1   0  15   85.17   46.76   2
  -1   0  14  -51.97   42.49   3
  -1   0  14  -29.32   37.32   2
  -1   0  13   54.36   37.27   2
  -1   0  13   62.01   47.05   3
  -1   0  12   15.63   33.69   3
  -1   0  12   27.09   29.66   2
  -1   0  11  844.39   84.62   2
  -1   0  11  947.89  105.44   3
  -1   0  10    6.17   25.58   2
  -1   0  10  -64.33   44.42   3
   1   0 -10  -36.50   20.99   1
  -1   0   9   19.38   38.86   3
  -1   0   9  -34.11   31.01   2
   1   0  -9    8.16   16.25   1
  -1   0   8  -19.51   31.67   3
  -1   0   8   -4.46   20.17   2
   1   0  -8   -3.63   12.14   4
   1   0  -8  -10.51   16.23   1
  -1   0   7 1527.36   87.86   2
   1   0  -7 1534.69   56.95   4
   1   0  -7 1565.80   77.72   1
  -1   0   7 1572.91  107.44   3
   1   0  -6    0.13   10.88   4
   1   0  -6   26.79   19.74   1
  -1   0   6    9.11   24.87   3
  -1   0   6  -16.15   16.77   2
  -1   0   5 1657.91   73.67   2
  -1   0   5 1718.93   90.49   3
   1   0  -5 1672.05   58.46   4
   1   0  -5 1799.30   74.56   1
   1   0  -4    9.47   12.25   4
  -1   0   4   -5.13   18.47   3
   1   0  -4    8.34   17.04   1
   1   0  -3  481.82   34.84   1
   1   0  -3  505.39   30.98   4
  -1   0   3  450.70   33.13   3
   1   0  -2  -11.06   11.65   4
   1   0  -2   -6.83   13.37   1
   1   0  -1    5.06    8.31   4
   1   0   0   -5.26    5.99   1
   1   0   0   -4.85    7.88   4
   1   0   1 3057.74   65.45   4
   1   0   1 3222.69   53.12   1
   1   0   2   30.82   10.12   4
   1   0   2   16.24   12.80   3
   1   0   3  136.88   26.20   3
   1   0   3  132.38   25.54   2
   1   0   3  200.24   14.26   4
   1   0   4   -5.37   18.51   3
   1   0   4    8.41   18.11   2
   1   0   516481.83  280.05   3
   1   0   516419.04  281.96   2
   1   0   6  -17.90   26.51   2
  -1   0  -6   -1.69    4.32   1
   1   0   6   16.61   21.57   3
   1   0   7 3114.97  143.59   2
   1   0   7 3034.49  148.21   3
   1   0   8    4.79   29.76   3
   1   0   8  -36.18   31.79   2
   1   0   9 1987.28  136.57   3
   1   0   9 2031.56  131.43   2
   1   0  10   16.53   30.94   2
   1   0  10   22.50   32.66   3
   1   0  11  150.49   53.81   3
   1   0  11  155.63   46.99   2
   1   0  12   44.99   42.02   2
   1   0  12   16.07   31.68   3
   1   0  13  457.17   78.35   3
   1   0  13  494.06   82.06   2
   1   0  14  -73.73   45.36   2
   1   0  14  -28.45   40.90   3
   1   0  15 1512.59  145.22   2
   1   0  15 1809.19  164.54   3
   1   0  16  -50.08   45.59   3
   1   0  16  -25.13   38.56   2
   1   0  17  134.10   57.44   2
   1   0  17  -96.37   61.05   3
   1   0  18  -55.21   67.87   2
   1   0  18  -32.78   47.25   3
  -1   1  18   15.81   41.73   3
  -1  -1  18  127.46   66.18   3
  -1  -1  17  313.27   74.43   3
  -1   1  17  411.00   87.38   3
  -1  -1  16  428.14   89.72   3
  -1   1  16  240.14   63.32   3
  -1   1  15   16.70   41.58   3
  -1   1  15   19.97   29.23   2
  -1  -1  15   20.32   35.35   2
  -1  -1  15   28.33   31.95   3
  -1   1  14   41.17   31.42   2
  -1  -1  14    1.20   39.77   3
  -1   1  14   33.99   44.98   3
  -1  -1  14  -19.64   30.28   2
  -1   1  13  121.70   41.81   2
  -1  -1  13   36.52   29.52   2
  -1  -1  13  104.30   45.75   3
  -1   1  13  208.98   57.94   3
  -1   1  12  953.85  104.87   3
  -1  -1  12  668.92   81.38   2
  -1   1  12  714.50   83.98   2
  -1  -1  12  862.84  103.66   3
  -1   1  11 2383.60  139.45   2
  -1  -1  11 2645.21  170.93   3
  -1  -1  11 2393.16  143.39   2
  -1   1  11 2316.70  159.13   3
   1   1 -10  363.15   42.41   1
  -1   1  10  424.70   69.20   3
   1  -1 -10  309.65   42.03   1
  -1   1  10  425.16   59.48   2
  -1  -1  10  396.46   62.69   2
  -1  -1  10  381.70   70.87   3
  -1  -1   9 1201.30   92.43   2
   1  -1  -9 1316.03   80.56   1
  -1   1   9 1416.40  114.86   3
   1   1  -9 1307.98   75.49   1
  -1   1   9 1266.70   91.46   2
  -1  -1   9 1351.80  115.21   3
  -1  -1   8 1267.84  105.40   3
  -1   1   8 1366.64   88.71   2
  -1   1   8 1187.30   97.99   3
  -1  -1   8 1314.83   90.03   2
   1   1  -8 1261.78   49.03   4
   1   1  -8 1292.54   73.87   1
   1  -1  -8 1254.79   56.01   4
   1  -1  -8 1284.71   76.39   1
  -1   1   7 1319.66   96.01   3
   1  -1  -7 1210.61   55.88   4
  -1   1   7 1268.88   79.03   2
  -1  -1   7 1244.95   99.26   3
   1  -1  -7 1207.03   71.55   1
   1   1  -7 1293.99   69.03   1
  -1  -1   7 1220.04   80.40   2
   1   1  -7 1265.15   50.29   4
   1  -1  -6 4917.27  136.90   1
  -1  -1   6 5008.96  143.74   2
   1   1  -6 5096.23   99.11   4
  -1  -1   6 4946.08  176.98   3
   1   1  -6 5096.98  129.88   1
   1  -1  -6 4933.42  110.55   4
  -1   1   6 5097.23  142.11   2
  -1   1   6 4951.92  167.70   3
  -1   1   5   83.91   26.35   3
   1  -1  -5  111.21   24.01   1
  -1  -1   5   50.50   25.02   3
   1   1  -5  109.27   20.62   1
  -1   1   5   91.22   22.42   2
   1  -1  -5  104.65   19.68   4
   1   1  -5  112.32   17.46   4
  -1  -1   5   77.42   19.59   2
   1  -1  -4  158.41   27.55   1
  -1  -1   4  132.56   26.54   3
  -1   1   4  137.92   26.25   3
   1   1  -4  161.45   20.82   4
   1  -1  -4  130.39   21.52   4
   1   1  -4  129.97   21.69   1
   1   1  -3 3589.55   85.80   1
   1   1  -3 3825.13   79.33   4
   1  -1  -3 3797.17   98.35   1
  -1   1   3 3487.32   85.19   3
   1  -1  -3 3648.68   86.16   4
  -1  -1   3 3705.91   95.63   3
   1  -1  -2 2686.30   71.43   4
   1   1  -2 2627.64   64.94   4
   1  -1  -2 2597.52   75.51   1
   1   1  -2 2574.62   67.34   1
   1   1  -1   -4.31    9.20   1
   1   1  -1    8.90   10.98   4
   1  -1  -1   -2.23   12.04   1
   1  -1  -1    2.86   11.96   4
   1   1   0    9.35    7.75   1
   1   1   0    2.67    8.94   4
   1  -1   0   -1.56    7.65   1
   1  -1   0    5.20    7.58   4
   1  -1   1  148.89   13.31   1
   1   1   1  141.70   15.77   4
   1  -1   1  151.82   16.44   4
   1   1   1  155.24   13.93   1
   1   1   2   82.10   16.06   3
   1  -1   2   92.80   19.31   3
   1  -1   2  114.36   14.00   4
   1   1   2  104.55   14.09   4
   1   1   2  111.03   11.75   1
  -1  -1  -2  106.31   11.60   1
   1   1   3  143.20   22.75   3
   1  -1   3  117.17   24.54   3
   1   1   3   99.93   13.80   4
  -1  -1  -3  105.77   12.19   1
   1   1   3   60.33   17.92   2
   1  -1   3   99.93   25.81   2
   1  -1   3   91.02   11.50   4
   1   1   4  323.69   37.17   3
   1  -1   4  374.76   42.42   2
   1  -1   4  372.08   40.30   3
   1   1   4  401.64   41.28   2
   1   1   4  386.12   21.20   4
  -1  -1  -4  390.86   21.95   1
   1   1   5    1.72    4.14   4
   1  -1   5  -13.67   19.03   3
   1   1   5  -26.51   26.21   3
   1   1   5   -9.07   19.79   2
   1  -1   5   50.84   22.78   2
  -1  -1  -5   -6.48    8.57   1
   1   1   6 1149.98   83.13   3
   1  -1   6 1278.23   90.30   3
   1  -1   6 1355.05   90.31   2
   1   1   6 1268.25   84.21   2
  -1  -1  -6 1245.95   45.62   1
   1  -1   7  793.47   74.38   2
   1   1   7  691.50   74.72   3
   1   1   7  832.53   76.65   2
   1  -1   7  716.10   79.66   3
  -1  -1  -7  678.48   35.51   1
   1  -1   8  696.74   76.20   2
   1  -1   8  686.60   81.13   3
   1   1   8  624.68   69.24   2
   1   1   8  607.29   73.77   3
   1  -1   9  356.19   62.94   3
   1   1   9  285.93   57.85   3
   1  -1   9  327.64   56.91   2
   1   1   9  381.67   61.93   2
   1  -1  10  109.99   42.83   3
   1   1  10   78.21   31.48   2
   1   1  10  103.56   41.09   3
   1  -1  10   53.74   36.00   2
   1   1  11 1282.93  114.51   2
   1  -1  11 1142.55  108.34   2
   1   1  11 1510.30  128.98   3
   1  -1  11 1360.93  126.08   3
   1   1  12  266.17   59.52   2
   1   1  12  332.92   68.78   3
   1  -1  12  298.59   64.94   2
   1  -1  12  194.57   55.07   3
   1   1  13  559.12   87.44   3
   1  -1  13  536.17   87.85   3
   1   1  13  646.14   91.61   2
   1  -1  13  557.05   84.85   2
   1   1  14   12.97   30.50   3
   1  -1  14  -24.54   47.74   3
   1   1  14   66.58   41.97   2
   1  -1  14   40.49   36.38   2
   1   1  15   -1.67   43.46   3
   1   1  15  -47.92   51.93   2
   1  -1  15  -20.01   47.90   3
   1  -1  15  -15.66   44.83   2
   1   1  16   88.10   46.92   3
   1  -1  16  107.60   43.64   2
   1   1  16  114.98   52.77   2
   1  -1  16  236.42   66.22   3
   1   1  17  -33.09   43.40   3
   1  -1  17   43.12   45.48   2
   1  -1  17   26.61   29.75   3
   1   1  18  -34.70   55.67   2
   1  -1  18   84.00   48.50   3
   1   1  18  -93.65   58.27   3
   1  -1  18  -32.38   31.60   2
  -1  -2  18  164.53   60.78   3
  -1   2  18  177.93   64.54   3
  -1   2  17  185.18   60.94   3
  -1  -2  17  193.20   65.86   3
  -1   2  16  138.61   58.98   3
  -1  -2  16  127.34   59.01   3
  -1  -2  16  135.96   53.52   2
  -1  -2  15  391.73   82.82   3
  -1  -2  15  338.26   70.08   2
  -1   2  15  302.63   70.84   3
  -1  -2  14   62.84   31.44   2
  -1   2  14  -10.35   29.94   2
  -1  -2  14  100.66   45.31   3
  -1   2  14   51.54   40.86   3
  -1  -2  13  699.18   89.39   2
  -1   2  13  836.47  102.33   3
  -1  -2  13  608.76   93.29   3
  -1   2  13  690.39   86.33   2
  -1   2  12  140.02   39.70   2
  -1  -2  12  168.96   61.96   3
  -1   2  12  155.00   53.92   3
  -1  -2  12  193.01   51.21   2
  -1  -2  11   -0.34   35.24   3
  -1   2  11   87.02   36.69   3
  -1   2  11   83.76   39.09   2
  -1  -2  11  122.41   39.06   2
  -1  -2  10  164.54   42.22   2
  -1   2  10  206.83   51.68   3
  -1  -2  10  127.02   48.93   3
   1  -2 -10  248.42   40.90   1
  -1   2  10  187.66   38.63   2
  -1   2   9  624.66   64.77   2
   1  -2  -9  714.25   62.81   1
   1   2  -9  606.77   52.36   1
  -1  -2   9  732.57   73.88   2
  -1   2   9  657.25   78.94   3
  -1  -2   9  633.44   81.25   3
  -1   2   8  390.37   49.90   2
   1   2  -8  315.22   38.55   1
   1   2  -8  304.26   25.40   4
  -1  -2   8  370.66   60.00   3
  -1  -2   8  280.30   44.72   2
  -1   2   8  392.37   60.16   3
   1  -2  -8  307.52   42.71   1
   1  -2  -8  308.77   31.05   4
  -1   2   7  509.39   60.87   3
   1  -2  -7  668.39   46.24   4
   1   2  -7  743.64   53.29   1
   1   2  -7  688.72   37.01   4
  -1   2   7  648.99   56.24   2
   1  -2  -7  647.99   55.00   1
  -1  -2   7  738.82   63.23   2
  -1  -2   7  658.21   75.22   3
  -1   2   6 2913.23  105.96   2
   1   2  -6 2981.78   77.70   4
   1  -2  -6 3001.95  110.51   1
   1   2  -6 2924.36   96.89   1
  -1  -2   6 2922.06  111.64   2
  -1   2   6 3037.89  127.89   3
   1  -2  -6 3027.56   93.57   4
  -1  -2   6 2819.40  136.85   3
  -1   2   5   31.50   17.71   3
  -1  -2   5   56.27   27.20   3
  -1   2   5   59.13   18.74   2
  -1  -2   5   60.90   17.24   2
   1  -2  -5   37.90   16.17   1
   1   2  -5   72.26   15.24   4
   1  -2  -5  114.72   23.10   4
   1   2  -5   50.30   15.00   1
   1   2  -4 3300.18   77.86   4
   1  -2  -4 3075.95  100.89   1
   1  -2  -4 3239.97   91.43   4
   1   2  -4 3128.02   86.63   1
  -1   2   4 3171.08   95.36   3
  -1  -2   4 3100.01   86.29   2
  -1  -2   4 3339.81  115.60   3
  -1   2   311554.87  149.81   3
   1   2  -311869.27  154.34   1
   1   2  -312691.28  146.85   4
  -1  -2   312053.46  182.08   3
   1  -2  -311882.47  169.44   4
   1  -2  -312092.71  183.76   1
   1   2  -2  968.87   41.95   4
  -1  -2   2  948.62   42.47   3
   1   2  -2  928.55   40.93   1
   1  -2  -2  925.29   48.93   1
   1  -2  -2  922.44   47.41   4
   1   2  -1   23.23   11.79   1
   1  -2  -1  -10.64   14.39   1
   1   2  -1    7.04   12.37   4
   1  -2  -1   -9.18   14.92   4
   1   2   0 2284.90   61.98   1
   1   2   0 2314.25   68.01   4
   1  -2   0 2090.49   62.83   1
   1  -2   1  512.77   31.99   4
   1   2   1  501.54   31.18   4
   1  -2   1  478.99   24.27   1
   1   2   1  480.24   26.89   1
   1  -2   1  490.80   29.73   3
  -1  -2  -1  512.50   27.71   1
  -1  -2  -2  885.04   35.60   1
   1  -2   2  864.01   24.89   1
   1  -2   2  895.88   37.39   4
   1   2   2  870.98   40.18   4
   1  -2   2  861.15   44.91   3
   1   2   3  820.12   48.60   2
   1  -2   3  741.32   51.97   2
   1   2   3  791.74   37.05   4
   1   2   3  804.90   44.08   3
   1  -2   3  748.93   49.23   3
   1  -2   3  833.79   32.87   4
  -1  -2  -3  813.65   36.30   1
   1   2   4 9235.46  173.76   3
   1  -2   4 9114.50  191.85   3
   1   2   4 9444.45  124.17   4
  -1  -2  -4 9712.68  131.47   1
   1   2   4 9375.52  179.44   2
   1  -2   4 9452.13   94.64   4
   1  -2   4 9534.68  201.10   2
   1   2   5  791.69   60.17   2
   1  -2   5  734.04   63.93   2
   1   2   5  767.69   34.61   4
   1   2   5  792.77   61.01   3
   1  -2   5  809.32   67.29   3
  -1  -2  -5  763.90   40.19   1
   1   2   6 4309.92   74.21   4
   1   2   6 4256.50  150.65   2
   1  -2   6 4515.87  165.99   2
   1  -2   6 4115.14  162.52   3
  -1  -2  -6 4297.23  100.50   1
   1   2   6 4375.52  156.10   3
   1   2   7 1965.81  110.78   2
  -1  -2  -7 1921.26   69.24   1
   1  -2   7 1786.87  117.61   3
   1   2   7 1604.64   37.98   4
   1  -2   7 1976.83  117.47   2
   1   2   7 1858.71  112.00   3
   1  -2   8  493.03   68.47   3
   1  -2   8  434.49   63.70   2
   1   2   8  442.83   61.30   2
  -1  -2  -8  437.61   34.88   1
   1   2   8  432.04   60.87   3
   1   2   9  154.40   45.73   3
   1   2   9  181.35   47.02   2
   1  -2   9  148.73   48.62   3
   1  -2   9  149.65   44.33   2
   1   2  10 1903.07  135.34   3
   1  -2  10 2033.51  147.10   3
   1   2  10 1852.07  128.62   2
   1  -2  10 2064.34  138.53   2
   1  -2  11   66.27   39.75   2
   1   2  11  -39.24   36.96   3
   1  -2  11  -13.84   34.90   3
   1   2  11   -0.57   30.92   2
   1   2  12  327.05   66.18   3
   1  -2  12  288.21   69.59   3
   1   2  12  199.14   51.66   2
   1  -2  12  282.47   63.57   2
   1  -2  13  329.06   78.43   3
   1   2  13  265.56   66.39   3
   1  -2  13  213.54   60.33   2
   1   2  13  286.30   63.04   2
   1   2  14 1028.31  119.04   3
   1   2  14  915.89  110.84   2
   1  -2  14 1012.88  119.61   3
   1  -2  14  970.11  116.19   2
   1   2  15   67.98   44.59   3
   1   2  15   56.52   43.49   2
   1  -2  15   51.05   45.91   3
   1  -2  15    1.22   40.59   2
   1   2  16  166.01   61.39   3
   1   2  16  154.75   53.62   2
   1  -2  16  183.92   62.17   3
   1  -2  16  205.80   62.58   2
   1   2  17   98.52   51.08   3
   1   2  17    6.78   37.64   2
   1  -2  17  -21.89   45.99   2
   1  -2  17   77.45   52.76   3
   1   2  18  -90.69   53.52   3
   1  -2  18 -154.90   71.59   2
  -1   3  18  347.47   83.82   3
  -1  -3  18  188.54   63.39   3
  -1   3  17   57.72   41.67   3
  -1  -3  17   87.17   53.02   3
  -1  -3  16  152.75   56.39   3
  -1   3  16   53.95   41.16   3
  -1  -3  16  134.15   53.42   2
  -1  -3  15  138.35   57.90   3
  -1  -3  15  116.08   53.09   2
  -1   3  15  209.94   61.53   3
  -1  -3  14  131.31   48.55   3
  -1  -3  14  106.22   47.79   2
  -1   3  14   78.09   41.83   3
  -1   3  14  128.30   42.71   2
  -1  -3  13  331.38   71.41   3
  -1   3  13  218.12   59.81   3
  -1   3  13  248.89   54.42   2
  -1  -3  13  243.93   59.66   2
  -1  -3  12  836.52   94.08   2
  -1  -3  12  790.36  103.37   3
  -1   3  12  997.99   92.97   2
  -1   3  12  775.57   93.94   3
  -1  -3  11  516.83   83.29   3
  -1   3  11  639.84   73.12   2
  -1  -3  11  566.63   75.24   2
  -1   3  11  609.51   83.09   3
  -1   3  10 3448.33  181.21   3
  -1   3  10 3266.14  149.94   2
  -1  -3  10 3240.92  162.31   2
  -1  -3  10 3612.56  196.68   3
   1  -3 -10 3235.16  136.76   1
   1   3  -9 1386.85   78.20   1
  -1  -3   9 1426.86  103.26   2
  -1   3   9 1314.32   90.76   2
   1  -3  -9 1422.24   90.40   1
  -1  -3   9 1558.67  127.57   3
  -1   3   9 1328.40  109.01   3
  -1   3   8 2591.69  140.68   3
   1   3  -8 2504.53  100.08   1
  -1  -3   8 2417.01  124.37   2
   1  -3  -8 2466.75   92.01   4
  -1   3   8 2462.91  115.68   2
   1  -3  -8 2409.47  113.85   1
  -1  -3   8 2640.63  155.92   3
   1   3  -8 2480.36   70.77   4
   1  -3  -7 2398.01   90.96   4
  -1  -3   7 2284.87  111.29   2
  -1  -3   7 2286.38  136.14   3
   1   3  -7 2314.35   71.03   4
  -1   3   7 2324.49  102.31   2
  -1   3   7 2272.74  121.70   3
   1   3  -7 2315.73   91.03   1
   1  -3  -7 2288.00  106.45   1
   1   3  -6   72.45   14.69   4
  -1   3   6   47.39   18.82   2
   1  -3  -6   58.97   24.30   1
  -1  -3   6   26.92   17.05   2
   1  -3  -6   28.59   15.75   4
  -1   3   6   65.50   25.91   3
  -1  -3   6  100.53   36.22   3
   1   3  -6   46.24   17.14   1
   1   3  -5 3390.85   96.12   1
   1   3  -5 3417.91   84.63   4
  -1  -3   5 3270.63  105.96   2
  -1   3   5 3356.66  114.49   3
  -1   3   5 3182.50   95.13   2
   1  -3  -5 3228.42  115.03   1
   1  -3  -5 3357.69  106.19   4
  -1  -3   5 3253.44  136.49   3
   1  -3  -4 1269.70   69.93   1
  -1   3   4 1183.09   57.79   3
  -1  -3   4 1248.74   57.12   2
  -1  -3   4 1222.27   74.15   3
   1   3  -4 1373.95   57.19   1
   1   3  -4 1274.31   51.90   4
   1  -3  -4 1293.46   65.70   4
   1  -3  -3  424.21   40.74   4
   1   3  -3  484.49   34.11   1
   1  -3  -3  456.86   41.85   1
   1   3  -3  499.84   33.92   4
  -1  -3   3  484.71   41.76   3
  -1  -3   2 5050.10  100.61   3
   1   3  -2 5228.04   99.40   1
   1   3  -2 5383.90  105.09   4
   1  -3  -2 4876.07  117.12   4
   1  -3  -2 5202.88  119.55   1
   1   3  -1  676.94   36.22   1
   1   3  -1  685.66   40.27   4
   1  -3  -1  692.43   46.32   4
  -1  -3   1  655.48   35.62   1
   1  -3  -1  728.25   42.88   1
   1   3   0 8001.19  119.17   1
   1  -3   0 7593.58  137.87   4
   1  -3   0 7923.76  123.18   1
   1   3   0 7954.37  133.34   4
  -1  -3   0 7822.43  116.67   1
  -1  -3  -1 1787.10   56.41   1
   1   3   1 1835.34   65.50   4
   1  -3   1 1844.46   64.74   4
   1  -3   1 1786.30   51.87   1
   1  -3   1 1832.67   57.93   3
   1   3   2  616.57   39.35   4
   1  -3   2  501.79   36.64   2
   1  -3   2  550.80   37.85   3
   1  -3   2  607.60   26.88   1
  -1  -3  -2  584.94   34.93   1
   1   3   2  600.80   37.18   2
   1  -3   2  581.46   36.03   4
   1  -3   3 8593.18  165.03   3
   1  -3   3 8914.97   83.94   1
   1  -3   3 8863.90  124.97   4
   1   3   3 8944.08  137.48   3
   1   3   3 8577.36  140.17   4
  -1  -3  -3 9244.63  138.59   1
   1  -3   3 9103.03  176.60   2
   1   3   3 8890.98  153.78   2
   1   3   4  224.05   29.06   3
   1  -3   4  261.93   21.71   4
   1  -3   4  253.69   36.11   3
  -1  -3  -4  232.27   26.42   1
   1   3   4  206.66   24.95   4
   1   3   4  213.61   29.21   2
   1  -3   4  222.79   34.11   2
   1   3   5  187.54   22.78   4
   1   3   5  132.90   29.12   3
  -1  -3  -5  165.56   24.29   1
   1  -3   5  150.59   31.93   2
   1   3   5  161.38   30.75   2
   1  -3   5  178.21   35.99   3
   1  -3   6   76.41   29.37   2
  -1  -3  -6   60.36   18.91   1
   1   3   6  128.25   18.17   4
   1  -3   6  138.92   35.90   3
   1   3   6   92.80   28.04   2
   1   3   6  102.83   30.06   3
  -1  -3  -7 1064.23   60.90   1
   1  -3   7 1052.58   88.93   2
   1   3   7 1021.43   42.14   4
   1  -3   7 1014.81   90.60   3
   1   3   7 1022.22   82.82   3
   1   3   7 1101.41   83.98   2
   1   3   8  -10.98   24.51   3
   1  -3   8  -14.45   33.12   3
  -1  -3  -8   18.50   16.85   1
   1  -3   8    6.80   25.49   2
   1   3   8  -23.99   28.70   2
   1  -3   9  -21.32   38.91   3
   1   3   9   11.91   28.71   3
   1  -3   9   28.31   29.49   2
   1   3   9   -5.87   27.83   2
   1  -3  10   80.19   46.53   3
   1  -3  10   65.22   37.50   2
   1   3  10    2.60   26.66   2
   1   3  10   57.04   34.31   3
   1   3  11  291.37   62.20   3
   1  -3  11  254.82   60.21   3
   1  -3  11  237.56   58.21   2
   1   3  11  121.48   41.64   2
   1   3  12  111.59   47.95   3
   1  -3  12  198.02   62.01   3
   1   3  12  235.55   57.47   2
   1  -3  12  165.72   54.97   2
   1  -3  13  513.16   89.42   3
   1  -3  13  650.85   94.58   2
   1   3  13  570.93   86.68   3
   1   3  13  621.81   88.69   2
   1  -3  14  175.94   58.86   2
   1   3  14  270.42   71.08   3
   1   3  14  237.02   61.67   2
   1  -3  14  227.30   64.70   3
   1  -3  15  332.24   83.22   3
   1   3  15  108.50   49.32   2
   1   3  15  146.76   59.30   3
   1  -3  15  279.21   70.25   2
   1   3  16  146.46   56.00   3
   1  -3  16  119.84   50.38   2
   1  -3  16  169.03   63.01   3
   1  -3  17  271.20   70.37   3
   1  -3  17  220.28   71.16   2
   1   3  17  327.99   79.06   3
   1   3  17  274.75   74.60   2
   1   3  18  161.31   63.84   3
   1  -3  18  -38.62   60.45   2
  -1  -4  18  -29.28   47.48   3
  -1   4  18   34.55   48.58   3
  -1  -4  17  118.40   66.62   3
  -1   4  17  155.49   55.14   3
  -1  -4  16  312.66   79.64   3
  -1  -4  16  239.67   65.16   2
  -1   4  16  323.87   72.07   3
  -1  -4  15   40.41   46.52   2
  -1  -4  15  -39.69   43.88   3
  -1   4  15  -11.55   31.23   3
  -1  -4  14   45.33   37.87   2
  -1  -4  14  108.88   46.86   3
  -1   4  14  -24.44   45.78   3
  -1  -4  13  301.28   71.47   3
  -1  -4  13  307.08   62.65   2
  -1   4  13  415.86   75.46   3
  -1   4  13  307.62   56.70   2
  -1  -4  12  142.08   45.37   2
  -1  -4  12  239.84   66.22   3
  -1   4  12  143.77   47.09   3
  -1   4  12  146.55   38.97   2
  -1   4  11   78.11   42.97   3
  -1  -4  11  100.65   48.33   2
  -1   4  11  106.07   38.05   2
  -1  -4  11   78.52   46.41   3
  -1   4  10  256.13   54.10   3
  -1   4  10  266.54   48.97   2
  -1  -4  10  242.50   59.04   3
  -1  -4  10  331.08   57.39   2
   1  -4 -10  264.07   44.49   1
  -1   4   9    1.25   23.99   2
   1  -4  -9   44.69   26.19   1
   1  -4  -9   36.77   16.93   4
  -1   4   9   -4.71   36.08   3
  -1  -4   9   40.73   29.93   2
   1   4  -9    3.33   20.53   1
  -1  -4   9   67.49   42.27   3
   1   4  -8  303.82   28.27   4
  -1   4   8  271.33   52.03   3
  -1   4   8  338.94   44.25   2
  -1  -4   8  264.77   45.68   2
  -1  -4   8  298.54   55.61   3
   1  -4  -8  299.90   46.50   1
   1   4  -8  265.97   35.69   1
   1  -4  -8  318.42   37.82   4
  -1   4   7  755.97   73.83   3
  -1   4   7  684.09   54.54   2
   1   4  -7  753.54   53.91   1
   1   4  -7  762.00   43.36   4
   1  -4  -7  683.57   63.97   1
  -1  -4   7  716.95   82.53   3
  -1  -4   7  617.82   59.46   2
   1  -4  -7  738.84   58.75   4
   1  -4  -6  674.20   59.22   1
  -1  -4   6  668.54   56.68   2
   1   4  -6  653.88   47.02   1
   1   4  -6  676.89   41.73   4
  -1  -4   6  597.33   69.64   3
  -1   4   6  649.61   49.32   2
  -1   4   6  636.29   58.58   3
   1  -4  -6  659.08   52.15   4
   1  -4  -5  687.47   59.27   1
  -1  -4   5  683.05   51.57   2
   1   4  -5  669.47   45.02   1
  -1   4   5  716.93   54.03   3
  -1  -4   5  627.00   67.74   3
   1   4  -5  724.82   41.62   4
   1  -4  -5  629.88   51.85   4
  -1   4   5  642.23   43.08   2
   1   4  -4 1263.18   55.86   4
   1  -4  -4 1179.71   71.52   1
   1  -4  -4 1323.00   72.89   4
  -1  -4   4 1234.76   78.27   3
   1   4  -4 1371.80   60.27   1
  -1   4   4 1246.01   56.72   3
   1  -4  -3   13.73   20.92   4
   1   4  -3   27.42   17.15   4
   1   4  -3   12.18   13.86   1
   1  -4  -3   11.95   22.52   1
  -1  -4   3   30.79   18.72   3
   1   4  -2 5742.34  120.70   4
   1   4  -2 5494.00  108.94   1
   1  -4  -2 5389.09  136.28   4
  -1  -4   2 5734.43  113.98   3
  -1  -4   2 5494.64  108.78   1
   1  -4  -2 5324.75  129.38   1
   1  -4  -1 4579.84  111.89   1
   1   4  -1 4541.21  109.15   4
   1  -4  -1 4330.09  119.04   4
   1   4  -1 4513.96   98.03   1
  -1  -4   1 4393.96   95.95   1
   1  -4   0 2043.19   80.52   4
   1  -4   0 2028.15   68.49   1
  -1  -4   0 2029.32   66.35   1
  -1  -4  -1 7875.19  131.99   1
   1  -4   1 7825.10  122.14   3
   1  -4   1 7790.26  120.42   1
   1  -4   1 7579.89  145.01   4
   1  -4   2 2346.86   77.49   3
   1  -4   2 2559.94   81.24   2
   1   4   2 2445.56   75.53   2
  -1  -4  -2 2597.18   79.43   1
   1  -4   2 2434.13   62.30   1
   1  -4   2 2376.47   79.15   4
   1  -4   3 2735.32   95.92   3
  -1  -4  -3 2708.46   86.17   1
   1  -4   3 2641.75   78.58   4
   1  -4   3 2773.72   59.12   1
   1  -4   3 2594.22   95.47   2
   1   4   3 2664.08   71.52   3
   1   4   3 2771.98   88.43   2
   1  -4   4  575.75   24.84   1
  -1  -4  -4  513.28   41.02   1
   1  -4   4  523.44   51.30   2
   1   4   4  576.98   41.07   3
   1  -4   4  562.97   52.40   3
  -1   4  -4  572.46   25.09   1
   1  -4   4  556.33   35.56   4
   1   4   4  544.10   44.78   2
  -1  -4  -5 1155.56   63.43   1
   1   4   5 1109.62   67.11   3
  -1   4  -5 1143.46   32.59   1
   1   4   5 1086.60   68.52   2
   1  -4   5 1168.25   80.76   2
   1  -4   5 1039.42   78.60   3
  -1  -4  -6 3491.45  113.64   1
   1  -4   6 3540.56  155.14   3
   1   4   6 3592.27  101.47   4
   1  -4   6 3759.60  154.97   2
   1   4   6 3641.93  135.94   2
   1   4   6 3620.82  135.65   3
   1  -4   7  737.85   81.89   3
   1   4   7  607.96   63.53   3
   1   4   7  626.23   63.41   2
   1  -4   7  723.04   74.78   2
   1   4   7  633.37   40.74   4
  -1  -4  -7  591.23   50.81   1
  -1  -4  -8 1432.66   77.05   1
   1  -4   8 1422.41  118.05   3
   1   4   8 1342.54   98.65   2
   1  -4   8 1376.31  108.23   2
   1   4   8 1413.05  102.44   3
   1  -4   9 2864.34  161.37   2
   1   4   9 2860.29  151.60   2
   1  -4   9 2704.24  164.74   3
   1   4   9 2994.64  155.80   3
   1  -4  10  464.32   79.90   3
   1   4  10  482.63   68.53   2
   1  -4  10  516.40   76.65   2
   1   4  10  432.97   66.22   3
   1  -4  11 1188.30  117.52   2
   1   4  11 1137.34  109.42   3
   1   4  11 1114.34  104.43   2
   1  -4  11 1182.65  121.04   3
   1  -4  12  669.96   96.21   3
   1   4  12  751.39   90.38   2
   1   4  12  911.33  102.95   3
   1  -4  12  871.08  103.30   2
   1   4  13  117.10   48.45   3
   1  -4  13   56.51   45.00   2
   1   4  13   30.14   33.62   2
   1  -4  13   26.15   41.28   3
   1  -4  14  223.12   65.51   3
   1  -4  14  269.87   63.64   2
   1   4  14  223.98   57.97   3
   1   4  14  226.21   63.51   2
   1  -4  15   54.49   44.62   3
   1  -4  15  -10.86   39.25   2
   1   4  15   -4.38   35.03   2
   1   4  15   72.87   38.24   3
   1  -4  16  142.76   59.24   3
   1  -4  16  176.22   61.43   2
   1   4  16   94.60   36.33   3
   1   4  16  235.46   68.66   2
   1  -4  17    9.77   36.33   2
   1  -4  17   84.71   41.50   3
   1   4  17   60.59   36.62   2
   1   4  17   84.22   45.32   3
   1  -4  18  -88.67   43.40   2
  -1  -5  18  116.52   69.81   3
  -1  -5  17   76.17   35.78   3
  -1   5  17    5.48   33.86   3
  -1  -5  16  238.66   71.92   3
  -1   5  16  107.57   43.16   3
  -1  -5  15 1221.00  126.99   2
  -1  -5  15 1313.40  148.40   3
  -1   5  15 1158.03  125.04   3
  -1  -5  14  131.66   61.41   3
  -1   5  14   91.22   38.32   3
  -1  -5  14    0.36   39.64   2
  -1   5  13 1434.65  116.51   2
  -1  -5  13 1218.31  129.83   3
  -1   5  13 1418.08  127.94   3
  -1  -5  13 1402.02  128.90   2
  -1   5  12  224.07   55.23   3
  -1  -5  12  316.14   70.82   3
  -1  -5  12  115.38   46.81   2
  -1   5  12  191.20   42.06   2
  -1   5  11  149.83   48.53   3
  -1  -5  11  209.23   62.91   3
  -1  -5  11  158.23   50.22   2
  -1   5  11   90.28   28.48   2
   1  -5 -10  384.93   55.06   1
  -1   5  10  395.51   55.33   2
  -1  -5  10  270.48   52.54   2
  -1  -5  10  509.42   82.75   3
  -1   5  10  397.87   63.08   3
  -1   5   9 2263.30  137.37   3
  -1  -5   9 2010.27  125.95   2
   1   5  -9 2182.20   99.07   1
   1  -5  -9 2189.78  120.25   1
  -1   5   9 2114.45  113.05   2
   1  -5  -9 2259.48   99.14   4
  -1  -5   9 2507.24  163.33   3
   1  -5  -8   72.72   31.86   1
   1   5  -8   23.06   13.98   4
  -1  -5   8   86.88   32.51   2
   1   5  -8   22.33   18.79   1
  -1   5   8   16.92   19.96   2
  -1   5   8   57.90   32.17   3
   1  -5  -8  -11.18   19.39   4
  -1  -5   8  -17.67   34.79   3
  -1  -5   7 2490.66  119.95   2
   1  -5  -7 2750.38  113.32   4
  -1   5   7 2520.41  104.65   2
  -1   5   7 2489.43  122.86   3
   1   5  -7 2480.80   81.12   4
   1  -5  -7 2575.24  123.07   1
  -1  -5   7 2739.01  155.53   3
   1   5  -7 2508.00   97.45   1
  -1  -5   6 3616.88  130.80   2
   1   5  -6 3711.73  100.62   4
   1   5  -6 3809.44  113.27   1
   1  -5  -6 3838.02  146.28   1
   1  -5  -6 3808.01  133.75   4
  -1  -5   6 3710.67  168.80   3
  -1   5   6 3841.46  135.31   3
  -1   5   6 3678.21  112.87   2
  -1  -5   5 7302.26  215.46   3
  -1   5   5 7479.56  162.70   3
  -1   5   5 7033.30  136.73   2
   1  -5  -5 7444.87  185.46   4
   1  -5  -5 7071.07  190.03   1
   1   5  -5 7334.06  149.41   1
   1   5  -5 7527.74  143.77   4
  -1  -5   4  -10.51   27.65   3
   1   5  -4    8.27   13.70   1
   1  -5  -4    5.85   19.76   1
   1   5  -4   51.76   17.17   4
   1  -5  -4   29.81   23.08   4
  -1   5   4   53.14   16.44   3
   1  -5  -3 2854.25  112.31   4
  -1  -5   3 3263.21  114.15   3
   1   5  -3 3067.84   90.35   1
   1   5  -3 3280.20   98.55   4
   1  -5  -3 3075.08  113.20   1
   1   5  -2   90.00   24.55   4
   1  -5  -2   34.84   25.05   1
   1  -5  -2   43.21   25.16   4
  -1  -5   2   50.88   18.23   1
   1   5  -2   51.88   16.38   1
  -1  -5   2   39.68   18.63   3
   1  -5  -1   16.31   28.85   4
   1   5  -1   53.69   17.35   1
   1  -5  -1   12.34   20.12   1
  -1  -5   1   35.63   16.47   1
   1  -5   0  973.94   39.89   3
  -1  -5   0 1004.39   52.92   1
   1  -5   0 1027.41   55.43   1
   1  -5   0 1053.51   65.20   4
  -1  -5  -1 4379.86  109.43   1
   1  -5   1 4597.46   97.23   3
   1  -5   1 4535.90  102.78   1
   1  -5   1 4245.22  120.97   4
   1  -5   2   46.69   15.11   1
   1  -5   2   47.54   15.14   2
  -1  -5  -2   86.07   22.21   1
   1   5   2   69.03   18.17   2
   1  -5   2   52.25   18.29   3
   1  -5   2  107.99   25.05   4
   1  -5   3  296.71   34.24   3
   1   5   3  296.88   31.59   2
   1   5   3  286.74   23.09   3
  -1  -5  -3  292.58   34.29   1
   1  -5   3  264.65   32.59   2
   1  -5   3  300.64   24.56   1
   1  -5   3  265.62   30.85   4
   1  -5   4 3324.97   93.28   4
   1   5   4 3275.31   92.42   3
  -1  -5  -4 3291.03  110.22   1
   1   5   4 3089.33  105.15   2
   1  -5   4 2967.95  116.03   2
   1  -5   4 3103.54  118.75   3
   1  -5   4 3378.26   71.44   1
  -1   5  -5  923.86   36.47   1
   1  -5   5  887.13   73.48   3
   1  -5   5 1054.54   77.29   2
   1   5   5  884.83   62.62   2
  -1  -5  -5  927.62   62.43   1
   1   5   5  864.86   57.71   3
  -1   5  -6  493.86   25.57   1
   1  -5   6  456.92   58.81   3
  -1  -5  -6  454.83   46.18   1
   1   5   6  508.33   52.96   2
   1  -5   6  515.13   62.19   2
   1   5   6  478.67   49.99   3
  -1  -5  -7   25.34   25.48   1
  -1   5  -7   34.38    8.10   4
   1   5   7   24.57   21.46   3
   1   5   7   23.40   15.67   4
   1  -5   7  -16.24   29.62   2
   1   5   7   32.41   25.62   2
   1  -5   7   21.33   29.12   3
  -1   5  -7   11.84    5.56   1
   1  -5   8   59.39   42.10   3
  -1  -5  -8   34.79   19.15   1
   1  -5   8   34.39   34.20   2
   1   5   8   58.05   26.00   2
   1   5   8   85.87   33.95   3
   1   5   9  622.81   74.50   2
   1  -5   9  654.83   80.39   2
   1  -5   9  589.04   80.49   3
   1   5   9  575.74   71.11   3
   1  -5  10  103.16   55.43   3
   1  -5  10   32.83   33.29   2
   1   5  10   87.19   37.74   3
   1   5  10   79.28   36.16   2
   1   5  11    7.50   29.15   3
   1  -5  11  -31.77   46.23   3
   1  -5  11   -2.29   34.86   2
   1   5  11    2.91   34.18   2
   1  -5  12   -1.17   37.98   3
   1   5  12   21.66   33.03   2
   1   5  12   53.44   37.39   3
   1  -5  12   41.58   39.48   2
   1   5  13  340.84   66.13   3
   1  -5  13  339.70   74.51   3
   1  -5  13  256.67   64.02   2
   1   5  13  354.41   71.80   2
   1  -5  14   87.08   54.54   3
   1   5  14   48.20   39.44   3
   1  -5  14   76.70   42.55   2
   1   5  14   71.14   44.57   2
   1   5  15  167.91   60.42   3
   1   5  15  173.16   54.68   2
   1  -5  15  221.31   67.59   3
   1  -5  15  176.12   58.95   2
   1   5  16  123.25   45.55   3
   1   5  16  252.17   67.97   2
   1  -5  16  147.88   62.22   3
   1  -5  16  202.95   67.57   2
   1  -5  17   17.82   42.64   3
   1   5  17   83.59   52.24   2
   1  -5  17   78.32   47.74   2
   1  -5  18   55.17   48.94   2
  -1  -6  18  -17.86   62.66   3
  -1  -6  17   47.76   51.30   3
  -1  -6  16   74.88   54.49   3
  -1   6  16   29.60   38.01   3
  -1   6  15  138.47   47.91   3
  -1  -6  15  126.39   52.85   3
  -1  -6  14  101.17   48.83   2
  -1  -6  14  114.43   57.75   3
  -1   6  14   55.90   30.74   3
  -1   6  13   89.21   45.95   3
  -1  -6  13   12.38   39.37   3
  -1  -6  13   91.59   48.35   2
  -1  -6  12  398.07   70.49   2
  -1  -6  12  400.27   78.86   3
  -1   6  12  388.02   69.15   3
  -1   6  12  360.99   58.51   2
  -1   6  11  233.64   55.78   3
  -1  -6  11  116.82   45.10   2
  -1  -6  11  227.42   67.39   3
  -1   6  11  253.27   47.45   2
  -1   6  10  -11.26   31.61   3
  -1  -6  10   33.64   36.96   3
  -1   6  10   67.61   32.47   2
   1  -6 -10   -5.17   24.22   1
  -1  -6  10   15.87   30.55   2
  -1   6   9    0.24   28.12   3
  -1  -6   9    5.87   25.66   2
   1  -6  -9    3.57   24.17   1
   1   6  -9  -11.72   18.88   1
  -1  -6   9   92.87   46.47   3
  -1   6   9   10.52   22.58   2
   1  -6  -9   28.35   19.84   4
   1  -6  -8 1314.95   83.59   4
  -1  -6   8 1353.08   98.90   2
  -1  -6   8 1408.60  119.03   3
  -1   6   8 1260.42   80.58   2
   1   6  -8 1460.39   65.86   4
   1  -6  -8 1355.13   98.95   1
  -1   6   8 1327.70   98.05   3
   1   6  -8 1375.83   77.39   1
  -1  -6   7 1083.37  101.77   3
  -1   6   7 1068.61   81.98   3
   1  -6  -7 1061.61   85.94   1
   1   6  -7 1121.97   59.25   4
  -1   6   7 1051.55   68.06   2
   1  -6  -7 1216.70   81.47   4
   1   6  -7 1139.45   67.20   1
  -1  -6   6  141.64   43.72   3
   1   6  -6  140.99   24.74   4
   1  -6  -6  160.86   37.93   1
   1   6  -6  128.96   25.43   1
  -1   6   6  160.09   27.37   2
  -1   6   6  132.13   27.04   3
   1  -6  -6  153.58   37.34   4
   1   6  -5  333.11   34.91   1
   1   6  -5  278.63   32.38   4
  -1   6   5  291.73   28.63   2
   1  -6  -5  357.79   47.42   4
  -1  -6   5  305.55   49.92   3
   1  -6  -5  287.14   46.30   1
  -1   6   5  316.00   34.57   3
   1   6  -4  178.03   27.93   1
   1  -6  -4  140.65   35.21   4
  -1  -6   4  120.85   36.19   3
   1   6  -4   91.45   22.65   4
  -1   6   4   77.82   15.67   2
   1  -6  -4  109.73   35.41   1
  -1   6   4   94.56   17.52   3
  -1  -6   3 4075.20  134.89   3
   1   6  -3 4320.70  123.03   4
  -1  -6   3 4010.48  109.75   1
   1  -6  -3 4264.26  141.18   1
   1   6  -3 3979.49  109.63   1
   1  -6  -3 3941.92  141.87   4
  -1  -6   2  997.81   55.51   1
   1  -6  -2  967.82   65.51   1
   1   6  -2  907.81   54.04   1
  -1  -6   2  986.71   57.71   3
   1  -6  -2  900.62   69.49   4
   1  -6  -1  231.88   36.17   1
  -1  -6   1  201.85   29.44   1
   1  -6  -1  178.79   39.66   4
   1  -6   0 2768.01   94.15   1
  -1  -6   0 2660.88   91.42   1
   1  -6   0 2595.08   65.66   3
   1  -6   0 2606.69  107.70   4
   1  -6   1 3675.14   89.23   3
   1  -6   1 3558.96  121.18   4
  -1  -6  -1 3365.51  105.08   1
   1  -6   1 3695.69  102.36   1
   1  -6   2 5720.62  119.64   1
  -1  -6  -2 5623.78  140.10   1
   1  -6   2 5653.32  124.75   3
   1  -6   2 5488.41  143.39   4
   1  -6   2 5584.15  127.87   2
   1  -6   3 5990.25  116.24   1
   1   6   3 5607.05  133.98   2
   1  -6   3 5695.27  141.98   4
  -1  -6  -3 5733.68  149.08   1
   1  -6   3 5780.42  144.57   3
   1  -6   3 5411.19  141.78   2
  -1  -6  -4  182.91   30.99   1
   1   6   4  225.27   30.46   2
   1  -6   4  287.71   32.07   4
   1   6   4  236.59   25.13   3
   1  -6   4  228.67   23.27   1
   1  -6   4  211.16   35.54   2
   1  -6   4  185.52   34.11   3
  -1   6  -5  371.14   28.18   1
   1  -6   5  294.25   46.71   3
   1   6   5  339.38   39.97   2
  -1  -6  -5  350.69   44.03   1
   1   6   5  298.43   33.37   3
   1  -6   5  358.35   26.84   1
   1  -6   5  292.02   42.91   2
   1   6   6   85.87   28.62   2
   1  -6   6  126.10   35.69   2
   1   6   6  109.00   27.75   3
  -1  -6  -6  145.57   37.29   1
  -1   6  -6   92.64   14.12   1
   1  -6   6  112.10   37.75   3
   1   6   7 2602.72  125.24   2
   1  -6   7 2463.50  138.51   2
  -1  -6  -7 2425.86  114.04   1
  -1   6  -7 2694.68   72.10   4
   1   6   7 2273.53  113.54   3
   1  -6   7 2426.11  141.90   3
  -1   6  -7 2568.27   64.26   1
   1  -6   8 1220.57  110.49   3
   1   6   8 1114.61   91.42   2
  -1  -6  -8 1253.02   84.32   1
   1  -6   8 1069.07  100.74   2
   1   6   8 1167.09   90.40   3
   1  -6   9  711.95   87.33   2
   1   6   9  882.23   84.70   3
   1  -6   9  777.43   94.80   3
   1   6   9  846.63   84.84   2
   1  -6  10 1334.00  121.15   2
   1  -6  10 1117.51  117.93   3
   1   6  10 1361.04  112.39   2
   1   6  10 1319.31  108.15   3
   1   6  11 1297.82  116.97   2
   1   6  11 1308.74  112.96   3
   1  -6  11 1441.90  131.08   2
   1  -6  11 1436.83  135.10   3
   1  -6  12  533.88   83.01   2
   1  -6  12  556.76   95.74   3
   1   6  12  594.39   85.05   2
   1   6  12  495.44   75.05   3
   1  -6  13  288.96   75.33   2
   1   6  13  218.58   57.89   3
   1   6  13  139.65   47.79   2
   1  -6  13  140.23   54.35   3
   1  -6  14  -24.53   44.82   3
   1  -6  14  -21.31   40.39   2
   1   6  14  -27.74   40.33   3
   1   6  14  -36.52   41.05   2
   1  -6  15  165.18   60.70   2
   1  -6  15  219.94   75.10   3
   1   6  15  141.34   55.21   2
   1  -6  16  -36.62   45.03   2
   1  -6  16    5.09   47.04   3
   1   6  16   18.33   48.57   2
   1  -6  17  275.08   81.27   3
   1  -6  17  289.10   84.98   2
   1  -6  18  172.10   61.59   2
  -1  -7  17  105.52   56.93   3
  -1  -7  16  183.46   64.41   3
  -1  -7  15  193.81   68.06   3
  -1   7  15  105.60   39.62   3
  -1  -7  14 1836.71  167.69   3
  -1   7  14 2011.22  152.84   3
  -1  -7  13  117.78   52.85   3
  -1   7  13  109.60   41.97   3
  -1   7  12  259.92   50.32   2
  -1  -7  12  293.27   71.64   3
  -1   7  12  325.13   61.54   3
   1  -7 -11   23.84   26.94   1
  -1  -7  11   -0.37   44.91   3
  -1   7  11   27.02   25.61   2
  -1   7  11   93.16   41.88   3
  -1  -7  10  964.35  110.05   3
  -1   7  10  764.08   82.80   3
  -1   7  10  776.90   75.26   2
   1  -7 -10  710.63   78.03   1
   1  -7  -9   15.56   18.90   4
  -1   7   9   47.21   35.23   3
   1  -7  -9  -33.06   31.44   1
   1   7  -9   33.06   21.05   1
  -1  -7   9    5.77   39.43   3
  -1   7   9    4.33   20.78   2
  -1   7   8 2252.70  125.66   3
   1  -7  -8 2214.65  113.83   4
  -1  -7   8 2414.25  157.65   3
   1   7  -8 2280.43  100.93   1
   1  -7  -8 2292.62  131.24   1
  -1   7   8 2174.59  106.79   2
   1   7  -8 2257.40   87.97   4
   1   7  -7   19.51   14.45   4
  -1  -7   7   11.47   31.32   3
  -1   7   7  -10.45   21.15   3
   1  -7  -7   31.25   25.60   4
  -1   7   7   31.73   19.14   2
   1   7  -7  -18.76   18.26   1
   1  -7  -7   32.26   26.35   1
   1   7  -6 2484.24   95.15   4
  -1   7   6 2353.95   90.93   2
   1   7  -6 2300.33   93.86   1
  -1   7   6 2272.16  102.53   3
   1  -7  -6 2309.89  120.34   4
   1  -7  -6 2373.13  128.87   1
  -1  -7   6 2538.40  146.42   3
   1   7  -5  933.17   59.49   1
  -1   7   5  997.70   58.10   3
  -1   7   5  947.36   54.08   2
   1  -7  -5  788.87   74.42   1
  -1  -7   5  993.40   85.24   3
   1  -7  -5 1011.06   79.89   4
   1   7  -5  944.63   61.34   4
   1   7  -412937.97  226.16   4
   1  -7  -412600.64  273.62   4
   1   7  -412665.07  210.46   1
  -1   7   412116.88  167.32   3
  -1  -7   412595.10  273.71   3
   1  -7  -412065.61  262.86   1
  -1   7   413199.65  179.90   2
   1  -7  -3  204.92   38.82   1
  -1  -7   3  222.54   30.32   1
   1   7  -3  221.61   30.50   1
   1   7  -3  212.45   33.20   4
  -1  -7   3  193.15   36.13   3
   1  -7  -3  232.67   45.38   4
   1  -7  -2   70.75   27.39   4
   1   7  -2   90.07   23.49   1
   1  -7  -2  103.20   29.59   1
  -1  -7   2   47.99   18.81   1
  -1  -7   2   82.76   23.29   3
  -1  -7   1  359.73   37.85   1
   1  -7  -1  361.68   53.05   4
   1  -7  -1  372.30   44.18   1
   1  -7   0  898.97   41.39   3
   1  -7   0  939.04   70.53   4
  -1  -7   0  965.09   60.41   1
   1  -7   0  918.08   59.78   1
   1  -7   1  238.16   41.40   4
  -1  -7  -1  280.23   37.04   1
   1  -7   1  198.26   29.36   1
   1  -7   1  236.91   25.75   3
   1  -7   2 3483.64  102.09   1
   1  -7   2 3389.86  100.26   3
   1  -7   2 3708.24  127.94   4
  -1  -7  -2 3624.25  121.25   1
   1  -7   3    0.66   14.06   1
   1   7   3  -13.08   15.14   2
   1  -7   3   25.08   18.18   2
  -1  -7  -3   16.09   20.02   1
   1  -7   3   18.25   19.74   4
   1  -7   3   10.24   12.81   3
   1   7   4 1225.20   70.21   2
   1  -7   4 1198.60   77.81   3
  -1  -7  -4 1153.74   77.12   1
   1  -7   4 1290.59   71.88   4
   1  -7   4 1327.67   58.68   1
   1   7   4 1200.33   50.63   3
   1  -7   4 1097.66   73.96   2
  -1   7  -5  499.29   36.17   1
   1  -7   5  498.10   35.05   1
   1  -7   5  408.21   51.64   3
   1  -7   5  525.08   60.64   2
  -1  -7  -5  431.31   51.08   1
   1   7   5  417.90   44.37   2
   1   7   5  463.09   39.42   3
  -1   7  -6  880.78   44.54   1
   1  -7   6  739.41   76.02   3
  -1  -7  -6  828.38   69.71   1
   1   7   6  803.66   59.56   3
   1  -7   6  872.86   78.26   2
   1   7   6  841.70   69.09   2
   1   7   7   25.38   23.09   3
   1  -7   7   36.29   32.86   2
   1   7   7   -1.08   21.79   2
  -1   7  -7    7.22   10.11   1
  -1  -7  -7    0.53   21.49   1
   1  -7   7  -35.14   40.26   3
  -1  -7  -8 3543.69  147.57   1
   1  -7   8 3387.52  172.89   2
   1   7   8 3016.29  138.89   3
   1   7   8 3272.95  152.17   2
   1  -7   8 3298.47  177.97   3
   1  -7   9  129.07   45.72   3
   1   7   9  156.81   43.33   2
  -1  -7  -9  187.19   40.30   1
   1  -7   9  122.33   46.63   2
   1   7   9   91.61   34.68   3
   1   7  10    5.92   27.12   3
   1   7  10  -14.27   28.97   2
   1  -7  10   61.99   41.85   2
   1  -7  10   34.33   44.19   3
   1  -7  11   35.37   39.03   2
   1   7  11   11.77   26.98   3
   1  -7  11  -40.38   55.25   3
   1   7  11  -13.23   27.46   2
   1   7  12  275.94   60.39   2
   1  -7  12  256.64   61.59   2
   1  -7  12  346.10   77.58   3
   1   7  12  188.29   49.98   3
   1   7  13   37.52   38.61   3
   1  -7  13   48.84   52.88   3
   1  -7  13   87.25   50.17   2
   1   7  13  -35.85   28.61   2
   1   7  14  242.54   61.67   2
   1  -7  14  259.61   72.54   2
   1  -7  14  136.25   65.75   3
   1  -7  15  -50.31   52.22   2
   1  -7  15    3.44   43.96   3
   1   7  15  -19.54   48.43   2
   1  -7  16  379.09   87.99   2
   1  -7  16  411.17   95.87   3
   1   7  16  267.21   66.73   2
   1  -7  17   75.65   54.24   3
   1  -7  17  -89.55   66.83   2
  -1  -8  17  -30.84   38.18   3
  -1  -8  16   -4.02   45.91   3
  -1  -8  15  110.72   61.35   3
  -1  -8  14  111.16   56.71   3
  -1  -8  13  150.40   59.75   3
  -1   8  13  101.10   40.29   3
  -1   8  12  457.19   70.72   3
  -1  -8  12  453.37   85.55   3
   1  -8 -11   66.10   35.11   1
  -1   8  11   58.07   36.70   3
  -1  -8  11  117.68   48.23   3
  -1   8  11   32.48   22.10   2
   1  -8 -10  213.96   50.25   1
  -1  -8  10  141.06   56.21   3
  -1   8  10  168.36   39.58   2
  -1   8  10  163.75   40.71   3
  -1  -8   9    9.13   38.95   3
  -1   8   9   28.08   23.38   2
  -1   8   9  -28.89   32.37   3
   1  -8  -9  -13.25   26.64   4
   1   8  -9   45.36   23.00   1
   1  -8  -9  -32.62   31.90   1
   1   8  -8 3117.52  121.24   1
  -1   8   8 2982.53  124.36   2
  -1   8   8 2880.28  139.10   3
   1  -8  -8 3302.29  163.88   1
   1   8  -8 3013.36  107.45   4
  -1  -8   8 3577.99  190.61   3
   1  -8  -8 3299.30  146.73   4
   1  -8  -7  437.29   65.78   1
  -1  -8   7  481.96   71.36   3
  -1   8   7  390.08   42.60   2
   1   8  -7  511.80   49.91   1
  -1   8   7  404.91   50.27   3
   1  -8  -7  468.35   60.14   4
   1   8  -7  432.86   43.21   4
   1   8  -6  714.51   56.99   1
   1   8  -6  731.60   56.09   4
   1  -8  -6  648.29   69.80   4
   1  -8  -6  607.51   71.18   1
  -1   8   6  718.78   58.21   3
  -1   8   6  768.11   55.34   2
  -1  -8   6  736.84   82.15   3
  -1   8   5   62.91   17.39   2
   1   8  -5   49.10   21.24   1
  -1  -8   5   35.82   26.87   3
   1  -8  -5   49.67   28.92   4
   1  -8  -5   65.00   33.07   1
  -1   8   5   23.66   13.17   3
   1   8  -5   19.80   18.73   4
  -1  -8   4  193.20   31.64   1
  -1   8   4  236.37   28.33   2
   1  -8  -4  192.79   41.78   1
   1   8  -4  175.66   30.27   1
   1  -8  -4  254.91   47.12   4
  -1  -8   4  188.34   40.38   3
   1   8  -4  187.36   32.98   4
  -1   8   4  182.58   22.10   3
  -1  -8   3 2687.95  101.71   1
  -1  -8   3 2564.06  113.77   3
   1  -8  -3 2669.46  124.85   1
   1  -8  -3 2747.40  136.39   4
   1   8  -3 2466.44   99.71   1
  -1  -8   2   74.69   24.30   1
   1   8  -2  115.59   27.17   1
  -1  -8   2   74.08   22.52   3
   1  -8  -2   53.12   31.91   4
   1  -8  -2   96.47   32.94   1
   1  -8  -1  214.22   41.02   4
  -1  -8   1  243.64   27.89   3
   1  -8  -1  250.57   39.61   1
  -1  -8   1  275.77   35.26   1
   1  -8   0 1586.61   96.94   4
   1  -8   0 1527.86   80.52   1
   1  -8   0 1424.22   52.36   3
  -1  -8   0 1492.64   79.16   1
  -1  -8  -1  515.98   50.54   1
   1  -8   1  485.54   35.40   3
   1  -8   1  500.30   58.93   4
   1  -8   1  458.90   44.75   1
   1  -8   211718.49  244.89   4
   1  -8   211941.29  204.62   1
   1  -8   212470.63  195.34   3
  -1  -8  -212459.15  240.60   1
   1  -8   3 2833.82   96.45   1
   1   8   3 2619.42  100.02   2
   1  -8   3 2669.66  114.32   4
  -1  -8  -3 2748.52  118.70   1
   1  -8   3 2674.55  102.48   3
  -1  -8  -4  762.95   66.88   1
   1  -8   4  804.01   50.69   1
   1  -8   4  696.45   57.96   4
   1  -8   4  720.44   62.23   2
   1   8   4  690.39   34.83   3
   1   8   4  739.81   56.84   2
   1  -8   4  739.48   62.71   3
  -1   8  -5  119.97   24.69   1
   1  -8   5  103.12   36.44   3
   1  -8   5   70.01   18.53   1
   1   8   5   37.93   14.51   3
   1  -8   5   61.19   30.88   2
  -1  -8  -5  104.13   38.32   1
   1   8   5   51.75   22.22   2
   1   8   6  174.19   30.18   3
   1  -8   6  186.79   40.96   3
   1  -8   6  144.76   39.27   2
  -1   8  -6  122.88   20.11   1
   1  -8   6  168.16   24.82   1
   1   8   6  164.81   33.97   2
  -1  -8  -6  141.68   35.01   1
   1  -8   7 1130.25  102.31   3
  -1   8  -7 1169.20   54.32   1
  -1  -8  -7 1154.80   90.52   1
   1   8   7 1102.32   74.76   3
   1   8   7 1154.77   86.72   2
   1  -8   7 1187.50   99.64   2
   1  -8   8 1525.98  123.92   3
  -1  -8  -8 1632.53  105.96   1
   1  -8   8 1627.44  123.94   2
   1   8   8 1439.21   93.99   3
   1   8   8 1715.90  112.24   2
   1   8   9   60.53   31.57   3
   1  -8   9  128.66   50.90   3
  -1  -8  -9   13.92   21.94   1
   1   8   9   83.06   38.63   2
   1  -8   9  137.23   50.50   2
   1   8  10 1270.41  109.93   2
   1   8  10 1115.21   95.95   3
   1  -8  10 1142.14  121.16   3
   1  -8  10 1283.70  121.36   2
   1   8  11  249.34   51.94   3
   1  -8  11  154.36   51.38   2
   1   8  11  228.43   56.00   2
   1  -8  11  228.58   62.35   3
   1  -8  12  963.01  117.79   2
   1  -8  12 1002.15  120.92   3
   1   8  12 1304.21  123.37   2
   1  -8  13  259.10   69.63   2
   1   8  13  156.47   53.90   2
   1  -8  13  241.60   68.73   3
   1  -8  14  -43.69   43.25   2
   1   8  14   35.20   36.79   2
   1  -8  14   73.48   52.06   3
   1  -8  15   -2.01   49.58   3
   1   8  15  -68.71   43.48   2
   1  -8  15    1.83   43.85   2
   1   8  16  133.49   62.17   2
   1  -8  16   81.30   58.24   2
   1  -8  16    9.00   37.66   3
   1  -8  17  111.82   58.09   3
  -1  -9  17  -41.10   62.90   3
  -1  -9  16  147.45   64.49   3
  -1  -9  15  367.28   86.80   3
  -1  -9  14  277.37   74.20   3
  -1  -9  13  714.78  108.51   3
  -1  -9  12  125.44   44.52   3
  -1  -9  11  398.18   80.96   3
  -1   9  11  184.43   44.00   2
  -1   9  11  326.28   57.09   3
   1  -9 -11  281.50   58.31   1
  -1   9  10  104.26   32.50   3
  -1   9  10   82.00   31.95   2
   1  -9 -10   96.75   35.45   1
  -1  -9  10   26.85   39.13   3
  -1   9   9 3396.33  158.25   3
   1  -9  -9 3545.80  178.47   1
  -1  -9   9 3607.92  203.73   3
  -1   9   9 3418.25  146.51   2
   1   9  -9 3428.17  134.29   1
   1  -9  -9 3370.29  155.20   4
   1   9  -8  178.63   31.65   4
   1   9  -8  201.80   35.35   1
  -1   9   8  183.05   38.69   3
  -1  -9   8  209.33   55.94   3
   1  -9  -8  218.89   46.58   4
  -1   9   8  195.93   35.19   2
   1  -9  -8  106.12   40.87   1
   1   9  -7 1036.05   70.45   4
   1   9  -7  960.74   69.36   1
  -1   9   7  992.21   75.33   3
  -1  -9   7 1125.04  107.63   3
   1  -9  -7 1074.23   89.95   4
  -1   9   7  972.11   68.33   2
   1  -9  -7 1100.18   97.63   1
   1   9  -6 4655.90  148.71   4
  -1  -9   6 4411.21  193.10   3
   1  -9  -6 4950.44  194.27   4
  -1   9   6 4382.24  137.56   3
   1   9  -6 4579.98  144.79   1
   1  -9  -6 4309.47  185.08   1
  -1   9   6 4503.80  134.52   2
   1   9  -5 2888.89  122.11   4
   1  -9  -5 2840.94  146.34   1
  -1   9   5 2904.85   96.42   3
   1  -9  -5 3157.73  155.54   4
   1   9  -5 3123.48  119.28   1
  -1  -9   5 3332.02  157.36   3
  -1   9   5 3188.02  105.38   2
  -1  -9   4  191.15   31.61   1
   1  -9  -4  226.08   45.98   1
  -1   9   4  180.52   21.33   3
   1  -9  -4  236.19   50.26   4
  -1   9   4  196.05   27.16   2
  -1  -9   4  217.96   42.80   3
   1   9  -4  190.34   35.48   4
   1   9  -4  208.35   33.94   1
   1  -9  -3 3484.13  146.81   1
   1  -9  -3 3380.40  159.03   4
  -1  -9   3 3331.21  130.67   3
  -1  -9   3 3550.40  122.70   1
   1   9  -3 3412.12  123.11   1
  -1  -9   2   17.63   15.42   3
  -1  -9   2   14.58   19.22   1
   1  -9  -2   74.39   33.73   1
   1  -9  -2  103.10   39.12   4
  -1  -9   1   70.33   16.34   3
   1  -9  -1  105.88   38.59   4
   1  -9  -1   83.17   26.48   1
  -1  -9   1   79.70   24.79   1
   1  -9   0   31.29   34.62   4
   1  -9   0   24.05   21.91   1
  -1  -9   0   33.04   24.39   1
   1  -9   0   13.45    9.89   3
   1  -9   1 4242.97  136.20   1
  -1  -9  -1 4391.55  146.88   1
   1  -9   1 4641.46  169.43   4
   1  -9   1 4639.50  110.26   3
   1  -9   2 2151.53  114.06   4
  -1  -9  -2 2206.95  108.45   1
   1  -9   2 2179.75   95.41   1
   1  -9   2 2026.44   82.26   3
   1  -9   3   60.86   24.82   3
   1   9   3   61.54   20.60   2
   1  -9   3   52.55   19.49   1
   1  -9   3   23.23   21.70   4
  -1  -9  -3   72.01   29.60   1
  -1  -9  -4 1851.50  109.43   1
   1  -9   4 1916.68  100.39   3
   1  -9   4 1885.64   99.34   4
   1  -9   4 2088.52   85.68   1
   1   9   4 1771.01   90.62   2
   1   9   5  477.76   51.24   2
   1  -9   5  451.69   41.24   1
  -1  -9  -5  378.93   55.56   1
   1   9   5  386.24   31.30   3
   1  -9   5  393.78   51.73   3
   1   9   6 1151.96   81.70   2
   1   9   6  927.40   57.01   3
   1  -9   6  939.12   87.57   3
  -1  -9  -6 1109.81   90.62   1
  -1   9  -6 1138.68   61.81   1
   1  -9   6 1088.85   89.98   2
   1  -9   6 1219.01   63.20   1
   1   9   7    0.57   23.49   2
  -1   9  -7   12.57   12.32   1
   1  -9   7    7.67   27.30   2
   1  -9   7   39.34   31.33   3
  -1  -9  -7   -9.30   29.94   1
   1   9   7    6.85   15.64   3
   1   9   8  309.17   52.58   2
   1  -9   8  284.82   61.40   3
  -1  -9  -8  304.26   53.13   1
   1   9   8  298.01   44.83   3
   1  -9   8  301.97   60.53   2
   1  -9   9  307.79   66.81   3
   1   9   9  283.48   46.72   3
  -1  -9  -9  344.33   54.93   1
   1  -9   9  380.08   67.83   2
   1   9   9  357.38   58.08   2
   1  -9  10   45.55   46.24   3
   1  -9  10    6.02   36.32   2
   1   9  10  -18.91   28.45   2
   1   9  11   22.13   28.51   2
   1  -9  11   71.56   47.67   3
   1  -9  11  101.31   46.54   2
   1  -9  12   62.94   45.83   2
   1   9  12  128.34   47.31   2
   1  -9  12    5.51   41.57   3
   1  -9  13  369.60   82.39   3
   1  -9  13  360.31   80.03   2
   1   9  13  363.65   74.55   2
   1  -9  14   26.27   49.31   2
   1   9  14  107.62   47.37   2
   1  -9  14   52.73   47.34   3
   1  -9  15  110.23   64.30   2
   1  -9  15   83.59   63.64   3
   1   9  15  255.56   70.73   2
   1  -9  16  286.60   80.76   3
  -1 -10  17  114.85   63.81   3
  -1 -10  16  318.03   84.45   3
  -1 -10  15   64.44   49.38   3
  -1 -10  14   36.74   50.16   3
  -1 -10  13  177.40   68.87   3
  -1 -10  12  756.32  108.10   3
   1 -10 -11   -1.70   28.81   1
  -1 -10  11   20.97   37.13   3
  -1  10  11   -3.71   27.45   2
   1 -10 -10   32.87   28.44   1
  -1 -10  10   36.92   36.44   3
  -1  10  10   97.59   29.96   2
   1 -10  -9  134.82   37.72   4
  -1  10   9  155.71   37.06   2
   1  10  -9  169.87   36.05   1
  -1  10   9  173.71   40.00   3
  -1 -10   9  101.54   45.82   3
   1 -10  -9  160.86   45.44   1
   1  10  -8   30.44   18.94   4
   1 -10  -8  -28.61   37.25   1
   1 -10  -8   27.58   33.62   4
  -1  10   8   16.52   17.24   2
  -1  10   8   16.36   21.61   3
  -1 -10   8   -8.63   36.65   3
   1  10  -8   31.31   21.75   1
  -1  10   7  248.54   39.20   2
   1 -10  -7  199.32   53.56   1
   1  10  -7  221.55   39.02   1
  -1 -10   7  298.19   64.61   3
   1  10  -7  199.79   36.91   4
   1 -10  -7  248.11   54.89   4
  -1  10   7  235.49   39.97   3
   1 -10  -6 1213.41  103.32   1
  -1  10   6 1394.38   77.87   3
  -1 -10   6 1277.69  105.93   3
   1  10  -6 1305.22   83.99   4
   1  10  -6 1271.04   81.26   1
   1 -10  -6 1573.59  115.72   4
  -1  10   6 1398.17   77.06   2
  -1 -10   5  154.60   33.95   1
  -1 -10   5  192.16   46.29   3
   1  10  -5  130.39   31.76   1
   1 -10  -5  129.67   44.04   1
   1 -10  -5  143.15   46.24   4
  -1  10   5  124.78   24.26   2
   1  10  -5  141.74   34.24   4
  -1  10   5  168.98   26.09   3
  -1  10   4  966.40   45.09   3
   1 -10  -4 1004.54   89.89   1
   1 -10  -4 1054.39   99.78   4
   1  10  -4  964.95   70.89   1
  -1 -10   4 1064.50   73.38   1
  -1 -10   4 1169.31   86.96   3
   1 -10  -3  598.76   74.59   4
  -1 -10   3  689.14   61.94   3
  -1 -10   3  650.16   59.41   1
   1 -10  -3  749.43   74.67   1
   1  10  -3  671.02   59.93   1
  -1 -10   2 4617.33  130.84   3
  -1 -10   2 4538.55  147.80   1
   1 -10  -2 4354.46  164.10   1
   1 -10  -2 4407.26  189.41   4
   1 -10  -1 3084.13  154.79   4
  -1 -10   1 3052.86   83.99   3
   1 -10  -1 2970.41  131.20   1
  -1 -10   1 3103.47  124.85   1
  -1 -10   0 2029.47  104.27   1
   1 -10   0 1858.29   62.84   3
   1 -10   0 2067.62  124.72   4
   1 -10   0 2081.93  104.77   1
   1 -10   1 3457.92  129.97   1
   1 -10   1 3523.15   98.45   3
  -1 -10  -1 3678.84  142.63   1
   1 -10   1 3627.21  158.42   4
   1 -10   2  178.89   33.45   1
  -1 -10  -2  219.40   41.10   1
   1 -10   2  230.38   46.15   4
   1 -10   2  187.13   27.54   3
  -1 -10  -3 1364.35   95.28   1
   1 -10   3 1468.40   81.39   1
   1 -10   3 1346.18   75.84   3
   1 -10   3 1331.78   91.86   4
  -1 -10  -4  -32.54   36.00   1
   1  10   4    4.23   17.10   2
   1 -10   4  -15.49   24.06   3
   1 -10   4    4.88   18.47   1
  -1 -10  -5 1504.04  106.89   1
   1  10   5 1719.45   97.18   2
   1 -10   5 1734.50   83.45   1
   1 -10   5 1609.85  102.46   3
   1  10   5 1389.83   53.12   3
   1 -10   6 1883.11  121.64   3
  -1 -10  -6 1922.81  122.11   1
  -1  10  -6 2027.89   88.82   1
   1  10   6 2053.07  110.45   2
   1 -10   6 2257.17   91.87   1
  -1  10  -7 1462.84   72.56   1
   1  10   7 1556.48  102.67   2
  -1 -10  -7 1515.45  112.15   1
   1 -10   7 1598.06  121.62   3
   1 -10   8  707.94   86.67   3
   1  10   8  739.36   74.88   2
   1 -10   8  794.83   90.63   2
  -1 -10  -8  767.03   83.68   1
   1 -10   9 1258.76  120.15   3
   1  10   9 1259.51  104.61   2
   1 -10   9 1029.19  107.94   2
  -1 -10  -9 1057.59   94.77   1
   1 -10  10  541.28   85.38   3
   1 -10  10  530.69   84.30   2
   1  10  10  520.04   73.88   2
   1  10  11  723.07   91.52   2
   1 -10  11  708.71  100.62   2
   1 -10  11  640.42   96.52   3
   1 -10  12  134.05   54.37   2
   1 -10  12  212.96   66.91   3
   1  10  12  269.09   65.79   2
   1 -10  13  274.63   73.83   2
   1  10  13  229.11   58.20   2
   1 -10  13  276.42   78.64   3
   1  10  14   87.51   44.94   2
   1 -10  14    2.47   46.13   3
   1  10  15  104.13   49.69   2
   1 -10  15  114.40   61.30   3
   1 -10  16  146.92   72.57   3
  -1 -11  17  245.43   79.94   3
  -1 -11  16  197.47   72.09   3
  -1 -11  15   71.01   50.10   3
  -1 -11  14  116.82   53.18   3
  -1 -11  13  233.19   71.58   3
  -1 -11  12  250.07   69.15   3
   1 -11 -11  683.00   87.18   1
  -1 -11  11  916.77  114.31   3
  -1 -11  10 1808.85  153.90   3
  -1  11  10 1727.76  114.45   2
   1 -11 -10 1696.18  134.92   1
   1 -11  -9   48.64   38.90   1
   1 -11  -9   54.74   33.54   4
  -1 -11   9   89.56   40.26   3
  -1  11   9   25.79   23.07   2
  -1  11   8 1924.45  107.15   2
   1  11  -8 1702.24  100.58   1
   1  11  -8 1652.32   96.90   4
   1 -11  -8 1799.28  135.78   1
  -1 -11   8 1761.19  137.54   3
   1 -11  -8 1715.68  124.75   4
   1 -11  -7 2009.56  140.32   1
  -1 -11   7 1836.25  133.17   3
   1 -11  -7 1971.64  135.33   4
   1  11  -7 2005.27  107.34   4
   1  11  -7 1962.47  106.32   1
  -1  11   7 2113.87  104.55   2
  -1  11   6  -13.60   20.18   3
   1 -11  -6  -17.21   43.28   1
   1  11  -6   63.71   31.06   4
  -1 -11   6   22.84   28.43   3
   1  11  -6   12.69   20.04   1
  -1  11   6   37.41   19.13   2
   1 -11  -6   -1.63   32.65   4
  -1  11   5 1286.20   63.69   3
  -1 -11   5 1253.69   84.31   1
   1  11  -5 1225.46   83.25   1
   1 -11  -5 1192.07  103.45   1
  -1  11   5 1323.59   74.33   2
  -1 -11   5 1132.13   94.02   3
   1  11  -5 1402.13   94.86   4
   1 -11  -5 1346.11  115.55   4
   1 -11  -4 1106.17   97.97   1
   1  11  -4 1134.31   79.39   1
  -1 -11   4 1254.87   82.98   1
  -1  11   4 1109.18   48.08   3
  -1 -11   4 1210.66   88.46   3
   1 -11  -4 1215.03  109.30   4
   1 -11  -3  841.56   86.68   1
  -1 -11   3  883.71   71.82   1
  -1 -11   3  917.91   68.88   3
   1  11  -3  754.05   68.71   1
   1 -11  -3  939.35   99.23   4
   1 -11  -2 1436.63  100.64   1
   1 -11  -2 1308.90  111.73   4
  -1 -11   2 1370.20   86.18   1
  -1 -11   2 1422.52   71.51   3
  -1 -11   1 1169.14   50.83   3
  -1 -11   1 1304.52   87.19   1
   1 -11  -1 1474.93  116.93   4
   1 -11  -1 1336.08   93.26   1
  -1 -11   0 2805.42  127.33   1
   1 -11   0 3151.97  134.54   1
   1 -11   0 2988.35  157.66   4
  -1 -11  -1  477.42   56.36   1
   1 -11   1  443.64   52.74   1
   1 -11   1  498.33   39.73   3
   1 -11   1  475.06   66.28   4
   1 -11   2   26.18   29.52   4
  -1 -11  -2   51.02   30.14   1
   1 -11   2   25.50   19.84   1
   1 -11   2   68.91   22.69   3
  -1 -11  -3 2305.82  126.98   1
   1 -11   3 2329.64  105.51   1
   1 -11   3 2479.74  103.47   3
   1 -11   3 2494.03  132.44   4
   1 -11   4  710.98   59.59   1
   1 -11   4  679.59   63.00   3
   1  11   4  615.25   58.83   2
  -1 -11  -4  595.12   70.08   1
   1  11   5  195.54   39.03   2
   1 -11   5  155.98   29.54   1
  -1 -11  -5  176.95   47.86   1
   1 -11   5  171.06   37.29   3
   1 -11   6  797.97   60.10   1
   1  11   6  753.86   70.90   2
   1 -11   6  820.72   81.22   3
  -1  11  -6  775.01   60.39   1
  -1 -11  -6  707.66   79.75   1
   1  11   7   33.51   27.15   2
  -1 -11  -7   27.53   27.42   1
   1 -11   7   43.09   34.38   3
  -1 -11  -8  234.96   54.03   1
   1 -11   8  196.17   55.44   3
   1  11   8  166.27   42.46   2
  -1 -11  -9  -12.37   27.30   1
   1  11   9   40.58   36.23   2
   1 -11   9   49.27   42.24   3
   1 -11  10   33.04   43.29   3
   1  11  10  -41.40   35.29   2
   1 -11  11  512.80   89.68   3
   1  11  11  601.83   84.03   2
   1 -11  12  748.24  110.78   3
   1  11  12  610.66   89.04   2
   1 -11  13   20.38   46.49   3
   1  11  13  -24.88   32.77   2
   1  11  14  282.33   71.98   2
   1 -11  14  379.14   91.41   3
   1 -11  15  202.18   75.83   3
   1 -11  16  289.98   83.57   3
  -1 -12  16  228.57   73.43   3
  -1 -12  15  246.99   82.78   3
  -1 -12  14  -49.32   59.93   3
  -1 -12  13   86.03   48.49   3
  -1 -12  12  140.92   58.60   3
  -1 -12  11   -2.78   36.61   3
   1 -12 -11   18.34   29.48   1
   1 -12 -10   24.47   37.79   1
  -1  12  10   20.17   22.19   2
  -1 -12  10   51.71   47.83   3
  -1 -12   9   25.71   35.30   3
   1 -12  -9   60.49   39.45   1
  -1  12   9   -1.45   22.52   2
   1  12  -8  927.59   77.96   1
  -1 -12   8 1244.42  119.24   3
   1 -12  -8  958.43   96.88   4
   1 -12  -8  976.26  106.17   1
   1  12  -8  976.62   79.18   4
  -1  12   8 1074.33   82.93   2
  -1  12   7  209.10   36.37   2
  -1 -12   7  163.63   49.85   3
   1  12  -7  202.99   40.08   4
   1 -12  -7  128.27   47.45   1
   1  12  -7  207.38   38.24   1
   1 -12  -7  172.83   48.68   4
  -1 -12   6  458.90   68.42   3
   1 -12  -6  535.80   79.26   1
   1  12  -6  550.02   63.58   4
  -1  12   6  529.14   53.44   2
   1  12  -6  535.25   59.67   1
   1 -12  -6  596.07   80.92   4
   1  12  -5  292.40   45.37   1
  -1  12   5  277.01   37.98   2
   1  12  -5  239.10   44.26   4
  -1 -12   5  272.87   48.53   3
   1 -12  -5  311.63   63.30   4
   1 -12  -5  215.06   52.68   1
  -1 -12   5  220.09   39.92   1
  -1 -12   4 2903.50  129.04   1
   1 -12  -4 3028.55  162.85   1
   1  12  -4 2990.03  133.97   1
   1 -12  -4 3160.87  180.39   4
  -1 -12   4 3015.44  134.32   3
   1 -12  -3 1226.00  113.61   4
  -1 -12   3 1370.29   89.21   1
   1  12  -3 1497.12   95.46   1
   1 -12  -3 1391.85  107.11   1
  -1 -12   3 1443.75   82.19   3
   1 -12  -2 1633.37  111.47   1
   1 -12  -2 1591.96  127.59   4
  -1 -12   2 1564.66   97.12   1
  -1 -12   2 1455.91   70.14   3
   1 -12  -1  691.21   90.23   4
  -1 -12   1  613.00   66.81   1
   1 -12  -1  693.41   76.02   1
  -1 -12   0 1954.59  114.62   1
   1 -12   0 1725.47  107.04   1
   1 -12   0 1833.10  130.18   4
   1 -12   1  161.38   52.27   4
   1 -12   1  203.91   40.91   1
   1 -12   1  169.55   25.28   3
  -1 -12  -1  125.78   45.01   1
  -1 -12  -2  159.57   44.03   1
   1 -12   2  164.30   28.41   3
   1 -12   2  157.92   37.29   1
   1 -12   2  146.97   40.15   4
   1 -12   3  409.02   45.43   3
  -1 -12  -3  391.28   61.03   1
   1 -12   3  381.60   48.69   1
   1  12   4 4366.73  154.80   2
   1 -12   4 4863.46  158.95   1
  -1 -12  -4 4257.33  187.42   1
   1 -12   4 4621.19  159.63   3
   1 -12   5   83.30   25.74   1
   1 -12   5  105.35   31.02   3
   1  12   5  125.80   33.55   2
  -1 -12  -5   94.23   42.25   1
  -1  12  -6 4434.81  149.36   1
   1 -12   6 4644.25  149.56   1
  -1 -12  -6 3696.17  183.83   1
   1 -12   6 4543.62  189.00   3
   1  12   6 4533.71  171.04   2
   1  12   7  525.11   62.59   2
  -1 -12  -7  573.02   77.63   1
   1 -12   7  506.12   72.87   3
   1  12   8  618.22   73.11   2
   1 -12   8  546.04   80.11   3
  -1 -12  -8  599.00   81.69   1
   1 -12   9  415.34   77.33   3
  -1 -12  -9  526.06   74.48   1
   1  12   9  560.55   73.13   2
   1 -12  10  537.34   90.59   3
   1  12  10  564.35   79.44   2
   1  12  11  -56.15   42.24   2
   1 -12  11   47.95   41.67   3
   1  12  12   67.42   35.48   2
   1 -12  12   41.86   44.24   3
   1  12  13  199.96   59.69   2
   1 -12  13  201.62   70.54   3
   1 -12  14  762.44  124.69   3
   1  12  14  674.46   99.57   2
   1 -12  15   28.16   59.03   3
   1 -12  16  126.91   63.31   3
  -1 -13  16   74.77   54.69   3
  -1 -13  15    7.75   44.58   3
  -1 -13  14   96.35   57.01   3
  -1 -13  13   23.33   44.23   3
  -1 -13  12 1252.22  138.00   3
  -1 -13  11  998.52  119.33   3
   1 -13 -11  975.61  108.03   1
  -1 -13  10 1327.03  130.53   3
   1 -13 -10 1265.98  125.30   1
   1 -13  -9  833.49  100.07   1
  -1  13   9  777.07   76.17   2
  -1 -13   9  939.84  106.45   3
   1  13  -8  681.02   72.13   4
   1 -13  -8  717.01   88.84   4
   1  13  -8  667.37   68.88   1
  -1  13   8  720.53   71.12   2
   1 -13  -8  680.21   93.34   1
  -1 -13   8  676.24   88.13   3
  -1  13   7   82.40   26.54   2
   1  13  -7   75.26   27.29   4
  -1 -13   7  164.11   50.41   3
   1 -13  -7   83.06   47.00   4
   1 -13  -7  152.54   52.41   1
   1  13  -7  106.50   35.43   1
  -1  13   6 1215.90   80.59   2
  -1 -13   6 1171.79  101.60   3
   1 -13  -6 1108.36  112.86   4
   1  13  -6 1129.45   88.40   1
   1  13  -6 1185.08   95.04   4
   1 -13  -6 1043.69  109.76   1
  -1 -13   6 1219.38   91.50   1
   1  13  -5   21.68   27.36   1
  -1  13   5   13.10   17.39   2
   1 -13  -5    8.71   40.81   1
  -1 -13   5   38.02   27.01   3
  -1 -13   5   37.58   29.27   1
   1 -13  -5   -7.16   41.89   4
   1  13  -5   14.43   31.85   4
  -1 -13   4   65.21   29.41   1
   1 -13  -4  140.70   55.07   1
   1  13  -4  117.31   39.71   1
  -1 -13   4   97.95   28.21   3
   1 -13  -4  140.99   56.00   4
   1  13  -3  718.92   72.24   1
   1 -13  -3  779.91   85.15   1
   1 -13  -3  612.72   88.35   4
  -1 -13   3  714.63   70.10   1
  -1 -13   3  716.82   58.55   3
   1 -13  -2 5366.42  238.51   4
  -1 -13   2 5203.20  182.29   1
   1 -13  -2 5334.91  204.12   1
  -1 -13   2 4999.03  124.98   3
   1 -13  -1 1531.20  108.07   1
  -1 -13   1 1846.94  111.48   1
   1 -13  -1 2010.23  146.02   4
   1 -13   0 1569.18  104.37   1
   1 -13   0 1470.44  121.97   4
  -1 -13   0 1564.66  105.57   1
   1 -13   1  293.20   47.10   1
  -1 -13  -1  232.34   46.59   1
   1 -13   1  291.86   32.10   3
   1 -13   1  364.16   68.86   4
   1 -13   2   16.38   15.64   3
   1 -13   2   67.92   34.07   1
  -1 -13  -2   15.28   27.75   1
   1 -13   2  -13.96   35.47   4
   1 -13   3    4.51   22.29   1
   1 -13   3   64.47   25.76   3
  -1 -13  -3   58.58   35.13   1
   1 -13   4  -24.99   19.19   3
   1  13   4    7.06   20.72   2
  -1 -13  -4   27.08   29.51   1
   1 -13   4   -2.55   20.42   1
  -1 -13  -5   64.70   36.46   1
   1 -13   5   -1.19   24.52   3
   1  13   5    3.96   22.32   2
   1 -13   5   15.73   22.13   1
   1 -13   6  594.51   73.35   3
  -1  13  -6  593.02   60.28   1
  -1 -13  -6  531.33   77.84   1
   1 -13   6  613.25   59.74   1
   1  13   6  618.44   67.65   2
  -1 -13  -7  -11.37   38.22   1
   1  13   7   36.48   23.42   2
   1 -13   7   41.80   29.77   3
   1 -13   8 1254.49  118.60   3
   1  13   8 1249.71  102.52   2
  -1 -13  -8 1141.99  110.13   1
   1 -13   9   14.39   34.84   3
   1  13   9  -19.05   36.74   2
  -1 -13  -9   34.44   26.93   1
   1 -13  10   29.13   37.79   3
   1  13  10   54.80   37.02   2
   1  13  11  110.89   48.28   2
   1 -13  11  137.65   54.34   3
   1  13  12  565.36   86.77   2
   1 -13  12  447.46   89.43   3
   1  13  13  -67.19   44.09   2
   1 -13  13   34.36   47.17   3
   1 -13  14 -135.61   78.83   3
   1 -13  15   62.80   56.28   3
   1 -13  16   90.20   45.63   3
  -1 -14  16  -24.34   56.18   3
  -1 -14  15  -40.37   48.66   3
  -1 -14  14    4.45   46.47   3
  -1 -14  13  191.76   62.75   3
  -1 -14  12   17.39   37.07   3
   1 -14 -11  150.34   45.76   1
  -1 -14  11  205.70   64.50   3
  -1 -14  10  129.92   55.96   3
   1 -14 -10  107.41   46.10   1
  -1 -14   9   17.27   30.43   3
   1 -14  -9   25.21   35.64   1
  -1  14   9   32.22   24.58   2
  -1  14   8  194.56   40.86   2
   1 -14  -8   62.85   36.27   1
   1  14  -8  169.80   40.15   4
   1  14  -8  114.99   33.83   1
  -1 -14   8   76.34   39.37   3
  -1  14   7  136.79   33.61   2
   1 -14  -7  101.50   42.51   4
   1  14  -7   64.85   29.90   1
   1 -14  -7  159.68   53.82   1
  -1 -14   7   59.95   32.00   3
   1  14  -7  145.21   42.79   4
   1  14  -6   29.22   30.75   4
   1 -14  -6  -35.76   44.59   1
  -1  14   6   14.35   18.95   2
  -1 -14   6    2.69   32.36   3
   1  14  -6   53.07   33.18   1
   1 -14  -6  -32.31   49.04   4
  -1 -14   6   17.95   25.79   1
   1 -14  -5 2160.85  163.75   4
   1  14  -5 1792.22  115.70   1
  -1 -14   5 2035.27  118.51   1
   1 -14  -5 2030.55  147.57   1
  -1 -14   5 1884.68  114.94   3
  -1  14   5 1855.75  100.40   2
   1  14  -4  376.64   56.05   1
  -1 -14   4  348.72   47.86   3
   1 -14  -4  367.53   64.76   1
  -1 -14   4  419.20   57.07   1
   1 -14  -4  427.12   75.46   4
  -1 -14   3  558.85   65.39   1
   1 -14  -3  489.48   74.35   1
  -1 -14   3  417.21   44.11   3
   1 -14  -3  447.51   84.99   4
   1  14  -3  406.08   58.05   1
  -1 -14   2  123.97   36.61   1
   1 -14  -2  114.12   45.38   1
   1 -14  -2   50.96   44.77   4
  -1 -14   1 2249.75  128.97   1
   1 -14  -1 2428.87  165.73   4
   1 -14  -1 2382.01  139.91   1
   1 -14   0  122.68   38.28   1
   1 -14   0    3.13   36.47   4
  -1 -14   0   92.63   36.75   1
   1 -14   1  154.15   23.54   3
   1 -14   1  165.70   43.05   1
  -1 -14  -1  218.32   49.50   1
   1 -14   1  105.90   48.57   4
   1 -14   2  476.67   60.92   1
   1 -14   2  489.66   45.11   3
  -1 -14  -2  478.21   69.67   1
   1 -14   3  369.97   53.54   1
   1 -14   3  330.34   41.58   3
  -1 -14  -3  365.64   64.32   1
   1 -14   4  387.31   49.24   3
   1  14   4  422.90   54.43   2
  -1 -14  -4  515.13   75.02   1
   1 -14   4  497.48   58.47   1
   1 -14   5 7055.88  219.12   3
  -1 -14  -5 6853.08  260.86   1
   1 -14   5 7753.86  216.87   1
   1  14   5 7157.01  219.44   2
  -1 -14  -6  612.02   81.04   1
   1 -14   6  619.85   73.43   3
  -1  14  -6  730.53   70.41   1
   1 -14   6  685.45   66.59   1
   1  14   6  612.71   67.76   2
   1 -14   7 1258.05  111.06   3
  -1 -14  -7 1081.96  111.25   1
   1  14   7 1234.41  100.11   2
  -1 -14  -8   75.42   35.07   1
   1 -14   8   31.00   31.41   3
   1  14   8   23.65   25.55   2
   1 -14   9  721.90   96.00   3
  -1 -14  -9  648.44   90.11   1
   1  14   9  743.17   85.43   2
   1  14  10  -25.55   34.86   2
   1 -14  10   20.54   38.27   3
   1  14  11  201.27   60.14   2
   1 -14  11  115.00   48.11   3
   1  14  12   -9.24   37.60   2
   1 -14  12   -9.80   41.08   3
   1 -14  13  277.34   76.91   3
   1  14  13  443.28   86.76   2
   1 -14  14  277.61   86.51   3
   1 -14  15  823.34  129.52   3
  -1 -15  16  166.86   64.85   3
  -1 -15  15   62.73   43.63   3
  -1 -15  14   67.76   46.72   3
  -1 -15  13   67.95   54.45   3
  -1 -15  12  212.03   69.69   3
  -1 -15  11 1228.74  134.01   3
   1 -15 -11 1382.65  136.48   1
   1 -15 -10   44.54   37.89   1
  -1 -15  10   57.90   40.31   3
   1 -15  -9 1059.40  118.41   1
  -1 -15   9  858.16  102.84   3
   1  15  -8  131.71   39.13   4
   1 -15  -8   92.18   53.62   1
   1  15  -8   39.39   28.38   1
  -1 -15   8   52.50   41.13   3
  -1  15   8   54.32   25.28   2
  -1  15   7 1462.14   99.43   2
   1  15  -7 1420.18  112.67   4
   1 -15  -7 1389.63  132.43   1
   1  15  -7 1472.23  109.42   1
  -1 -15   7 1462.79  117.90   3
  -1 -15   6 1647.88  117.05   3
  -1  15   6 1814.36  105.89   2
   1  15  -6 1913.25  122.36   1
  -1 -15   6 1881.22  120.58   1
   1 -15  -6 1921.38  157.06   4
   1  15  -6 1829.35  128.15   4
   1 -15  -6 1618.46  143.39   1
   1 -15  -5   80.39   54.55   4
  -1  15   5   60.26   23.20   2
  -1 -15   5   95.17   33.07   3
   1 -15  -5   89.54   45.44   1
  -1 -15   5  137.41   42.23   1
   1  15  -5   49.52   29.06   1
  -1 -15   4   61.89   25.65   3
   1 -15  -4   23.56   48.08   4
  -1 -15   4    6.38   27.68   1
   1  15  -4   56.16   30.50   1
   1 -15  -4   -3.72   39.20   1
   1 -15  -3  494.85   85.17   4
   1  15  -3  447.29   64.72   1
   1 -15  -3  396.14   69.54   1
  -1 -15   3  540.49   66.18   1
   1 -15  -2   12.84   47.63   4
   1 -15  -2   68.84   37.54   1
  -1 -15   2   25.16   27.88   1
  -1 -15   1 4967.61  196.68   1
   1 -15  -1 5145.78  207.95   1
   1 -15  -1 4933.97  244.31   4
   1 -15   0  183.76   59.70   4
  -1 -15   0   79.04   37.69   1
   1 -15   0   90.79   44.00   1
   1 -15   1  167.15   45.20   1
  -1 -15  -1   67.67   37.02   1
   1 -15   2   29.23   25.50   1
  -1 -15  -2   -9.31   36.32   1
   1 -15   2   49.31   21.06   3
   1 -15   3  125.82   38.04   1
  -1 -15  -3   63.54   37.13   1
   1 -15   3  122.48   30.01   3
   1 -15   4  430.39   52.17   3
  -1 -15  -4  471.85   73.85   1
   1  15   4  598.52   67.33   2
   1 -15   4  598.07   68.61   1
   1  15   5  185.44   42.62   2
   1 -15   5  100.56   33.26   3
  -1 -15  -5  163.55   53.11   1
   1 -15   5  190.49   39.50   1
  -1 -15  -6  108.85   41.38   1
   1 -15   6  163.52   38.27   1
   1 -15   6  154.71   43.00   3
  -1  15  -6  127.11   34.23   1
   1  15   6   81.75   30.56   2
   1  15   7   -0.24   28.84   2
   1 -15   7   11.78   30.35   3
  -1 -15  -7   19.22   34.07   1
   1  15   8   18.75   25.21   2
  -1 -15  -8   38.36   35.95   1
   1 -15   8  101.76   46.26   3
  -1 -15  -9  126.05   44.47   1
   1 -15   9  104.62   41.27   3
   1  15   9  214.29   49.31   2
   1  15  10  107.43   44.63   2
   1 -15  10  -20.00   51.00   3
   1  15  11  530.35   82.42   2
   1 -15  11  549.07   96.57   3
   1 -15  12    3.80   46.31   3
   1  15  12   59.96   46.19   2
   1 -15  13   -5.08   50.23   3
   1 -15  14   31.84   41.06   3
   1 -15  15  -50.00   45.18   3
  -1 -16  15  119.64   56.98   3
  -1 -16  14    6.62   48.06   3
  -1 -16  13   78.96   56.37   3
  -1 -16  12  178.49   61.46   3
  -1 -16  11   24.50   36.97   3
   1 -16 -11   63.30   46.69   1
  -1 -16  10  205.67   56.83   3
   1 -16 -10  235.09   61.89   1
   1 -16  -9  220.73   63.32   1
  -1 -16   9  230.77   60.20   3
   1  16  -8   -9.67   23.98   1
  -1  16   8   81.02   33.24   2
   1  16  -8   27.16   30.39   4
  -1 -16   8   66.75   42.68   3
   1 -16  -8  108.66   56.02   1
   1  16  -7  225.20   50.29   4
  -1  16   7  221.01   41.75   2
   1  16  -7  149.77   39.44   1
  -1 -16   7  219.21   52.60   3
   1 -16  -7   45.18   41.71   1
  -1 -16   6  360.80   56.73   1
  -1 -16   6  384.31   58.14   3
   1 -16  -6  410.59   82.44   1
   1  16  -6  378.93   60.83   1
  -1  16   6  408.93   54.51   2
   1  16  -6  338.99   63.39   4
  -1 -16   5  179.06   40.92   1
   1 -16  -5  166.68   54.18   1
  -1 -16   5  141.83   35.15   3
  -1  16   5  200.39   38.92   2
   1  16  -5  200.06   52.79   1
   1  16  -4   16.47   33.12   1
   1 -16  -4   77.78   47.62   1
   1 -16  -4   55.09   50.38   4
  -1 -16   4   52.00   34.31   1
   1  16  -3 1896.37  127.50   1
   1 -16  -3 1874.95  142.24   1
  -1 -16   3 1825.04  122.60   1
   1 -16  -3 1696.69  155.52   4
   1 -16  -2  168.40   64.94   4
   1 -16  -2  133.60   50.42   1
  -1 -16   2  238.81   53.03   1
   1 -16  -1   93.88   44.62   1
   1 -16  -1   84.84   61.64   4
  -1 -16   1  216.10   48.21   1
   1 -16   0 4768.67  201.91   1
  -1 -16   0 4467.43  197.15   1
   1 -16   1   18.77   27.60   1
  -1 -16  -1   47.00   41.29   1
   1 -16   2  357.22   57.34   1
  -1 -16  -2  444.29   72.65   1
   1 -16   3  702.77   75.88   1
   1 -16   3  770.95   62.10   3
  -1 -16  -3  741.42   89.34   1
   1  16   4 1162.56   93.39   2
   1 -16   4 1134.99   94.65   1
  -1 -16  -4 1116.75  114.39   1
   1 -16   4 1173.04   84.26   3
   1 -16   5  674.58   69.79   3
  -1 -16  -5  690.77   97.03   1
   1  16   5  837.85   82.24   2
   1 -16   5  840.07   81.68   1
  -1 -16  -6  384.10   74.80   1
  -1  16  -6  534.60   67.51   1
   1 -16   6  579.93   66.60   1
   1  16   6  406.50   61.05   2
   1 -16   6  497.30   67.68   3
   1 -16   7  464.78   67.46   3
  -1 -16  -7  460.25   79.43   1
   1  16   7  595.91   76.21   2
   1 -16   8  576.82   84.96   3
   1  16   8  411.62   66.25   2
  -1 -16  -8  430.42   78.21   1
   1  16   9    5.72   32.19   2
   1 -16   9   31.48   34.10   3
  -1 -16  -9    7.78   35.62   1
   1  16  10 1913.37  146.64   2
   1 -16  10 1994.35  167.62   3
  -1 -16 -10 1721.14  147.43   1
   1 -16  11  -30.28   47.37   3
   1  16  11   25.13   38.91   2
   1  16  12   35.95   38.19   2
   1 -16  12   51.00   46.27   3
   1 -16  13  -83.19   75.18   3
   1 -16  14  185.65   70.20   3
   1 -16  15  -12.08   37.07   3
  -1 -17  15  -27.66   52.06   3
  -1 -17  14  275.88   83.25   3
  -1 -17  13  -21.83   58.45   3
  -1 -17  12  519.15   98.39   3
  -1 -17  11   50.01   45.42   3
   1 -17 -11   41.56   45.12   1
  -1 -17  10  492.68   85.47   3
   1 -17 -10  476.62   87.05   1
  -1 -17   9  424.98   79.56   3
   1 -17  -9  438.64   88.05   1
  -1 -17   8  530.28   78.58   3
   1  17  -8  507.93   71.44   1
   1  17  -8  543.98   76.23   4
   1 -17  -8  475.01   90.93   1
   1  17  -7  849.58   92.30   1
  -1 -17   7  672.96   79.97   3
   1  17  -7  840.90   95.88   4
   1 -17  -7  859.18  117.41   1
  -1  17   7  727.94   75.23   2
   1  17  -6 1497.46  119.51   1
  -1 -17   6 1598.66  121.05   1
  -1  17   6 1532.49  105.15   2
   1 -17  -6 1594.48  149.21   1
   1  17  -6 1573.14  128.54   4
  -1 -17   5  207.69   46.99   1
   1  17  -5  161.60   44.81   1
  -1  17   5  136.13   36.68   2
   1 -17  -5  216.17   67.86   1
   1 -17  -4 1226.75  124.38   1
   1  17  -4 1259.11  109.32   1
  -1 -17   4 1523.11  117.17   1
  -1 -17   3  112.24   44.17   1
   1  17  -3   71.98   35.67   1
   1 -17  -3   71.36   40.47   1
  -1 -17   2  644.23   78.68   1
   1 -17  -2  877.14  101.49   1
  -1 -17   1   -9.28   27.94   1
   1 -17  -1   -1.14   31.36   1
  -1 -17   0   53.64   38.84   1
   1 -17   0  123.87   44.92   1
  -1 -17  -1  177.58   49.32   1
   1 -17   1  201.31   54.28   1
   1 -17   2  156.04   42.00   1
  -1 -17  -2  192.70   54.48   1
   1 -17   3 1891.71  124.40   1
  -1 -17  -3 1901.30  147.63   1
   1  17   4  840.62   85.15   2
   1 -17   4  886.95   88.12   1
  -1 -17  -4  724.30   98.43   1
   1  17   5   27.27   28.09   2
  -1 -17  -5   53.78   45.87   1
   1 -17   5   18.73   25.93   1
   1 -17   5   19.39   25.94   3
  -1 -17  -6    6.43   34.67   1
  -1  17  -6  104.94   37.20   1
   1 -17   6   39.80   30.52   3
   1  17   6   26.23   23.33   2
   1 -17   7  409.45   65.18   3
  -1 -17  -7  396.52   76.36   1
   1  17   7  472.94   68.45   2
   1  17   8   85.52   36.96   2
   1 -17   8   -7.51   33.92   3
  -1 -17  -8   74.96   44.75   1
   1  17   9  -22.82   34.91   2
   1 -17   9  -34.36   41.98   3
  -1 -17  -9   70.39   41.20   1
   1 -17  10   86.56   48.93   3
   1  17  10  145.89   50.13   2
  -1 -17 -10  123.74   50.87   1
   1 -17  11    3.60   36.56   3
   1  17  11   75.32   43.66   2
   1 -17  12   34.16   46.06   3
   1  17  12  -33.94   46.06   2
   1 -17  13  310.60   84.77   3
   1 -17  14   84.82   63.97   3
  -1 -18  15  -22.94   64.24   3
  -1 -18  14   63.37   42.68   3
  -1 -18  13  568.14  104.19   3
  -1 -18  12  -24.27   40.12   3
  -1 -18  11  -19.55   37.89   3
   1 -18 -11   56.42   40.48   1
  -1 -18  10   46.35   37.75   3
   1 -18 -10   97.23   52.73   1
   1 -18  -9   30.94   44.66   1
  -1 -18   9  117.49   43.10   3
   1  18  -8  241.64   54.64   1
   1 -18  -8  225.41   61.75   1
  -1  18   7  380.06   58.40   2
   1  18  -7  474.02   73.47   1
   1 -18  -7  351.29   81.73   1
   1  18  -7  443.16   73.02   4
   1 -18  -6  -13.27   43.62   1
   1  18  -6  -12.75   30.90   1
   1  18  -6   96.71   48.08   4
  -1 -18   6  -26.07   38.25   1
  -1  18   6   17.65   23.15   2
  -1 -18   5  615.05   78.42   1
  -1  18   5  580.41   68.57   2
   1 -18  -5  489.95   90.48   1
   1  18  -5  529.44   75.29   1
   1 -18  -4  143.39   52.80   1
   1  18  -4  165.71   50.39   1
  -1 -18   4  124.73   41.06   1
   1  18  -3  430.98   69.13   1
  -1 -18   3  357.82   63.35   1
   1 -18  -3  331.18   71.72   1
  -1 -18   2  964.43   98.58   1
   1 -18  -2  953.72  108.08   1
   1 -18  -1  341.47   64.83   1
  -1 -18   1  324.51   64.42   1
  -1 -18   0   81.93   36.79   1
   1 -18   0   62.56   36.88   1
  -1 -18  -1 1984.83  146.52   1
   1 -18   1 1944.10  134.49   1
   1 -18   2 1715.40  124.80   1
  -1 -18  -2 1443.63  129.89   1
  -1 -18  -3  906.29  106.75   1
   1 -18   3 1051.30   97.39   1
  -1 -18  -4  229.51   58.26   1
   1  18   4  273.25   52.95   2
   1 -18   4  311.08   58.15   1
   1 -18   5  336.48   57.41   1
   1  18   5  434.05   63.61   2
  -1 -18  -5  392.30   80.13   1
  -1 -18  -6  506.50   88.98   1
   1  18   6  516.81   71.80   2
  -1  18  -6  587.75   77.13   1
   1  18   7   44.20   31.68   2
  -1 -18  -7   12.80   43.76   1
   1 -18   7   90.84   40.14   3
   1 -18   8  704.28   92.78   3
  -1 -18  -8 1068.00  131.13   1
   1  18   8  806.04   91.67   2
   1 -18   9  801.47  102.61   3
   1  18   9 1030.86  107.27   2
  -1 -18  -9  959.82  119.43   1
  -1 -18 -10   74.41   40.67   1
   1 -18  10  113.53   54.03   3
   1  18  10   19.83   29.47   2
   1 -18  11  572.29   98.55   3
   1  18  11  697.13  100.10   2
   1 -18  12  715.04  113.33   3
   1 -18  13   33.23   44.07   3
   1 -18  14   60.86   41.12   3
  -1 -19  14  144.93   61.50   3
  -1 -19  13  441.94   88.05   3
  -1 -19  12    5.07   49.09   3
  -1 -19  11  -34.54   53.38   3
   1 -19 -11   25.15   41.18   1
   1 -19 -10  -20.75   47.04   1
   1 -19  -9  668.97  113.23   1
   1 -19  -8   75.43   42.63   1
   1 -19  -7 1105.17  133.31   1
   1  19  -7 1035.41  113.15   4
   1  19  -7 1199.92  113.78   1
  -1 -19   6  119.19   46.33   1
   1 -19  -6   16.16   44.54   1
   1  19  -6  128.74   46.47   1
   1  19  -6   98.81   44.14   4
  -1  19   6   45.76   25.68   2
   1  19  -5 1846.01  150.64   4
   1 -19  -5 1586.19  151.33   1
  -1 -19   5 1776.37  135.22   1
  -1  19   5 1662.31  116.79   2
   1  19  -5 1711.47  137.67   1
   1 -19  -4  124.23   53.37   1
   1  19  -4  335.68   67.76   1
  -1 -19   4  325.60   63.63   1
   1  19  -3  424.33   73.89   1
   1 -19  -3  445.30   82.08   1
  -1 -19   3  554.95   79.92   1
  -1 -19   2  151.52   48.62   1
   1 -19  -2  212.74   60.08   1
   1 -19  -1   54.12   38.49   1
  -1 -19   1   -3.03   30.07   1
   1 -19   0  115.71   43.07   1
  -1 -19   0  118.93   42.69   1
   1 -19   1 1203.32  110.74   1
  -1 -19  -1 1037.69  112.45   1
  -1 -19  -2   49.20   49.62   1
   1 -19   2  -20.47   36.07   1
  -1 -19  -3  387.06   76.98   1
   1 -19   3  496.05   71.02   1
   1  19   4  326.89   57.39   2
  -1 -19  -4  352.25   77.05   1
   1 -19   4  258.30   52.62   1
   1  19   5   42.21   25.21   2
   1 -19   5   24.32   25.38   1
   1  19   6  209.77   49.32   2
  -1 -19  -6  282.54   78.62   1
  -1  19  -6   95.97   33.52   1
   1  19   7  225.43   56.23   2
  -1 -19  -7  118.48   51.87   1
  -1 -19  -8  154.79   56.32   1
   1  19   8  113.46   39.50   2
  -1 -19  -9  309.53   74.25   1
   1  19   9  306.92   62.64   2
   1 -19   9  406.32   79.68   3
  -1 -19 -10    3.45   38.21   1
   1 -19  10   32.14   44.43   3
   1  19  10   71.94   44.09   2
   1  19  11  -28.31   40.39   2
   1 -19  11   33.00   43.53   3
   1 -19  12   -2.98   49.77   3
   1 -19  13  -67.43   72.67   3
   1 -19  14  182.54   81.50   3
   1 -20 -11  219.57   62.64   1
   1 -20 -10  -34.95   42.21   1
   1 -20  -9   76.51   41.61   1
   1 -20  -8   45.33   43.15   1
   1  20  -7  723.41   93.85   1
   1  20  -7  689.97   94.11   4
   1 -20  -7  774.28  117.03   1
   1  20  -6  -27.99   42.92   1
   1  20  -6   23.40   39.52   4
   1 -20  -6   -1.83   43.35   1
  -1  20   6   30.63   31.45   2
  -1 -20   6   62.53   35.37   1
  -1 -20   5  103.29   49.07   1
   1  20  -5   33.39   35.87   1
   1  20  -5   86.42   40.29   4
  -1  20   5   73.89   27.13   2
   1 -20  -5   50.28   40.96   1
   1  20  -4   82.46   42.75   1
  -1 -20   4    9.96   26.90   1
   1 -20  -4  -30.09   35.94   1
  -1 -20   3  320.40   66.66   1
   1  20  -3  311.57   66.56   1
   1 -20  -3  313.37   70.81   1
  -1 -20   2  158.37   46.03   1
   1 -20  -2  246.80   64.58   1
   1 -20  -1   -4.43   30.81   1
  -1 -20   1   29.36   32.96   1
   1 -20   0  353.41   68.59   1
  -1 -20   0  457.02   80.24   1
   1 -20   1 1584.81  129.80   1
  -1 -20  -1 1489.29  135.37   1
   1 -20   2   75.69   40.23   1
  -1 -20  -2    0.37   37.88   1
  -1 -20  -3 2175.66  172.94   1
   1 -20   3 2309.80  153.42   1
   1 -20   4   16.81   27.96   1
  -1 -20  -4   40.12   42.58   1
   1  20   4   30.31   30.06   2
   1  20   5  -21.35   35.62   2
   1 -20   5    9.52   30.30   1
  -1 -20  -5   23.39   37.09   1
   1  20   6  204.88   55.80   2
  -1 -20  -6   61.28   43.90   1
   1  20   7  766.95   92.84   2
  -1 -20  -7  748.45  111.82   1
  -1 -20  -8  297.32   77.34   1
   1  20   8  374.71   67.32   2
   1  20   9  209.74   51.73   2
  -1 -20  -9  291.88   78.67   1
   1  20  10  310.67   71.37   2
  -1 -20 -10  198.95   70.70   1
   1 -20  11  541.04   96.82   3
   1 -20  12  -18.47   41.57   3
   1 -20  13  273.36   83.76   3
   1 -21 -10  320.48   80.09   1
   1 -21  -9   42.78   47.57   1
   1 -21  -8  511.14  104.94   1
   1  21  -7   70.07   37.46   1
   1 -21  -7  108.43   68.90   1
   1  21  -7   52.40   43.80   4
   1  21  -6  472.86   81.63   1
  -1 -21   6  289.41   65.62   1
   1 -21  -6  474.52   97.81   1
   1  21  -6  436.17   81.51   4
   1 -21  -5  634.01  104.68   1
  -1  21   5  668.68   80.93   2
  -1 -21   5  845.66  101.54   1
   1  21  -5  743.87   96.98   1
   1  21  -5  729.31  104.08   4
  -1 -21   4 2369.15  164.62   1
   1  21  -4 1994.70  156.01   1
   1 -21  -4 2301.25  187.73   1
   1  21  -3  252.28   58.76   1
  -1 -21   3  262.26   59.90   1
   1 -21  -3  219.35   69.45   1
  -1 -21   2   63.65   44.08   1
   1 -21  -2  125.78   55.09   1
   1  21  -2  -31.62   37.26   1
  -1 -21   1  288.19   62.30   1
   1 -21  -1  310.57   68.22   1
  -1 -21   0   71.90   35.82   1
   1 -21   0  100.24   44.71   1
  -1 -21  -1   76.25   47.74   1
   1 -21   1   98.77   42.91   1
  -1 -21  -2  198.40   66.05   1
   1 -21   2  321.42   65.04   1
  -1 -21  -3  110.26   56.64   1
   1 -21   3  108.26   43.28   1
   1  21   4   57.56   41.38   2
  -1 -21  -4   45.56   48.26   1
   1 -21   4   52.93   39.28   1
   1 -21   5  188.24   47.96   1
   1  21   5  186.39   48.02   2
  -1  21  -5   78.44   39.57   1
  -1 -21  -5  200.26   71.59   1
   1  21   6  488.82   78.66   2
  -1 -21  -6  533.27  104.75   1
  -1 -21  -7  122.66   59.20   1
   1  21   7  129.85   44.50   2
   1  21   8  179.09   56.28   2
  -1 -21  -8  116.19   63.19   1
   1  21   9  421.27   77.12   2
  -1 -21  -9  399.25   91.84   1
  -1 -21 -10   28.19   52.57   1
   1  21  10   -2.38   31.70   2
   1 -22  -9  -76.57   46.23   1
   1 -22  -8  224.25   80.26   1
   1  22  -7    5.86   34.54   1
   1  22  -7  121.63   54.52   4
   1 -22  -7    9.92   39.41   1
   1  22  -6   59.74   36.35   1
  -1 -22   6  -44.97   52.14   1
   1  22  -6   46.65   48.14   4
   1 -22  -6   49.44   45.83   1
   1  22  -5   89.29   49.52   1
   1 -22  -5  -68.02   57.53   1
  -1  22   5   12.39   25.87   2
   1  22  -5    9.61   40.41   4
  -1 -22   5   39.61   37.00   1
   1 -22  -4  100.32   58.10   1
   1  22  -4   88.69   45.78   1
  -1 -22   4  102.05   43.81   1
   1  22  -3  548.91   87.30   1
  -1 -22   3  411.22   73.99   1
   1 -22  -3  602.85   99.57   1
   1 -22  -2  458.79   85.30   1
  -1 -22   2  460.92   81.60   1
   1  22  -2  448.48   82.93   1
   1 -22  -1    0.38   34.43   1
  -1 -22   1    2.18   30.76   1
   1 -22   0  147.39   55.65   1
  -1 -22   0  203.95   61.53   1
  -1 -22  -1   73.95   50.58   1
   1 -22   1   72.10   44.11   1
  -1 -22  -2 1857.60  163.61   1
   1 -22   2 1999.89  152.46   1
   1 -22   3  207.06   55.14   1
  -1 -22  -3  152.42   61.95   1
  -1 -22  -4  201.41   65.44   1
   1  22   4  272.08   62.69   2
   1 -22   4  204.86   55.79   1
  -1  22  -5   19.01   32.05   1
  -1 -22  -5   84.27   51.05   1
   1  22   5   80.80   33.16   2
   1 -22   5   58.35   30.02   1
  -1 -22  -6  317.74   85.82   1
   1  22   6  295.18   66.33   2
   1  22   7  236.45   61.18   2
  -1 -22  -7  137.26   62.86   1
   1  22   8  932.30  111.01   2
  -1 -22  -8  931.33  132.61   1
   1  22   9  -11.30   37.09   2
  -1 -22  -9   -9.22   53.41   1
   1  23  -7   -6.71   35.92   4
   1  23  -7   48.56   35.87   1
   1 -23  -6  734.46  121.90   1
  -1 -23   6  501.99   81.27   1
   1  23  -6  515.34   88.25   1
   1  23  -6  669.08  103.02   4
   1  23  -5   71.26   49.82   4
   1  23  -5  161.02   59.01   1
   1 -23  -5  107.96   46.94   1
  -1 -23   5  151.95   51.19   1
   1  23  -4  505.00   96.30   4
   1  23  -4  346.68   74.73   1
   1 -23  -4  408.19   90.45   1
  -1 -23   4  404.37   79.43   1
  -1 -23   3  721.86  101.05   1
   1 -23  -3  633.20  103.81   1
   1  23  -3  754.77  109.93   1
   1 -23  -2   89.17   57.87   1
   1  23  -2   -7.32   33.15   1
  -1 -23   2   66.95   35.65   1
  -1 -23   1  323.01   75.35   1
   1 -23  -1  291.39   71.29   1
   1 -23   0   -6.48   41.17   1
  -1 -23   0   19.14   41.20   1
   1 -23   1  807.34  104.19   1
  -1 -23  -1  806.72  110.92   1
   1 -23   2  217.61   65.04   1
  -1 -23  -2   69.48   50.14   1
  -1 -23  -3  219.97   72.96   1
   1 -23   3  129.98   53.50   1
  -1 -23  -4   -8.30   54.76   1
   1  23   4   95.67   45.08   2
   1 -23   4   55.27   33.41   1
  -1  23  -5  117.00   51.15   1
   1  23   5   35.14   41.50   2
  -1 -23  -5    7.15   50.88   1
   1  23   6   -9.42   33.80   2
  -1 -23  -6   33.24   42.45   1
   1  23   7  109.62   49.03   2
  -1 -23  -7   66.22   44.81   1
   1  23   8    3.13   28.68   2
   1  24  -7   23.20   46.28   4
  -1 -24   6  -33.20   46.15   1
   1 -24  -6   42.47   50.61   1
   1  24  -6  -55.47   53.12   1
   1  24  -6    8.64   45.13   4
   1  24  -5    6.94   41.75   1
   1  24  -5  135.65   61.59   4
   1 -24  -5  123.90   55.12   1
  -1 -24   5    7.89   45.08   1
   1 -24  -4  -37.62   50.26   1
   1  24  -4   53.16   50.58   1
  -1 -24   4   48.95   42.02   1
   1 -24  -3  660.94  108.74   1
  -1 -24   3  533.10   87.90   1
   1  24  -3  560.24   96.27   1
   1 -24  -2   48.64   43.32   1
   1  24  -2   55.75   44.87   1
  -1 -24   1  239.54   67.63   1
   1 -24  -1  240.18   65.67   1
   1  24  -1  353.77   79.70   1
   1 -24   0  573.10   97.39   1
  -1 -24   0  625.11   99.39   1
  -1 -24  -1  187.35   63.09   1
   1 -24   1   67.00   43.30   1
   1 -24   2   81.19   42.70   1
  -1 -24  -2   44.04   45.77   1
  -1 -24  -3  598.19  103.34   1
   1 -24   3  384.12   75.19   1
   1 -24   4   45.23   40.06   1
   1  24   4  -13.57   47.59   2
  -1 -24  -4   33.40   46.91   1
  -1 -24  -5  646.64  114.84   1
   1  24   5  763.17  106.20   2
  -1  24  -5  647.14  103.91   1
   1  24   6   68.68   46.25   2
  -1 -24  -6   40.42   42.60   1
   1  24   7  946.34  115.71   2
   1  24   8 -281.39   68.76   2
   1  25  -6  -73.96   47.86   4
  -1 -25   6  -26.46   38.77   1
   1  25  -6  -40.12   52.67   1
  -1 -25   5   11.63   35.18   1
   1  25  -5   24.80   40.15   4
  -1 -25   4  299.53   70.42   1
   1  25  -4  152.10   53.76   1
   1 -25  -4  278.62   80.55   1
   1 -25  -3  168.79   60.11   1
   1  25  -3   30.55   38.14   1
   1  25  -3  148.63   81.01   4
  -1 -25   3   96.83   44.34   1
   1 -25  -2   32.39   44.32   1
   1  25  -2   10.07   36.11   1
  -1 -25   2   -5.88   43.22   1
   1 -25  -1  657.50  105.57   1
   1  25  -1  602.78  101.25   1
  -1 -25   1  720.83  108.88   1
  -1 -25   0  270.61   64.22   1
   1 -25   0  424.89   87.02   1
   1 -25   1   97.06   51.41   1
  -1 -25  -1   59.44   51.84   1
   1 -25   2   13.05   40.93   1
  -1 -25  -2   90.21   53.58   1
   1 -25   3  151.31   51.55   1
  -1 -25  -3  215.59   73.40   1
   1 -25   4   41.46   30.34   1
  -1  25  -4   79.00   49.00   1
   1  25   5   -5.77   35.81   2
   1  25   6  178.37   59.99   2
   1  25   7  -55.79   46.26   2
  -1 -26   4  460.68   90.84   1
  -1 -26   3  -35.22   33.68   1
   1  26  -2  615.45  104.97   1
  -1 -26   2  329.44   78.16   1
   1 -26  -1  -11.21   44.38   1
  -1 -26   1   93.25   45.82   1
   1 -26   0  248.05   69.57   1
   1 -26   1   36.02   44.79   1
   1 -26   2  157.49   61.62   1
   1 -26   3    0.41   33.57   1
   1 -26   4  382.75   78.28   1
   1  26   4  550.41   99.20   2
  -1  26  -4  490.99   87.88   1
   1  26   5   67.47   39.70   2
   1  26   6  446.35   86.90   2
   1  26   7    0.92   41.59   2
   1  27   4  -14.75   44.95   2
   1  27   5   28.71   57.85   2
   1  27   6  -83.54   57.42   2
   1  28   3   47.74   43.50   2
   1  28   4  375.51   92.95   2
   1  28   5  587.67  113.97   2
   1  29   3  117.13   48.75   2
   1  29   4    1.73   48.10   2
   1  29   5  -75.14   67.81   2
   1  30   3  227.14   72.42   2
   1  30   4  159.66   71.12   2
   1  31   2   14.45   63.30   2
  -2   0  18  593.66  104.65   3
  -2   0  17   80.77   48.63   3
  -2   0  16   42.38   43.11   3
  -2   0  15   18.13   39.59   3
  -2   0  14  166.52   57.17   3
  -2   0  13   -6.76   24.02   2
  -2   0  13  -53.75   52.41   3
  -2   0  12 2078.16  133.26   2
  -2   0  12 2023.68  159.18   3
  -2   0  11   14.11   21.69   2
   2   0 -11   16.57   22.30   1
  -2   0  11   -2.70   31.69   3
  -2   0  10  929.00  100.87   3
  -2   0  10  774.50   75.10   2
   2   0 -10  860.05   75.40   1
  -2   0   9  -33.54   27.43   2
  -2   0   9    9.89   31.41   3
   2   0  -9  -12.16   21.85   1
   2   0  -9  -15.64   17.77   4
  -2   0   8 1307.36  102.75   3
  -2   0   8 1345.68   81.46   2
   2   0  -8 1444.25   91.11   1
   2   0  -8 1374.18   72.38   4
  -2   0   7   11.20   17.63   2
  -2   0   7   14.61   26.37   3
   2   0  -7   -7.26   21.06   1
   2   0  -7   13.52   17.47   4
   2   0  -6 2140.32   87.15   4
  -2   0   6 2127.10   79.49   2
  -2   0   6 2147.95  105.47   3
   2   0  -6 2298.27  103.49   1
  -2   0   5    2.36   15.97   3
   2   0  -5   -3.60   18.27   1
   2   0  -5    1.09   15.14   4
   2   0  -4  403.98   38.83   4
   2   0  -4  393.16   42.24   1
   2   0  -3   11.36   18.66   4
   2   0  -3   -2.82   18.51   1
   2   0  -2 4523.34  115.38   1
   2   0  -2 4444.46  114.13   4
   2   0  -1   27.93   16.46   1
   2   0  -1   17.50   19.32   4
   2   0   0 3421.91   86.90   1
   2   0   0 3164.09   92.56   4
   2   0   1   -3.26   12.33   1
   2   0   1   18.37   15.22   3
   2   0   1   37.43   19.84   4
   2   0   2   81.01   20.74   2
   2   0   2   46.07   17.46   3
   2   0   2   51.17   13.01   1
   2   0   2   49.38   16.12   4
   2   0   3   -4.08   15.28   3
   2   0   3    7.96   12.10   4
   2   0   3    0.04    7.63   1
   2   0   3   22.28   20.58   2
   2   0   4 8477.85  201.97   2
   2   0   4 8454.11  182.80   3
   2   0   4 8711.65  134.84   4
   2   0   4 8198.38   87.31   1
   2   0   5   -0.44   17.23   3
   2   0   5   -7.30   18.32   2
   2   0   5   -5.51    8.19   4
   2   0   6  144.38   15.60   4
   2   0   6  240.05   48.04   3
   2   0   6  156.79   39.40   2
   2   0   7   28.76   28.46   3
   2   0   7   68.98   32.86   2
   2   0   8  180.05   49.06   3
   2   0   8  129.33   39.24   2
   2   0   9  -12.15   34.49   3
   2   0   9  -10.82   30.74   2
   2   0  10 3315.04  183.92   2
   2   0  10 3341.78  187.71   3
   2   0  11    1.73   35.52   3
   2   0  11   19.95   32.91   2
   2   0  12  515.71   85.27   3
   2   0  12  719.72   97.67   2
   2   0  13    4.03   36.11   3
   2   0  13   -3.76   35.38   2
   2   0  14  938.70  121.21   3
   2   0  14  884.57  114.33   2
   2   0  15  -47.65   46.72   2
   2   0  15  -73.54   55.91   3
   2   0  16    9.24   38.79   2
   2   0  16  -12.37   36.01   3
   2   0  17   -9.80   48.87   2
   2   0  17  -55.65   55.79   3
   2   0  18   95.15   47.40   2
  -2   1  18   38.92   48.20   3
  -2  -1  18   44.22   42.08   3
  -2  -1  17   64.73   48.59   3
  -2   1  17  129.83   51.24   3
  -2   1  16   -1.38   35.11   3
  -2  -1  16  -23.18   41.46   3
  -2  -1  15  -77.73   56.76   3
  -2   1  15   24.36   37.69   3
  -2   1  14  350.57   77.52   3
  -2  -1  14  325.78   73.38   3
  -2  -1  13  207.61   65.35   3
  -2  -1  13  178.58   46.73   2
  -2   1  13  203.61   57.50   3
  -2  -1  12 1705.59  123.56   2
  -2   1  12 1752.74  120.13   2
  -2   1  12 1572.67  137.71   3
  -2  -1  12 1861.49  156.05   3
  -2  -1  11  619.29   70.85   2
  -2  -1  11  484.63   78.50   3
   2   1 -11  562.52   63.08   1
   2  -1 -11  461.00   58.79   1
  -2   1  11  465.91   77.48   3
  -2   1  11  492.95   64.92   2
   2  -1 -10   17.99   26.40   1
   2   1 -10   15.19   23.62   1
  -2  -1  10   36.05   27.35   2
  -2   1  10  -31.31   30.14   2
  -2   1  10  -13.68   40.70   3
  -2   1   9   18.23   31.71   3
   2  -1  -9   22.53   18.47   4
   2   1  -9   46.57   22.89   1
   2   1  -9    4.09   16.19   4
  -2  -1   9   31.69   34.92   3
   2  -1  -9   92.10   34.65   1
  -2   1   9   15.12   22.95   2
  -2  -1   9   25.24   23.91   2
  -2   1   8   38.62   21.72   2
  -2   1   8   32.99   25.60   3
   2  -1  -8   -0.17   23.04   1
  -2  -1   8   49.30   35.98   3
   2   1  -8   56.08   27.97   1
   2   1  -8   80.35   22.90   4
  -2  -1   8   29.69   20.53   2
   2  -1  -8   22.02   17.80   4
  -2   1   7 2891.57  105.82   2
   2  -1  -7 3177.39  129.29   1
  -2  -1   7 2782.69  136.80   3
   2   1  -7 3038.67  122.48   1
  -2  -1   7 2907.44  108.66   2
   2  -1  -7 3060.05  109.20   4
   2   1  -7 3099.91  103.82   4
  -2   1   7 2937.66  134.04   3
   2   1  -6 6419.94  169.54   1
   2  -1  -6 6158.04  152.05   4
  -2   1   6 6172.98  134.75   2
   2   1  -6 6617.67  149.09   4
  -2  -1   6 6497.28  184.57   3
  -2   1   6 6383.32  175.69   3
   2  -1  -6 6568.58  179.02   1
  -2  -1   6 6110.11  137.53   2
   2  -1  -5  382.80   45.86   1
   2  -1  -5  334.05   38.29   4
  -2   1   5  359.50   39.98   3
  -2  -1   5  347.16   40.26   3
   2   1  -5  354.92   36.47   4
   2   1  -5  381.62   42.09   1
   2   1  -4 6864.29  145.68   4
   2   1  -4 6450.76  150.65   1
   2  -1  -4 6639.38  148.90   4
   2  -1  -4 6341.15  160.46   1
   2  -1  -3 1859.58   83.40   1
   2   1  -3 1941.98   79.71   1
   2  -1  -3 1985.93   81.11   4
   2   1  -3 1922.23   77.37   4
   2  -1  -2 4417.60  114.49   4
   2   1  -2 4455.21  111.86   4
   2  -1  -2 4416.68  117.63   1
   2   1  -2 4459.29  111.95   1
   2   1  -1 7744.98  138.35   1
   2   1  -1 7577.24  143.49   4
   2  -1  -1 7307.77  146.02   4
   2  -1  -1 7399.75  142.88   1
   2  -1   0 2108.36   78.28   4
   2   1   0 2242.67   69.49   1
   2  -1   0 2146.95   71.72   1
   2   1   0 2224.70   77.13   4
   2  -1   1   63.68   19.86   4
   2  -1   1   64.35   20.72   3
   2  -1   1   81.51   18.52   1
   2   1   1   59.07   16.07   1
   2   1   1   35.65   18.39   4
   2   1   1   59.53   14.78   2
   2  -1   2 1480.91   49.20   1
   2  -1   2 1471.68   71.34   2
   2   1   2 1512.52   62.53   3
   2  -1   2 1434.57   60.79   4
   2   1   2 1489.41   51.18   1
   2   1   2 1409.92   64.05   2
   2  -1   2 1456.97   64.52   3
   2   1   2 1460.84   61.37   4
   2  -1   3 4371.03   99.86   4
   2   1   3 4150.36   79.95   1
   2  -1   3 4292.33   71.08   1
   2   1   3 4344.78  100.96   4
   2  -1   3 4076.80  131.49   2
   2   1   3 4387.28  126.71   2
   2   1   3 4263.62  113.62   3
   2  -1   3 4371.89  120.82   3
   2  -1   4 8623.99  189.05   3
   2   1   4 8382.65  105.90   1
   2   1   4 8728.44  138.81   4
   2  -1   4 8745.64  209.70   2
   2   1   4 8683.48  199.29   2
   2  -1   4 8932.32  135.07   4
   2   1   4 8965.88  182.84   3
   2   1   5    4.62   22.32   3
   2  -1   5   18.07   21.19   3
   2  -1   5    4.74   21.12   2
   2  -1   5   12.37    8.80   4
   2   1   5   55.61   24.96   2
   2   1   5   22.11   12.69   4
   2   1   5   12.30    5.82   1
   2  -1   6 1308.58   92.18   3
   2   1   6 1114.30   30.34   1
   2  -1   6 1196.26   38.89   4
   2  -1   6 1204.59   93.52   2
   2   1   6 1407.31   93.44   3
   2   1   6 1228.60   45.79   4
   2   1   6 1281.93   91.91   2
   2   1   7  837.34   79.76   3
   2  -1   7  753.45   79.67   3
   2  -1   7  709.07   77.25   2
   2   1   7  624.94   70.64   2
   2  -1   8   43.47   29.05   2
   2  -1   8   52.55   35.60   3
   2   1   8   53.47   33.43   3
   2   1   8   45.74   25.25   2
   2   1   9  447.92   70.63   3
   2  -1   9  471.53   71.14   2
   2   1   9  497.52   72.46   2
   2  -1   9  510.20   77.30   3
   2  -1  10  311.55   66.58   3
   2   1  10  324.21   60.01   2
   2   1  10  307.59   62.99   3
   2  -1  10  402.26   71.76   2
   2  -1  11  205.09   56.31   2
   2   1  11  266.65   61.39   2
   2  -1  11  226.75   60.30   3
   2   1  11  185.40   49.76   3
   2   1  12  122.03   47.78   3
   2   1  12  166.45   50.95   2
   2  -1  12  109.10   48.05   3
   2  -1  12  223.77   60.87   2
   2   1  13  229.01   66.09   3
   2  -1  13  223.07   62.03   2
   2  -1  13  232.80   63.31   3
   2   1  13  202.54   56.13   2
   2  -1  14  191.62   56.33   2
   2   1  14  294.06   73.52   2
   2   1  14  452.84   89.18   3
   2  -1  14  330.49   74.50   3
   2  -1  15  151.26   58.44   3
   2  -1  15   17.86   42.52   2
   2   1  15   -2.16   50.72   2
   2   1  15  101.70   55.46   3
   2   1  16   12.47   35.47   2
   2  -1  16   40.32   37.46   2
   2  -1  16  144.43   66.58   3
   2   1  16  103.24   45.96   3
   2  -1  17   53.02   41.00   2
   2   1  17   57.30   51.05   2
   2   1  17  -70.90   46.18   3
   2  -1  17  -28.35   50.82   3
   2   1  18   13.92   51.43   2
   2  -1  18  111.81   37.02   2
  -2   2  18   64.86   43.85   3
  -2  -2  18  -14.09   35.00   3
  -2   2  17  254.23   72.42   3
  -2  -2  17  135.48   61.79   3
  -2   2  16  124.99   58.24   3
  -2  -2  16   49.29   43.74   3
  -2   2  15    7.28   38.10   3
  -2  -2  15  107.46   53.58   3
  -2  -2  14  106.60   39.69   2
  -2   2  14  159.11   58.98   3
  -2  -2  14  181.38   61.61   3
  -2  -2  13 1260.81  114.56   2
  -2   2  13 1220.83  126.66   3
  -2  -2  13 1286.20  135.89   3
  -2  -2  12  338.81   75.89   3
  -2  -2  12  209.15   49.45   2
  -2   2  12  395.43   76.71   3
  -2   2  12  257.29   48.00   2
  -2   2  11  719.15   91.71   3
  -2   2  11  666.24   71.36   2
  -2  -2  11  726.76   79.73   2
   2  -2 -11  692.67   70.54   1
  -2  -2  11  660.51   92.56   3
  -2  -2  10 1857.05  143.72   3
   2   2 -10 1908.52  109.14   1
  -2  -2  10 1661.28  110.58   2
  -2   2  10 1731.70  104.94   2
   2  -2 -10 1824.81  111.31   1
  -2   2  10 1760.34  134.08   3
   2  -2  -9  886.51   63.33   4
   2   2  -9  914.68   75.08   1
  -2  -2   9  939.95   98.20   3
  -2   2   9  855.41   89.28   3
  -2  -2   9  870.07   74.66   2
   2  -2  -9  967.95   78.27   1
   2   2  -9  923.01   58.76   4
  -2   2   9  916.22   71.69   2
  -2   2   8  214.15   44.85   3
   2  -2  -8  244.06   45.84   1
   2  -2  -8  175.30   29.82   4
  -2  -2   8  279.12   51.86   3
  -2  -2   8  308.99   43.68   2
  -2   2   8  273.04   37.98   2
   2   2  -8  260.29   31.76   4
   2   2  -8  253.55   40.29   1
   2   2  -7  182.94   35.28   1
  -2  -2   7  141.14   36.00   3
   2  -2  -7  148.53   34.04   1
  -2   2   7  182.13   28.44   2
  -2  -2   7  170.70   31.65   2
   2  -2  -7  190.45   32.63   4
   2   2  -7  183.11   29.86   4
  -2   2   7  172.48   37.58   3
   2  -2  -6   44.99   25.74   1
   2   2  -6   11.94   17.79   1
   2  -2  -6   62.68   21.76   4
   2   2  -6   25.16   18.47   4
  -2   2   6   28.54   13.86   2
  -2   2   6   22.47   16.22   3
  -2  -2   6   31.14   21.64   3
  -2  -2   5  474.26   48.38   3
   2  -2  -5  437.50   49.17   1
   2  -2  -5  400.58   42.78   4
   2   2  -5  431.26   43.48   1
  -2   2   5  457.81   42.98   3
   2   2  -5  445.25   40.40   4
   2  -2  -4   -4.07   20.41   4
   2  -2  -4  -22.35   23.71   1
  -2  -2   4    9.33   14.45   3
   2   2  -4   23.53   15.05   1
   2   2  -4    7.73   16.07   4
   2  -2  -3 4398.93  131.26   1
   2  -2  -3 4476.65  125.28   4
   2   2  -3 4412.83  117.34   1
   2   2  -3 4392.86  115.94   4
   2  -2  -2 3040.75  100.50   4
   2  -2  -2 2780.05  100.29   1
   2   2  -2 2984.53   94.32   4
   2   2  -2 2867.32   90.39   1
   2   2  -1 1409.63   65.86   4
   2   2  -1 1435.73   61.49   1
   2  -2  -1 1335.57   68.21   4
   2  -2  -1 1351.83   65.95   1
   2   2   0  818.75   51.08   4
   2   2   0  848.68   46.42   1
   2  -2   0  900.61   50.81   1
   2  -2   0  782.49   51.25   4
   2   2   1  926.08   46.78   1
   2  -2   1  852.56   52.27   4
   2  -2   1  822.05   44.42   1
   2  -2   1  875.64   48.98   3
   2   2   1  874.57   45.36   2
   2   2   1  902.43   51.03   4
   2  -2   2 5286.83  119.06   4
   2  -2   2 5293.37  124.82   3
   2   2   2 5092.69  101.17   1
   2  -2   2 5265.27   94.13   1
   2   2   2 5113.08  120.33   2
   2   2   2 5256.28  111.29   3
   2   2   2 4855.60  114.15   4
   2  -2   2 5082.55  133.60   2
   2   2   3 1398.40   52.91   1
   2  -2   3 1413.81   79.96   2
   2  -2   3 1468.42   40.66   1
   2   2   3 1498.74   74.02   2
   2   2   3 1380.57   63.91   3
   2   2   3 1513.21   63.63   4
   2  -2   3 1511.67   74.07   3
   2  -2   3 1518.37   61.95   4
   2   2   4   96.34   18.30   4
   2  -2   4   86.65   24.89   3
   2   2   4  134.21   26.80   3
   2  -2   4  123.05   18.80   4
   2   2   4   95.12   16.15   1
   2   2   4  103.64   27.65   2
   2  -2   4   94.51   29.50   2
   2   2   5 2585.77   78.46   4
   2   2   5 2426.19   65.69   1
  -2  -2  -5 2587.38   68.04   1
   2  -2   5 2411.57   67.67   4
   2  -2   5 2506.66  124.22   2
   2  -2   5 2490.16  116.22   3
   2   2   5 2598.79  117.70   2
   2   2   5 2490.09  106.40   3
  -2  -2  -6   43.21   11.00   1
   2  -2   6  153.07   39.78   3
   2   2   6  155.13   36.71   3
   2   2   6   83.53   16.11   4
   2  -2   6   31.61    8.22   4
   2   2   6   99.65   33.81   2
   2  -2   6   86.30   33.11   2
   2   2   6   60.68   13.00   1
   2   2   7   94.70   36.70   3
   2   2   7   75.65   34.84   2
   2  -2   7   65.72   30.93   3
   2  -2   7   56.88   36.01   2
   2   2   8   18.94   33.30   3
   2  -2   8   -7.07   37.56   3
   2  -2   8   51.97   30.02   2
   2   2   8  -19.66   33.26   2
   2  -2   9 2364.76  154.77   3
   2  -2   9 2637.20  158.06   2
   2   2   9 2565.32  152.96   2
   2   2   9 2367.29  149.14   3
   2   2  10  344.32   65.82   3
   2   2  10  269.74   58.11   2
   2  -2  10  292.76   61.17   2
   2  -2  10  230.48   57.15   3
   2   2  11 1087.44  113.44   3
   2  -2  11 1306.22  130.11   3
   2  -2  11 1122.84  112.48   2
   2   2  11 1268.45  118.46   2
   2  -2  12  762.90  101.11   2
   2   2  12  808.81  104.26   3
   2  -2  12  671.06   98.35   3
   2   2  12  717.17   97.15   2
   2   2  13  623.52   92.37   2
   2  -2  13  597.46   95.29   3
   2   2  13  633.42   95.82   3
   2  -2  13  561.68   89.69   2
   2  -2  14   90.88   51.63   2
   2  -2  14   31.21   35.18   3
   2   2  14  116.91   59.42   3
   2   2  14   84.74   52.89   2
   2  -2  15  330.64   77.59   3
   2   2  15  445.47   89.51   2
   2   2  15  475.88   87.12   3
   2  -2  15  437.64   86.30   2
   2  -2  16  -28.90   45.03   2
   2   2  16   45.64   55.44   3
   2  -2  16   12.84   45.54   3
   2   2  16   14.35   52.63   2
   2  -2  17  -60.86   51.07   3
   2   2  17   88.25   58.74   3
   2   2  17  -31.95   46.54   2
   2  -2  17    1.96   35.44   2
   2   2  18  -38.81   38.07   2
   2  -2  18   53.50   54.75   2
  -2  -3  18  137.75   69.73   3
  -2   3  18  119.49   51.38   3
  -2  -3  17    8.62   39.25   3
  -2   3  17   15.32   35.76   3
  -2  -3  16    1.46   35.61   3
  -2   3  16   12.88   32.64   3
  -2   3  15  139.86   53.52   3
  -2  -3  15  150.86   53.71   3
  -2  -3  14  242.27   57.61   2
  -2  -3  14  271.65   71.82   3
  -2   3  14  172.82   53.32   3
  -2   3  13  783.77  102.28   3
  -2  -3  13  903.42  101.27   2
  -2  -3  13  619.81   97.86   3
  -2  -3  12  389.32   64.36   2
  -2   3  12  341.64   70.09   3
  -2  -3  12  241.49   61.02   3
   2  -3 -11 1056.75   89.13   1
  -2  -3  11 1073.31  118.67   3
  -2   3  11  945.88  102.60   3
  -2  -3  11 1065.03   98.27   2
  -2   3  11 1060.62   85.88   2
  -2   3  10  312.07   62.56   3
  -2  -3  10  262.07   66.47   3
   2   3 -10  286.18   47.48   1
  -2  -3  10  231.30   48.05   2
   2  -3 -10  242.38   47.41   1
  -2   3  10  256.72   42.68   2
  -2   3   9  715.64   64.27   2
  -2  -3   9  675.78   67.76   2
  -2   3   9  695.11   81.05   3
   2  -3  -9  706.99   70.65   1
   2  -3  -9  666.84   58.84   4
   2   3  -9  666.73   51.57   4
  -2  -3   9  661.01   86.06   3
   2   3  -9  719.26   67.51   1
   2   3  -8  651.38   61.25   1
  -2  -3   8  544.29   71.03   3
   2  -3  -8  750.18   70.55   1
  -2  -3   8  609.13   60.24   2
   2   3  -8  711.51   52.17   4
  -2   3   8  744.24   59.49   2
   2  -3  -8  770.37   61.25   4
  -2   3   8  757.61   76.06   3
   2  -3  -7  834.05   63.15   4
  -2   3   7  916.24   75.88   3
   2   3  -7  907.56   68.18   1
   2  -3  -7  764.35   71.14   1
   2   3  -7  858.48   57.62   4
  -2  -3   7  880.04   88.18   3
  -2   3   7  727.99   53.01   2
   2  -3  -6  917.38   72.56   1
  -2   3   6  911.97   51.43   2
  -2  -3   6  829.61   72.33   3
   2  -3  -6  964.67   66.43   4
   2   3  -6  914.03   63.97   1
   2   3  -6  925.39   57.20   4
  -2   3   6  918.70   65.90   3
   2   3  -5 4112.57  127.11   1
   2   3  -5 4235.95  119.10   4
   2  -3  -5 4009.51  132.35   4
  -2  -3   5 4204.69  140.64   3
  -2   3   5 4245.36  123.38   3
   2  -3  -5 4160.98  145.49   1
  -2  -3   4 1332.87   70.26   3
   2   3  -4 1416.45   70.85   1
   2  -3  -4 1436.79   82.21   1
   2   3  -4 1420.78   68.38   4
   2  -3  -4 1459.80   79.74   4
   2  -3  -3 6353.11  162.71   1
   2   3  -3 6386.51  142.99   1
   2  -3  -3 6250.86  157.99   4
   2   3  -3 6219.95  141.07   4
   2   3  -2 3774.82  110.14   4
   2   3  -2 3804.62  105.70   1
   2  -3  -2 3878.95  121.91   4
   2  -3  -2 3755.32  119.45   1
   2   3  -1 4574.04  111.37   1
   2  -3  -1 4216.04  124.54   4
   2   3  -1 4724.54  121.33   4
   2  -3  -1 4513.05  121.52   1
   2   3   0 1664.01   65.83   1
   2  -3   0 1601.57   76.51   4
   2   3   0 1759.53   74.98   4
   2  -3   0 1737.17   70.60   1
   2  -3   1 2223.25   76.87   3
   2   3   1 2159.06   73.69   1
   2  -3   1 2096.06   75.08   2
   2  -3   1 2137.87   84.19   4
   2   3   1 2158.31   72.92   2
   2  -3   1 2089.63   70.01   1
   2   3   1 2097.43   81.27   4
   2   3   2 2432.94   76.76   1
  -2  -3  -2 2426.59   77.35   1
   2  -3   2 2249.12   89.65   2
   2  -3   2 2374.04   66.20   1
   2  -3   2 2499.87   87.67   3
   2   3   2 2356.36   83.17   2
   2  -3   2 2443.50   86.10   4
   2   3   2 2387.40   86.26   4
   2   3   2 2471.46   73.65   3
   2  -3   3 2071.00   51.81   1
  -2  -3  -3 2069.96   70.93   1
   2   3   3 2116.52   71.26   1
   2  -3   3 1881.59   92.09   2
   2   3   3 2029.31   74.53   3
   2   3   3 2041.45   78.71   4
   2  -3   3 2133.79   89.36   3
   2   3   3 2045.57   85.51   2
   2  -3   3 2154.45   77.41   4
   2  -3   4  295.25   15.02   1
  -2  -3  -4  352.19   31.57   1
   2  -3   4  293.57   41.19   3
   2   3   4  300.20   29.28   1
   2   3   4  319.57   33.22   4
   2  -3   4  316.33   29.46   4
   2  -3   4  360.27   46.65   2
   2   3   4  281.31   37.61   2
   2   3   4  286.90   32.25   3
   2  -3   5 1594.02  101.46   2
   2   3   5 1489.37   88.36   2
   2  -3   5 1395.05   55.29   4
   2   3   5 1477.20   65.47   4
   2   3   5 1466.03   60.41   1
   2   3   5 1507.93   81.12   3
  -2  -3  -5 1441.67   59.75   1
   2  -3   5 1468.89   92.33   3
   2   3   6 1445.34   59.84   1
   2   3   6 1754.37   98.37   3
   2  -3   6 1587.37  108.14   2
   2   3   6 1654.46   65.53   4
   2  -3   6 1539.30   50.42   4
   2  -3   6 1760.83  112.24   3
   2   3   6 1611.63  100.55   2
  -2  -3  -6 1523.38   62.20   1
   2   3   7  418.59   56.10   3
   2  -3   7  493.57   68.74   2
   2   3   7  348.82   52.89   2
  -2  -3  -7  351.55   29.43   1
   2  -3   7  410.62   60.62   3
   2  -3   8 2388.88  146.24   2
   2  -3   8 2202.88  144.38   3
   2   3   8 2503.86  141.92   2
   2   3   8 2317.00  134.65   3
   2   3   9   21.79   27.13   2
   2  -3   9   16.70   36.47   3
   2  -3   9   41.64   40.36   2
   2   3   9   51.13   35.46   3
   2  -3  10  204.07   58.14   3
   2   3  10  312.64   61.68   3
   2   3  10  184.86   49.27   2
   2  -3  10  215.58   57.17   2
   2  -3  11  197.60   58.46   3
   2   3  11  194.03   54.74   3
   2   3  11  356.17   69.13   2
   2  -3  11  204.23   57.17   2
   2   3  12  -48.21   39.35   3
   2  -3  12   50.30   35.31   3
   2   3  12  -32.09   46.59   2
   2  -3  12    5.44   33.55   2
   2  -3  13   76.37   50.85   2
   2  -3  13  -24.38   60.37   3
   2   3  13   83.74   44.20   2
   2   3  13   62.88   39.01   3
   2  -3  14   63.25   41.12   3
   2   3  14  -33.96   35.09   3
   2   3  14   13.40   35.57   2
   2  -3  14   77.07   52.99   2
   2  -3  15    0.48   44.78   3
   2   3  15   91.40   53.17   2
   2   3  15   12.80   36.60   3
   2  -3  15  -44.43   50.94   2
   2   3  16  148.45   57.73   3
   2  -3  16   23.90   51.27   2
   2   3  16  193.94   70.79   2
   2  -3  16   34.26   43.49   3
   2  -3  17   22.08   51.81   3
   2  -3  17  103.54   61.84   2
   2   3  17   76.56   60.16   2
   2   3  17   65.37   43.02   3
   2  -3  18  231.00   70.81   2
   2   3  18  286.12   82.63   2
  -2   4  18  142.82   57.71   3
  -2  -4  18  251.18   75.57   3
  -2  -4  17   61.81   53.82   3
  -2   4  17   -2.74   35.72   3
  -2   4  16  334.69   76.09   3
  -2  -4  16  585.12  105.66   3
  -2   4  15  286.80   67.03   3
  -2  -4  15  327.48   81.03   3
  -2  -4  14  455.43   92.21   3
  -2   4  14  471.75   83.86   3
  -2   4  13  105.26   50.62   3
  -2  -4  13   60.29   51.95   3
  -2   4  12  -19.52   44.04   3
  -2  -4  12   85.78   48.74   3
  -2   4  11 1119.67   88.19   2
   2  -4 -11 1094.47   93.38   1
  -2  -4  11 1049.61   97.74   2
  -2   4  11 1011.60  106.80   3
  -2  -4  11 1130.74  123.14   3
  -2   4  10    1.77   19.81   2
  -2   4  10  -28.56   37.69   3
   2  -4 -10  -18.11   28.02   1
   2   4 -10  -47.04   29.78   1
  -2  -4  10   32.90   36.04   3
  -2   4   9   36.64   23.07   2
   2  -4  -9  -21.68   24.84   1
   2  -4  -9   16.63   18.54   4
   2   4  -9   23.32   16.76   4
  -2   4   9   15.00   27.75   3
   2   4  -9   31.08   27.27   1
  -2  -4   9  -24.78   39.20   3
   2  -4  -8 1865.04  112.35   1
   2   4  -8 1852.31   99.66   1
   2   4  -8 1876.98   85.13   4
   2  -4  -8 1913.79   99.85   4
  -2  -4   8 1720.94  126.27   3
  -2   4   8 1695.20  109.64   3
  -2   4   8 1861.90   91.79   2
   2   4  -7  109.00   25.99   4
  -2   4   7   94.92   27.73   3
  -2  -4   7  127.64   42.73   3
   2   4  -7  119.11   33.17   1
   2  -4  -7  118.63   35.17   1
  -2   4   7  100.67   22.94   2
   2  -4  -7   79.77   29.12   4
   2   4  -6  958.98   66.46   1
   2  -4  -6  868.22   73.18   1
   2   4  -6  985.39   60.70   4
   2  -4  -6  900.31   67.93   4
  -2   4   6  850.14   62.74   3
  -2   4   6  836.90   49.54   2
  -2  -4   6  824.01   73.21   3
   2  -4  -5  914.65   68.63   4
   2  -4  -5  942.24   73.94   1
   2   4  -5  853.41   56.37   4
   2   4  -5  868.30   59.35   1
  -2  -4   5  837.87   66.91   3
   2   4  -4  -16.98   17.45   1
   2  -4  -4    6.16   24.43   1
   2   4  -4   -0.72   16.59   4
   2  -4  -4  -20.01   25.90   4
  -2  -4   4   44.75   19.41   3
   2   4  -3  285.36   35.26   4
   2  -4  -3  308.90   42.33   4
   2   4  -3  303.24   36.10   1
   2  -4  -3  311.24   42.16   1
   2  -4  -2 1487.99   79.81   1
   2   4  -2 1683.12   73.93   1
   2  -4  -2 1552.33   84.77   4
   2   4  -2 1630.36   76.53   4
   2  -4  -1 2333.98   91.69   1
   2   4  -1 2157.51   80.82   1
   2  -4  -1 2045.31   93.25   4
   2   4  -1 2330.33   91.20   4
   2  -4   0  861.98   53.03   1
   2   4   0  905.19   52.99   1
   2   4   0  879.07   58.07   4
   2  -4   0  868.53   60.60   4
   2  -4   1 1392.29   63.22   3
   2  -4   1 1386.75   61.17   2
   2   4   1 1390.51   63.39   1
   2   4   1 1363.22   71.93   4
  -2  -4  -1 1461.60   65.00   1
   2  -4   1 1466.75   75.48   4
   2   4   1 1505.51   65.01   2
   2  -4   1 1496.77   62.91   1
   2  -4   2 1106.78   63.12   4
  -2  -4  -2 1143.28   58.11   1
   2   4   2 1117.92   57.82   1
   2  -4   2 1097.72   62.97   2
   2   4   2 1094.72   59.27   2
   2  -4   2 1147.21   49.85   1
   2   4   2 1062.31   63.04   4
   2  -4   2 1169.10   63.63   3
   2   4   2 1109.74   47.76   3
   2  -4   3 2822.29  104.71   3
   2   4   3 2833.81   91.38   1
   2  -4   3 2909.73  114.54   2
   2   4   3 2659.76   97.83   4
   2   4   3 2748.69  101.26   2
  -2  -4  -3 2896.57   92.29   1
   2  -4   3 2907.63   95.61   4
   2   4   3 2921.80   86.10   3
   2  -4   3 2938.20   69.62   1
   2   4   4  640.85   50.28   4
   2   4   4  700.46   47.34   1
   2  -4   4  687.34   28.99   1
   2  -4   4  642.60   56.29   3
   2   4   4  661.55   56.21   2
   2   4   4  693.92   47.67   3
   2  -4   4  619.24   61.79   2
   2  -4   4  615.99   43.35   4
  -2  -4  -4  663.67   45.24   1
   2  -4   5   90.86   29.54   3
   2   4   5  115.40   22.20   1
   2  -4   5  121.50   34.43   2
   2   4   5  105.81   22.76   4
   2   4   5  119.09   25.24   3
   2   4   5  117.06   28.73   2
  -2  -4  -5  109.81   22.80   1
   2  -4   5  140.71   21.29   4
   2   4   6 2855.25   94.09   4
   2  -4   6 2824.95  144.61   2
   2  -4   6 2755.59  138.33   3
  -2  -4  -6 2709.91   92.93   1
   2   4   6 2757.98  119.07   3
   2   4   6 2817.63  130.43   2
   2  -4   6 2760.76   75.92   4
   2  -4   7  248.80   51.21   2
   2   4   7  370.31   52.10   3
   2  -4   7  275.09   53.33   3
   2   4   7  317.95   32.79   4
   2   4   7  301.84   50.19   2
  -2  -4  -7  321.56   33.89   1
   2  -4   8 2820.49  162.63   3
   2   4   8 3171.97  153.38   3
   2  -4   8 3112.79  169.96   2
   2   4   8 3143.12  159.65   2
   2  -4   9   41.52   39.44   3
   2   4   9   35.13   27.95   2
   2   4   9  102.62   42.94   3
   2  -4   9   17.54   31.28   2
   2  -4  10  321.30   64.12   3
   2   4  10  308.37   57.54   2
   2  -4  10  575.62   79.93   2
   2   4  10  384.94   66.67   3
   2  -4  11 1273.77  130.09   3
   2   4  11 1357.08  121.66   3
   2  -4  11 1359.48  129.14   2
   2   4  11 1361.16  124.19   2
   2  -4  12  -36.30   37.65   3
   2   4  12    7.56   38.56   3
   2  -4  12   84.04   48.44   2
   2   4  12   95.61   44.64   2
   2  -4  13  766.03  104.47   2
   2  -4  13  751.02  109.95   3
   2   4  13  639.11   94.54   3
   2   4  13  735.09  101.73   2
   2   4  14  506.04   86.52   3
   2  -4  14  416.33   87.26   3
   2  -4  14  378.95   80.88   2
   2   4  14  330.01   72.16   2
   2   4  15    9.22   36.88   3
   2  -4  15  104.70   58.06   2
   2  -4  15  -20.14   42.79   3
   2   4  15  -44.81   44.82   2
   2   4  16  390.28   81.98   3
   2   4  16  403.01   82.40   2
   2  -4  16  321.00   76.31   2
   2  -4  17   98.13   60.91   3
   2   4  17  -40.29   57.47   2
   2  -4  17   45.67   50.58   2
   2   4  18   71.18   48.74   2
  -2   5  18   51.49   40.25   3
  -2  -5  18  110.86   51.04   3
  -2  -5  17  170.85   61.09   3
  -2   5  17  108.71   50.88   3
  -2   5  16  131.04   47.43   3
  -2  -5  16   27.96   36.82   3
  -2  -5  15   49.58   53.94   3
  -2   5  15  -38.31   42.13   3
  -2   5  14   68.81   33.86   3
  -2  -5  14   69.39   44.34   3
  -2   5  13  321.44   69.92   3
  -2  -5  13  201.86   63.95   3
  -2   5  12  261.05   60.08   3
  -2  -5  12  251.37   71.29   3
  -2   5  11  -63.49   39.92   3
  -2  -5  11   44.67   47.11   3
   2  -5 -11   24.11   26.97   1
   2  -5 -10 2875.31  148.93   1
   2   5 -10 2748.68  130.60   1
  -2  -5  10 3061.20  191.98   3
  -2   5  10 2847.92  128.87   2
  -2   5  10 2837.81  162.76   3
  -2  -5   9  174.44   52.84   3
   2   5  -9  161.48   28.98   4
  -2   5   9  252.30   50.71   3
  -2   5   9  176.66   33.97   2
   2  -5  -9  177.60   37.02   4
   2  -5  -9  136.97   37.10   1
   2   5  -9  225.57   40.80   1
   2   5  -8 5424.35  170.68   1
  -2   5   8 4974.69  182.13   3
   2   5  -8 5352.18  145.71   4
   2  -5  -8 5271.85  193.37   1
  -2   5   8 5207.45  148.48   2
  -2  -5   8 5187.36  220.70   3
   2  -5  -8 5041.74  167.53   4
  -2   5   7 2160.68   87.44   2
  -2   5   7 2079.15  106.75   3
   2  -5  -7 2038.31  117.95   1
   2   5  -7 2032.70   90.03   4
   2   5  -7 2056.77  100.98   1
   2  -5  -7 2040.17  107.83   4
  -2  -5   7 2068.37  132.68   3
  -2   5   6 1453.20   63.61   2
   2  -5  -6 1740.96   98.13   4
   2   5  -6 1576.76   79.05   4
  -2   5   6 1550.09   82.64   3
   2  -5  -6 1682.11  103.62   1
  -2  -5   6 1620.27  105.31   3
   2   5  -6 1708.75   86.96   1
  -2  -5   5  519.35   56.75   3
   2  -5  -5  419.61   54.24   1
   2  -5  -5  392.83   48.72   4
   2   5  -5  454.51   44.18   1
   2   5  -5  446.76   43.00   4
   2  -5  -4 2725.83  120.91   4
   2   5  -4 2719.32  101.43   1
  -2  -5   4 2590.62  105.35   3
   2  -5  -4 2674.07  121.84   1
   2   5  -4 2690.60  100.86   4
   2  -5  -3  230.87   40.52   1
  -2  -5   3  187.64   26.53   3
   2  -5  -3  205.58   37.21   4
   2   5  -3  166.24   28.87   1
   2   5  -3  202.77   30.82   4
   2  -5  -2 1362.32   80.28   1
   2   5  -2 1400.48   70.28   1
   2   5  -2 1491.14   77.62   4
   2  -5  -2 1483.08   87.19   4
   2   5  -1 2885.90  106.53   4
   2   5  -1 2874.30   97.46   1
   2  -5  -1 2842.99  116.32   4
   2  -5  -1 2598.15  101.50   1
  -2  -5   013266.96  205.59   1
   2  -5   013581.96  213.35   1
   2   5   013450.64  207.65   1
   2   5   013143.65  229.28   4
   2  -5   012691.83  236.22   4
   2   5   1   81.82   23.71   4
   2   5   1  138.28   23.37   2
   2   5   1  134.67   25.75   1
   2  -5   1  146.92   25.52   3
  -2  -5  -1  105.82   25.35   1
   2  -5   1  121.54   28.58   4
   2  -5   1  133.05   21.73   2
   2  -5   1  133.63   24.02   1
   2   5   2 4029.52  129.71   4
   2   5   2 4144.36  118.78   1
   2  -5   2 4474.63  123.98   3
   2  -5   2 4618.70  127.79   2
   2   5   2 4391.81  121.54   2
   2  -5   2 4430.54  103.88   1
  -2  -5  -2 4237.37  118.47   1
   2  -5   2 4259.37  129.07   4
   2   5   3  287.27   35.63   1
   2  -5   3  297.39   41.30   2
   2   5   3  245.05   32.80   2
   2  -5   3  253.53   24.41   1
   2   5   3  261.73   26.88   3
   2  -5   3  242.69   33.88   4
   2  -5   3  300.10   38.45   3
  -2  -5  -3  286.69   34.98   1
   2   5   3  243.15   35.95   4
   2   5   4  375.71   42.08   4
   2  -5   4  337.94   36.48   4
   2  -5   4  312.41   24.06   1
   2  -5   4  367.09   48.27   2
   2  -5   4  309.29   42.42   3
   2   5   4  320.81   32.75   3
  -2  -5  -4  328.72   36.61   1
   2   5   4  315.24   39.51   2
   2  -5   5 1040.01   81.33   3
  -2  -5  -5 1080.40   64.86   1
   2   5   5 1104.66   64.65   3
   2   5   5 1005.21   73.62   2
   2   5   5 1073.93   65.52   4
   2  -5   5 1091.24   57.49   4
   2  -5   5 1068.13   33.35   1
   2  -5   5 1070.28   85.34   2
   2  -5   6 2472.65  132.71   3
   2   5   6 2529.93   98.06   4
   2  -5   6 2467.40  136.69   2
   2   5   6 2533.07  110.71   3
  -2  -5  -6 2408.71   97.14   1
   2  -5   6 2538.45   81.31   4
   2   5   6 2675.89  128.34   2
   2   5   7  237.21   44.36   3
   2   5   7  270.36   33.63   4
   2  -5   7  201.34   51.58   3
  -2  -5  -7  271.01   35.77   1
   2   5   7  284.12   47.06   2
   2  -5   7  214.48   49.66   2
   2  -5   8  447.91   71.07   3
   2   5   8  381.03   54.25   3
   2   5   8  391.49   59.01   2
   2  -5   8  372.04   67.37   2
   2  -5   9  833.65  100.16   3
   2  -5   9  959.62  101.40   2
   2   5   9  936.81   88.86   3
   2   5   9  954.40   94.80   2
   2   5  10  615.05   78.50   3
   2   5  10  936.39  101.74   2
   2  -5  10  706.49   96.69   3
   2  -5  10  737.92   92.83   2
   2   5  11   37.59   36.55   2
   2   5  11   35.57   32.90   3
   2  -5  11   99.34   49.64   2
   2  -5  11  101.52   49.46   3
   2  -5  12   -8.71   35.50   2
   2   5  12   45.24   41.47   3
   2   5  12    8.19   35.95   2
   2  -5  12    3.75   40.17   3
   2  -5  13   12.15   39.37   2
   2   5  13   17.36   38.59   2
   2   5  13   35.59   30.95   3
   2  -5  13   28.13   36.92   3
   2  -5  14   72.62   52.86   3
   2   5  14   91.26   47.01   3
   2  -5  14  153.31   67.50   2
   2   5  14   69.81   45.93   2
   2  -5  15  -51.75   51.81   2
   2   5  15   20.02   44.93   2
   2  -5  15   60.69   50.77   3
   2   5  15    4.50   33.04   3
   2  -5  16   91.58   51.80   2
   2  -5  16   40.93   41.88   3
   2   5  16   31.27   43.42   2
   2  -5  17  -46.49   63.56   3
   2  -5  17   70.86   59.34   2
   2   5  17   83.31   55.81   2
   2   5  18  115.45   58.38   2
  -2  -6  18   11.54   46.52   3
  -2  -6  17  136.91   55.90   3
  -2   6  17  150.71   56.66   3
  -2  -6  16  505.98  103.85   3
  -2   6  16  480.83   86.38   3
  -2   6  15  915.41  112.63   3
  -2  -6  15 1041.43  135.00   3
  -2  -6  14   15.53   39.88   3
  -2   6  14  195.74   59.81   3
  -2   6  13  137.65   48.20   3
  -2  -6  13  168.35   62.58   3
  -2   6  12   30.08   41.31   3
  -2  -6  12   17.43   42.37   3
  -2   6  11   91.27   38.75   3
  -2  -6  11   48.11   37.25   3
   2  -6 -11   37.73   26.75   1
   2  -6 -10  895.46   89.86   1
   2   6 -10 1035.93   81.29   1
  -2   6  10  944.72   95.28   3
  -2   6  10  882.10   72.48   2
  -2  -6  10  876.43  108.41   3
  -2   6   9   31.31   29.62   3
  -2  -6   9   15.40   34.22   3
  -2   6   9  -21.11   18.62   2
   2   6  -9   33.04   18.00   4
   2   6  -9   -8.59   20.80   1
   2  -6  -9   -8.89   26.70   1
   2  -6  -9    7.73   21.32   4
   2  -6  -8   82.97   38.53   1
  -2   6   8   63.02   31.19   3
   2  -6  -8  120.09   33.27   4
   2   6  -8  123.47   33.74   1
  -2   6   8   93.26   23.14   2
   2   6  -8   62.42   23.41   4
  -2  -6   8   84.09   42.36   3
  -2  -6   7 1579.57  118.20   3
   2   6  -7 1607.06   83.32   4
  -2   6   7 1621.37   75.04   2
  -2   6   7 1668.81   94.65   3
   2  -6  -7 1472.70  105.57   1
   2   6  -7 1607.92   91.56   1
   2  -6  -7 1538.35   98.61   4
   2  -6  -6 2696.83  129.42   4
   2   6  -6 2529.99  108.58   1
  -2   6   6 2560.08   82.23   2
   2  -6  -6 2718.21  137.24   1
   2   6  -6 2701.20  106.15   4
  -2   6   6 2742.57  109.01   3
  -2  -6   6 2731.28  140.68   3
   2   6  -5 1290.74   75.12   1
   2  -6  -5 1181.78   89.95   1
   2  -6  -5 1351.29   91.93   4
   2   6  -5 1249.73   73.31   4
  -2  -6   5 1307.92   89.07   3
  -2  -6   4  315.52   40.33   3
   2   6  -4  279.93   37.15   4
   2   6  -4  271.42   36.21   1
   2  -6  -4  343.49   48.71   1
   2  -6  -4  333.50   49.48   4
   2   6  -3 2811.76  110.08   4
   2   6  -3 2563.10  100.20   1
  -2  -6   3 2734.22   97.76   3
   2  -6  -3 2553.03  122.26   4
   2  -6  -3 2627.72  120.43   1
   2   6  -2 1793.83   89.50   4
   2   6  -2 1950.23   85.81   1
   2  -6  -2 1809.76  100.95   4
   2  -6  -2 1867.62   96.86   1
  -2  -6   1 1241.28   69.12   1
   2  -6  -1 1379.54   86.30   4
   2   6  -1 1349.85   78.93   4
   2   6  -1 1274.88   70.21   1
   2  -6  -1 1318.45   76.62   1
   2   6   0  288.51   40.81   4
  -2  -6   0  323.31   37.54   1
   2   6   0  348.73   39.28   1
   2  -6   0  285.28   43.27   4
   2  -6   0  387.69   40.84   1
   2   6   1   44.76   25.33   4
   2  -6   1   17.38   17.47   1
  -2  -6  -1   33.07   21.75   1
   2   6   1  101.50   25.59   1
   2  -6   1   23.89   12.28   2
   2  -6   1   15.60   20.88   4
   2  -6   1   20.24   16.45   3
   2  -6   2 1638.44   68.69   1
   2  -6   2 1617.21   77.62   2
   2  -6   2 1530.45   84.69   4
  -2  -6  -2 1540.95   77.76   1
   2   6   2 1647.38   81.69   1
   2  -6   2 1702.64   79.29   3
   2   6   2 1450.72   85.05   4
   2   6   2 1512.77   75.14   2
  -2  -6  -3   12.60   19.81   1
   2  -6   3   10.23   17.68   2
   2   6   3   19.52   18.12   2
   2  -6   3   16.90   14.76   1
   2  -6   3  -13.65   20.01   3
   2   6   3   11.80   19.73   4
   2   6   3   24.00   11.77   3
   2  -6   3   12.13   17.39   4
   2   6   4  124.39   29.68   4
   2  -6   4  167.30   29.90   4
   2  -6   4  118.55   17.59   1
  -2  -6  -4  138.73   30.51   1
   2   6   4  130.19   21.47   3
   2  -6   4  159.44   35.16   2
   2   6   4  101.94   27.66   2
   2  -6   4  124.28   29.23   3
  -2  -6  -5  796.96   61.85   1
   2  -6   5  790.14   36.31   1
   2   6   5  787.87   54.41   3
   2  -6   5  767.62   73.35   3
   2  -6   5  812.05   54.83   4
   2   6   5  748.04   64.68   2
   2  -6   5  794.99   73.94   2
   2   6   5  725.47   61.84   4
   2  -6   6 2075.56  127.94   2
   2  -6   6 2027.53  122.97   3
  -2   6  -6 1984.68   43.75   1
   2   6   6 2106.62   96.78   4
  -2  -6  -6 1952.66   95.59   1
   2   6   6 2142.17  114.72   2
   2   6   6 1846.87   91.03   3
   2  -6   6 2001.51   79.60   4
   2  -6   7 2899.57  158.51   3
   2   6   7 3031.67  130.68   3
   2  -6   7 2998.56  162.03   2
   2   6   7 3270.63  149.76   2
   2   6   7 3047.81  111.95   4
  -2  -6  -7 2832.56  115.03   1
   2   6   8 2209.67  123.33   3
   2   6   8 2320.49  136.47   2
   2  -6   8 2503.33  157.45   3
   2  -6   8 2458.01  154.40   2
   2  -6   9   75.64   40.48   3
   2   6   9  119.59   36.50   3
   2  -6   9  192.71   53.89   2
   2   6   9   76.29   34.01   2
   2   6  10   27.36   29.97   2
   2  -6  10  -49.88   41.54   3
   2   6  10   25.30   29.81   3
   2  -6  10  -16.40   38.84   2
   2   6  11  -38.43   41.92   2
   2  -6  11   -4.72   41.33   3
   2   6  11   64.03   37.74   3
   2  -6  11   -3.25   39.13   2
   2  -6  12  364.41   76.16   3
   2  -6  12  367.37   75.76   2
   2   6  12  310.20   62.11   3
   2   6  12  377.15   72.81   2
   2   6  13  180.75   58.56   3
   2  -6  13  235.99   73.16   3
   2  -6  13  190.42   58.12   2
   2   6  13  188.03   56.22   2
   2  -6  14   99.55   53.41   3
   2  -6  14  -16.62   44.78   2
   2   6  14   70.89   45.64   2
   2  -6  15  402.99   88.96   2
   2  -6  15  329.32   84.70   3
   2   6  15  392.87   88.64   2
   2   6  16  622.16  106.60   2
   2  -6  16  543.19  104.88   3
   2  -6  16  325.45   78.10   2
   2  -6  17  261.54   74.51   3
   2   6  17  199.32   63.34   2
   2  -6  17  325.13   89.35   2
  -2  -7  17    3.20   40.39   3
  -2  -7  16   -7.18   58.16   3
  -2   7  16   85.79   43.34   3
  -2  -7  15  168.41   62.72   3
  -2   7  15   85.08   34.58   3
  -2  -7  14   75.18   54.84   3
  -2   7  14   -5.93   31.50   3
  -2   7  13   30.21   29.07   3
  -2  -7  13   26.71   47.57   3
  -2   7  12   76.70   36.75   3
  -2  -7  12  -19.31   38.84   3
   2  -7 -12   50.71   36.70   1
  -2   7  11  214.26   55.12   3
  -2  -7  11  211.77   58.43   3
   2  -7 -11  239.97   53.48   1
   2  -7 -10   64.30   27.48   4
  -2   7  10   91.45   42.80   3
   2  -7 -10   25.02   32.75   1
   2   7 -10   79.92   29.04   1
  -2  -7  10  114.78   54.16   3
  -2   7   9 5830.29  213.33   3
   2  -7  -9 6499.89  233.82   1
  -2   7   9 6041.06  172.77   2
   2   7  -9 6561.59  199.68   1
   2  -7  -9 6302.15  202.77   4
   2   7  -9 6251.74  167.37   4
  -2  -7   9 6104.15  260.52   3
  -2  -7   8  204.82   51.82   3
   2  -7  -8  263.56   47.73   4
  -2   7   8  237.87   34.68   2
  -2   7   8  226.57   41.04   3
   2   7  -8  199.94   34.03   4
   2   7  -8  218.08   39.95   1
   2  -7  -8  257.05   53.29   1
  -2  -7   7  370.91   62.61   3
   2   7  -7  493.90   50.10   4
   2  -7  -7  543.17   71.25   1
  -2   7   7  378.71   37.78   2
   2   7  -7  534.95   55.42   1
  -2   7   7  491.43   54.42   3
   2  -7  -7  404.24   56.92   4
  -2   7   6   76.05   18.36   2
   2   7  -6  104.36   32.12   1
   2  -7  -6   66.78   39.89   1
  -2   7   6   36.79   16.12   3
   2   7  -6   47.92   21.46   4
   2  -7  -6   91.41   39.76   4
  -2  -7   6   25.34   35.47   3
   2   7  -5 2583.31  109.87   4
   2  -7  -5 2726.17  136.55   4
  -2   7   5 2397.67   71.52   2
   2   7  -5 2608.24  110.28   1
  -2  -7   5 2527.96  128.01   3
   2  -7  -5 2590.11  134.78   1
   2   7  -4   64.74   25.63   4
  -2  -7   4   25.40   19.93   3
   2  -7  -4   72.28   36.70   4
   2   7  -4   30.71   20.67   1
   2  -7  -4   11.47   24.70   1
   2  -7  -3 1882.02  106.41   1
   2  -7  -3 1893.93  112.31   4
   2   7  -3 2000.41   92.23   1
   2   7  -3 2096.76  100.65   4
  -2  -7   3 2095.47   90.04   3
  -2  -7   2   44.55   16.75   3
   2  -7  -2   13.66   25.07   4
   2   7  -2   69.85   24.96   1
   2  -7  -2   51.38   28.11   1
   2   7  -2   67.59   28.77   4
  -2  -7   2   14.67   17.85   1
  -2  -7   1 4466.16  134.37   1
   2  -7  -1 4520.49  145.12   1
   2   7  -1 4461.97  135.20   1
   2   7  -1 4560.81  151.85   4
   2  -7  -1 4133.30  156.96   4
   2  -7   0  390.23   44.39   1
  -2  -7   0  344.47   40.53   1
   2  -7   0  331.96   48.02   4
   2   7   0  278.80   37.51   1
   2   7   0  308.95   45.56   4
   2  -7   115202.34  236.99   1
   2  -7   115267.26  283.30   4
   2   7   115008.72  284.90   4
   2   7   114982.19  252.54   1
   2  -7   115587.86  224.43   3
  -2  -7  -114953.48  250.40   1
  -2  -7  -2   32.33   22.86   1
   2  -7   2    1.76   17.04   1
   2  -7   2   13.02   19.28   3
   2   7   2   28.18   25.23   4
   2  -7   2   -2.12   16.73   2
   2  -7   2   13.34   19.36   4
   2   7   2   22.80   17.82   2
   2   7   3  243.25   34.48   2
   2  -7   3  229.45   36.55   2
   2   7   3  228.66   41.51   4
  -2  -7  -3  263.02   37.81   1
   2   7   3  216.25   22.27   3
   2  -7   3  241.32   36.39   4
   2  -7   3  211.95   34.39   3
   2  -7   3  231.02   28.71   1
   2   7   4   -3.47   10.76   3
   2   7   4  -12.19   19.72   2
   2  -7   4   25.12   23.49   3
   2  -7   4   -3.10   17.40   4
  -2  -7  -4   14.90   20.47   1
   2  -7   4   -0.83   19.85   2
   2  -7   4   22.47   15.48   1
   2   7   4   16.72   25.27   4
   2  -7   5 1456.17   95.84   3
   2  -7   5 1460.20  100.11   2
   2  -7   5 1539.23   79.19   4
  -2  -7  -5 1468.77   87.69   1
   2  -7   5 1645.78   60.12   1
   2   7   5 1678.13   95.91   2
   2   7   5 1572.22   93.25   4
   2   7   5 1571.07   71.69   3
   2   7   6    0.61   19.33   4
   2   7   6   -5.37   17.57   3
  -2  -7  -6   10.88   23.04   1
   2  -7   6   -2.18   26.81   3
  -2   7  -6   -2.78    7.60   1
   2  -7   6    3.88   14.19   4
   2  -7   6  -16.47   29.44   2
   2   7   6   -6.08   24.53   2
   2  -7   7  637.07   78.20   2
   2  -7   7  750.40   83.56   3
   2   7   7  584.53   57.45   3
  -2  -7  -7  652.96   61.86   1
   2   7   7  680.26   59.77   4
   2   7   7  582.55   67.91   2
  -2  -7  -8   -6.76   21.15   1
   2   7   8  -21.83   23.77   3
   2  -7   8  -17.31   33.03   3
   2  -7   8   20.91   36.65   2
   2   7   8   -3.09   28.90   2
   2  -7   9  437.79   75.67   3
   2  -7   9  404.17   70.99   2
   2   7   9  469.15   62.97   3
   2   7   9  549.66   73.37   2
   2  -7  10   77.81   41.88   3
   2  -7  10   68.97   41.09   2
   2   7  10   32.35   33.87   2
   2   7  10   51.14   32.21   3
   2  -7  11 1256.28  135.02   3
   2   7  11 1158.68  108.92   3
   2  -7  11 1369.47  133.57   2
   2   7  11 1116.60  115.34   2
   2   7  12   12.88   31.75   2
   2   7  12  -32.99   38.05   3
   2  -7  12   26.93   41.97   3
   2  -7  12   -9.12   44.49   2
   2  -7  13  465.27   83.68   2
   2  -7  13  508.19   95.77   3
   2   7  13  397.72   78.73   2
   2  -7  14   17.78   50.75   3
   2  -7  14    1.34   45.57   2
   2   7  14   47.22   46.76   2
   2  -7  15   35.77   40.34   2
   2  -7  15  -51.65   57.35   3
   2   7  15  102.89   54.78   2
   2   7  16   -2.44   44.16   2
   2  -7  16  -19.59   60.09   3
   2  -7  16   40.59   49.29   2
   2  -7  17  -38.70   47.04   2
   2   7  17   25.17   47.32   2
  -2  -8  17   70.14   51.42   3
  -2  -8  16  221.59   75.84   3
  -2  -8  15 1240.84  145.99   3
  -2  -8  14   58.31   45.77   3
  -2   8  14    7.25   35.51   3
  -2   8  13  122.37   48.04   3
  -2  -8  13   75.46   46.03   3
   2  -8 -12  122.49   41.57   1
  -2  -8  12  238.80   72.20   3
  -2   8  12  208.70   55.49   3
  -2  -8  11   57.50   41.91   3
  -2   8  11   57.49   27.34   3
   2  -8 -11   36.50   30.41   1
   2  -8 -10 1072.30  102.21   1
  -2  -8  10 1146.77  123.18   3
   2  -8 -10  919.29   82.15   4
  -2   8  10  841.69   90.04   3
   2   8 -10 1008.17   83.28   1
  -2  -8   9   44.84   47.80   3
   2   8  -9  -13.35   21.64   4
   2   8  -9   28.86   25.78   1
  -2   8   9   -3.64   24.02   3
   2  -8  -9    4.00   31.61   1
   2  -8  -9   55.31   31.50   4
  -2   8   8  467.96   58.10   3
  -2   8   8  414.91   43.59   2
   2   8  -8  436.22   53.27   1
  -2  -8   8  410.96   72.44   3
   2   8  -8  455.95   49.39   4
   2  -8  -8  414.64   59.15   4
   2  -8  -8  411.39   66.64   1
   2   8  -7  547.01   57.96   1
  -2   8   7  625.52   47.64   2
   2  -8  -7  549.13   66.05   4
   2  -8  -7  569.59   73.72   1
   2   8  -7  678.49   59.84   4
  -2   8   7  576.64   55.42   3
  -2  -8   7  596.37   78.04   3
   2  -8  -6  235.11   48.72   4
  -2  -8   6  212.33   47.50   3
  -2   8   6  207.65   25.73   2
   2   8  -6  156.62   34.57   4
   2  -8  -6  179.43   44.89   1
   2   8  -6  192.37   36.85   1
  -2   8   6  207.30   31.72   3
   2   8  -5 1411.99   85.08   1
  -2   8   5 1456.85   59.32   2
  -2  -8   5 1624.09  107.61   3
   2  -8  -5 1353.66  101.53   4
   2  -8  -5 1282.52  101.08   1
   2   8  -5 1517.44   89.07   4
   2   8  -4   -2.62   22.25   4
  -2   8   4   53.43   14.02   2
   2  -8  -4   18.53   31.95   4
   2  -8  -4   64.36   35.63   1
   2   8  -4   25.14   22.29   1
  -2  -8   4   64.17   24.42   3
   2   8  -3 2051.17   98.11   1
   2   8  -3 2164.91  109.03   4
   2  -8  -3 1939.13  111.75   1
   2  -8  -3 1993.62  120.55   4
  -2  -8   3 1988.89   93.26   3
  -2  -8   2  228.00   36.26   1
   2   8  -2  214.54   38.15   1
  -2  -8   2  212.63   27.39   3
   2  -8  -2  187.07   45.58   4
   2  -8  -2  160.32   35.42   1
   2   8  -2  229.47   42.31   4
  -2  -8   1  192.46   22.85   3
   2   8  -1  166.69   33.43   1
   2   8  -1  203.83   41.95   4
  -2  -8   1  189.99   33.24   1
   2  -8  -1  180.73   41.54   4
   2  -8  -1  193.21   37.16   1
   2   8   0  114.58   31.44   1
   2  -8   0  106.96   28.99   1
  -2  -8   0  120.20   30.96   1
   2  -8   0   55.68   29.35   4
   2   8   0   98.30   32.30   4
  -2  -8  -1  274.85   41.46   1
   2   8   1  308.77   50.79   4
   2  -8   1  192.50   34.00   1
   2   8   1  199.31   35.25   1
   2  -8   1  188.29   28.59   3
   2  -8   1  187.21   37.80   4
   2  -8   2 4778.42  164.49   4
   2   8   2 4739.26  141.92   2
   2   8   2 4626.28  170.01   4
  -2  -8  -2 4942.30  155.24   1
   2  -8   2 5048.98  140.71   3
   2  -8   2 4892.01  134.73   1
   2  -8   3  118.99   27.84   3
   2  -8   3  112.81   28.80   2
   2   8   3  117.86   34.94   4
   2   8   3  107.38   26.09   2
   2  -8   3  141.03   33.07   4
   2  -8   3  127.32   25.66   1
  -2  -8  -3   86.57   27.41   1
   2  -8   4   57.61   20.30   1
   2  -8   4   45.21   29.86   3
   2   8   4   -8.94   12.11   3
   2  -8   4   -3.50   22.40   4
   2  -8   4   18.86   24.49   2
   2   8   4   81.93   39.19   4
  -2  -8  -4   31.79   29.66   1
   2   8   4   -2.26   18.88   2
   2  -8   5  258.22   28.26   1
   2   8   5  271.50   29.11   3
   2   8   5  339.79   51.97   4
  -2  -8  -5  229.54   42.23   1
   2  -8   5  290.44   46.61   3
   2   8   5  253.25   40.90   2
   2  -8   5  257.65   48.34   2
   2  -8   5  296.06   40.10   4
   2   8   6    0.19   23.91   2
   2  -8   6   45.88   37.52   2
  -2   8  -6   -1.17   10.10   1
   2  -8   6    0.45   26.95   3
   2   8   6   40.78   18.18   3
   2   8   6   13.45   21.97   4
   2  -8   6   27.27   16.69   4
  -2  -8  -6   18.05   22.07   1
   2  -8   7 4177.53  192.01   3
   2  -8   7 4133.57  191.81   2
   2   8   7 4181.26  154.06   4
   2   8   7 4354.13  177.01   2
  -2  -8  -7 4170.58  160.18   1
   2   8   7 4222.36  143.42   3
   2  -8   8  202.24   54.08   2
   2   8   8  170.66   36.83   3
   2  -8   8  206.20   51.31   3
   2   8   8  149.09   36.57   2
  -2  -8  -8  143.90   34.96   1
   2   8   9  173.73   45.98   2
   2  -8   9  284.78   65.76   3
   2   8   9  242.18   45.77   3
   2  -8   9  294.90   62.29   2
   2   8  10  121.83   43.06   2
   2  -8  10   13.47   36.08   3
   2   8  10  119.69   41.94   3
   2  -8  10  107.01   46.40   2
   2   8  11  215.42   55.26   2
   2  -8  11  269.09   66.36   2
   2  -8  11  167.63   53.70   3
   2  -8  12  816.39  111.02   2
   2  -8  12  829.50  116.88   3
   2   8  12  937.97  113.79   2
   2  -8  13  238.28   72.92   3
   2   8  13  328.35   73.09   2
   2  -8  13  386.06   84.78   2
   2  -8  14  -62.22   53.36   2
   2   8  14  -76.59   58.37   2
   2  -8  14  107.71   64.50   3
   2  -8  15  281.81   78.85   3
   2  -8  15  337.20   76.57   2
   2   8  15  188.90   60.94   2
   2   8  16    7.93   39.11   2
   2  -8  16   18.89   46.02   3
   2  -8  16   43.38   47.65   2
   2  -8  17  292.42   79.71   2
   2   8  17  439.00   98.31   2
  -2  -9  17   74.36   52.85   3
  -2  -9  16   25.10   39.78   3
  -2  -9  15  -21.44   47.37   3
  -2  -9  14  563.00  103.89   3
  -2  -9  13  149.73   64.24   3
  -2   9  13  157.30   48.85   3
  -2   9  12  -12.82   30.06   3
  -2  -9  12    0.42   45.98   3
   2  -9 -12   42.84   30.14   1
  -2   9  11  169.79   50.57   3
  -2  -9  11  164.57   63.85   3
   2  -9 -11  123.74   44.16   1
   2  -9 -10 1077.55  106.09   1
   2   9 -10 1083.66   88.60   1
   2  -9 -10 1189.82   95.54   4
  -2   9  10 1037.87   96.79   3
  -2  -9  10 1201.12  125.54   3
   2   9  -9  839.62   67.87   4
  -2   9   9  800.84   79.86   3
   2   9  -9  808.92   73.09   1
  -2  -9   9  855.28  105.39   3
   2  -9  -9  785.03   80.38   4
   2  -9  -9  716.01   88.09   1
   2  -9  -8 1102.90  104.33   1
  -2   9   8 1047.83   83.28   3
  -2  -9   8 1342.45  122.39   3
   2   9  -8 1093.24   83.49   1
  -2   9   8 1181.62   72.36   2
   2   9  -8 1190.36   80.16   4
   2  -9  -8 1194.19  100.26   4
   2   9  -7 1105.66   78.31   4
   2   9  -7 1081.16   81.04   1
   2  -9  -7 1142.98  105.07   1
   2  -9  -7 1143.71  100.27   4
  -2   9   7 1071.83   73.40   3
  -2   9   7 1150.60   65.65   2
  -2  -9   7 1122.49  107.07   3
   2   9  -6  693.61   64.97   1
   2   9  -6  838.96   68.83   4
  -2   9   6  784.40   49.47   2
   2  -9  -6  848.46   88.25   4
   2  -9  -6  717.50   84.49   1
  -2  -9   6  840.71   89.34   3
  -2   9   6  801.67   58.68   3
   2   9  -5  307.49   42.37   1
  -2  -9   5  461.53   64.20   3
   2   9  -5  315.01   45.22   4
  -2   9   5  435.67   35.61   2
   2  -9  -5  352.53   59.10   1
   2  -9  -5  391.07   61.33   4
   2   9  -4 7071.99  190.07   1
   2  -9  -4 6918.26  228.50   1
   2   9  -4 7414.86  205.98   4
   2  -9  -4 7420.77  242.64   4
  -2  -9   4 7469.17  214.03   3
   2   9  -3   30.81   27.86   4
   2   9  -3   26.99   24.37   1
  -2  -9   3    9.12   22.08   1
   2  -9  -3   38.62   36.69   4
  -2  -9   3  -11.82   20.87   3
   2  -9  -3   32.26   26.20   1
  -2  -9   2 1075.14   74.08   1
   2   9  -2 1045.73   82.15   4
  -2  -9   2 1045.62   63.32   3
   2  -9  -2 1118.84   86.00   1
   2  -9  -2 1005.39   91.29   4
   2   9  -2 1059.10   75.12   1
  -2  -9   1 5119.18  159.87   1
   2   9  -1 5159.74  161.83   1
   2  -9  -1 5204.66  194.87   4
   2  -9  -1 5008.65  168.84   1
   2   9  -1 5372.46  186.22   4
  -2  -9   1 5041.02  114.81   3
   2   9   0 5216.97  163.77   1
  -2  -9   0 5268.30  163.28   1
   2   9   0 5383.02  189.16   4
   2  -9   0 4998.27  186.90   4
   2  -9   0 5171.62  161.07   1
  -2  -9   0 4771.56   91.25   3
   2  -9   1 2990.43  102.76   3
   2  -9   1 3046.37  118.60   1
   2  -9   1 3053.48  142.15   4
   2   9   1 2957.41  142.69   4
  -2  -9  -1 2779.86  121.68   1
   2  -9   2 2286.52   99.57   1
  -2  -9  -2 2128.35  109.26   1
   2  -9   2 2430.75   99.92   3
   2  -9   2 2205.81  118.70   4
   2   9   2 2127.57  122.19   4
   2  -9   3  118.92   28.84   3
   2  -9   3  120.24   26.59   1
   2   9   3  111.09   39.93   4
  -2  -9  -3   68.82   27.75   1
   2   9   3  130.49   27.95   2
   2  -9   3  146.81   37.69   4
   2  -9   4  518.96   58.12   2
   2  -9   4  587.86   47.83   1
   2  -9   4  615.65   60.71   3
   2   9   4  558.71   57.13   2
   2   9   4  538.97   67.31   4
   2  -9   4  579.41   58.67   4
  -2  -9  -4  551.51   62.20   1
   2  -9   5  965.86   72.68   4
   2  -9   5  796.28   74.32   3
   2   9   5  971.07   84.52   4
   2  -9   5  936.32   82.71   2
   2   9   5  930.90   76.05   2
  -2  -9  -5  794.41   75.46   1
   2  -9   5  931.46   56.57   1
   2   9   5  870.46   49.31   3
   2   9   6 3728.95  113.89   3
   2   9   6 3753.13  156.97   2
  -2   9  -6 3688.68  103.91   1
   2  -9   6 3710.74  134.28   4
   2  -9   6 3514.78  167.47   2
   2   9   6 3589.51  154.35   4
   2  -9   6 3448.14  163.96   3
  -2  -9  -6 3321.58  150.64   1
   2   9   7  215.32   34.38   3
   2  -9   7  294.22   55.86   2
   2  -9   7  275.98   61.48   3
  -2  -9  -7  246.78   45.57   1
   2   9   7  271.95   49.09   4
   2   9   7  265.99   49.89   2
   2  -9   8   28.54   39.76   2
   2  -9   8  -12.81   42.55   3
   2   9   8   -5.16   28.99   2
  -2  -9  -8  -12.75   25.67   1
   2  -9   9 1561.42  137.03   3
   2  -9   9 1565.68  134.35   2
   2   9   9 1805.40  130.31   2
   2  -9  10  427.23   80.77   3
   2  -9  10  467.50   84.76   2
   2   9  10  474.87   73.87   2
   2   9  11   24.22   35.21   2
   2  -9  11  -12.11   41.24   3
   2  -9  11   17.85   39.41   2
   2  -9  12   43.01   42.84   3
   2   9  12  -28.68   39.57   2
   2  -9  12  -13.34   46.29   2
   2  -9  13  102.23   56.22   3
   2  -9  13   57.69   53.83   2
   2   9  13  144.52   62.86   2
   2  -9  14  -34.48   59.58   3
   2  -9  14    7.96   40.72   2
   2   9  14   30.37   34.08   2
   2  -9  15   37.97   47.74   3
   2  -9  15  103.37   47.36   2
   2   9  15   75.30   51.35   2
   2  -9  16   74.31   62.87   3
   2   9  16  -32.27   54.60   2
   2   9  17   40.69   56.63   2
  -2 -10  17  -54.64   50.84   3
  -2 -10  16  193.20   68.68   3
  -2 -10  15  -14.60   44.20   3
  -2 -10  14  521.72  103.47   3
  -2 -10  13  127.50   64.35   3
  -2 -10  12  320.51   76.73   3
   2 -10 -12  343.01   68.94   1
  -2 -10  11 1337.98  136.88   3
  -2  10  11 1101.43  103.26   3
   2 -10 -11 1236.47  117.17   1
  -2 -10  10  290.87   70.67   3
   2 -10 -10  264.32   56.44   1
  -2  10  10  250.96   53.31   3
   2  10 -10  276.08   47.48   1
   2 -10 -10  257.78   48.90   4
   2  10  -9   38.54   25.07   1
   2 -10  -9  -25.72   40.25   1
   2  10  -9   21.33   20.51   4
   2 -10  -9  -15.12   23.46   4
  -2  10   9  -16.00   22.88   3
  -2 -10   9  -16.39   36.47   3
  -2 -10   8  213.49   56.05   3
   2  10  -8  265.79   45.35   1
   2 -10  -8  193.06   56.42   1
   2  10  -8  189.57   38.22   4
   2 -10  -8  242.74   53.25   4
  -2  10   8  202.95   42.58   3
   2  10  -7  366.95   52.23   1
   2 -10  -7  232.51   55.85   1
  -2 -10   7  283.01   60.16   3
   2  10  -7  330.92   48.51   4
   2 -10  -7  202.24   48.58   4
  -2  10   7  344.04   44.99   3
  -2  10   7  358.26   39.10   2
  -2  10   6  476.49   45.11   3
  -2 -10   6  518.55   72.45   3
  -2  10   6  494.91   42.58   2
   2 -10  -6  462.08   70.39   1
   2  10  -6  550.66   60.71   4
   2  10  -6  458.06   56.01   1
   2 -10  -6  501.13   71.90   4
   2  10  -5   50.73   29.50   4
   2  10  -5   34.36   24.70   1
  -2 -10   5   33.15   32.89   3
  -2  10   5   70.46   16.60   2
   2 -10  -5  -14.20   31.55   1
   2 -10  -5  108.39   44.36   4
   2  10  -4  -38.65   31.67   4
  -2 -10   4  -26.65   34.06   3
   2 -10  -4  -46.83   43.17   4
   2 -10  -4  -14.39   39.82   1
   2  10  -4  -37.63   28.04   1
   2 -10  -3  372.00   62.20   4
  -2 -10   3  448.99   53.63   3
   2 -10  -3  408.31   59.26   1
   2  10  -3  377.73   48.79   1
  -2 -10   3  348.38   45.58   1
   2  10  -3  445.49   58.66   4
  -2 -10   2  260.79   41.65   1
   2  10  -2  251.29   41.86   1
   2 -10  -2  311.17   51.98   1
  -2 -10   2  258.38   34.32   3
   2  10  -2  343.49   54.44   4
   2 -10  -2  253.22   57.67   4
   2  10  -1 2602.54  136.22   4
   2  10  -1 2522.26  119.34   1
   2 -10  -1 2528.18  143.17   4
  -2 -10   1 2364.88  113.72   1
  -2 -10   1 2548.81   87.90   3
   2 -10  -1 2658.84  129.09   1
   2  10   0  121.79   32.50   1
  -2 -10   0  128.67   34.93   1
   2 -10   0   89.50   30.38   1
   2  10   0   82.71   31.52   4
   2 -10   0   39.07   34.17   4
  -2 -10  -1  237.00   44.29   1
   2 -10   1  223.70   37.93   1
   2 -10   1  271.70   34.06   3
   2 -10   1  311.32   52.28   4
   2  10   1  265.57   51.96   4
   2 -10   2  288.06   44.59   1
   2 -10   2  226.38   35.88   3
  -2 -10  -2  235.34   43.76   1
   2 -10   2  176.20   42.49   4
   2 -10   3 1617.69   86.23   1
   2 -10   3 1655.96   89.78   3
   2  10   3 1590.93   93.00   2
   2 -10   3 1663.87  105.48   4
  -2 -10  -3 1465.70   99.87   1
   2 -10   4  727.62   66.94   3
   2 -10   4  833.92   73.36   4
   2  10   4  770.73   79.95   4
  -2 -10  -4  757.68   75.29   1
   2 -10   4  922.36   63.45   1
   2  10   4  741.30   68.53   2
   2  10   5  203.05   40.23   2
   2 -10   5  221.16   47.27   2
  -2 -10  -5  196.27   43.66   1
   2  10   5  267.47   51.26   4
   2 -10   5  241.23   42.03   4
   2 -10   5  269.41   34.66   1
   2 -10   5  255.36   46.10   3
   2 -10   6 2022.78  129.25   2
   2 -10   6 1762.53  119.76   3
   2 -10   6 1877.65  103.20   4
   2  10   6 1957.90  117.17   2
   2  10   6 1924.09  120.12   4
  -2 -10  -6 1916.13  121.05   1
   2 -10   7  168.10   48.82   3
  -2 -10  -7  163.95   42.28   1
   2 -10   7   63.98   33.31   2
   2  10   7  150.50   36.92   4
   2  10   7  139.07   36.32   2
   2 -10   8  889.65  100.46   3
   2 -10   8  728.42   91.85   2
  -2 -10  -8  696.99   75.20   1
   2  10   8  683.18   77.69   2
   2 -10   9  117.17   47.34   3
   2 -10   9  113.88   41.84   2
   2  10   9   80.97   34.68   2
   2 -10  10  289.86   73.55   2
   2 -10  10  374.23   79.12   3
   2  10  10  368.93   65.62   2
   2  10  11  671.23   94.97   2
   2 -10  11  639.97  108.21   3
   2 -10  11  569.87   92.44   2
   2 -10  12  565.60   99.54   3
   2  10  12  537.81   88.29   2
   2 -10  12  558.80   96.53   2
   2  10  13  103.14   50.85   2
   2 -10  13  115.06   59.99   3
   2 -10  13  103.33   48.95   2
   2 -10  14  269.23   77.75   3
   2  10  14  366.78   80.97   2
   2 -10  14  279.74   74.71   2
   2 -10  15  328.50   87.87   3
   2 -10  15  189.66   60.98   2
   2  10  15  241.84   75.34   2
   2 -10  16  202.81   84.22   3
   2  10  16  164.21   63.39   2
  -2 -11  17   19.52   45.03   3
  -2 -11  16   69.76   64.50   3
  -2 -11  15  142.75   52.24   3
  -2 -11  14  154.18   67.14   3
  -2 -11  13  733.61  111.46   3
  -2 -11  12  303.72   69.55   3
   2 -11 -12  248.69   61.99   1
   2 -11 -11  165.16   49.61   1
  -2 -11  11  167.69   58.73   3
   2 -11 -10    1.96   35.04   1
  -2 -11  10   29.69   35.02   3
   2 -11 -10   25.99   27.42   4
   2 -11  -9  304.41   56.03   4
  -2 -11   9  416.38   74.94   3
   2 -11  -9  293.12   60.67   1
   2  11  -9  259.13   47.08   1
   2  11  -8  823.26   76.29   1
   2  11  -8  834.11   74.79   4
   2 -11  -8  895.37  103.55   1
  -2 -11   8  813.90  101.79   3
   2 -11  -8 1045.64  101.52   4
  -2  11   8  948.48   79.02   3
  -2  11   7  231.53   37.84   3
  -2 -11   7  273.88   59.56   3
   2 -11  -7  241.57   59.87   1
  -2  11   7  242.19   33.81   2
   2  11  -7  253.03   44.92   4
   2 -11  -7  250.85   55.90   4
   2  11  -7  322.62   50.11   1
   2 -11  -6 2457.43  155.79   4
   2  11  -6 2388.96  122.81   1
  -2  11   6 2396.07   98.42   3
  -2  11   6 2334.92   93.91   2
   2  11  -6 2178.83  120.83   4
   2 -11  -6 2139.68  148.02   1
  -2 -11   6 2290.93  145.55   3
   2 -11  -5 4730.79  208.61   1
   2  11  -5 4649.25  169.55   1
   2  11  -5 4648.59  178.13   4
  -2  11   5 4947.54  133.11   2
   2 -11  -5 4987.45  219.01   4
  -2 -11   5 4938.53  200.09   3
  -2 -11   4   63.19   31.41   3
   2  11  -4   54.67   25.70   1
   2 -11  -4  126.46   48.00   4
   2 -11  -4   60.57   37.31   1
   2  11  -4   79.07   32.37   4
  -2 -11   4   89.69   32.55   1
  -2 -11   3 3005.46  133.41   1
   2  11  -3 3033.53  135.49   1
   2  11  -3 3134.26  150.48   4
  -2 -11   3 2884.10  130.53   3
   2 -11  -3 2813.43  165.10   4
   2 -11  -3 3100.21  158.00   1
   2  11  -2 2521.05  126.92   1
   2 -11  -2 2607.84  140.24   1
   2 -11  -2 2404.69  153.75   4
   2  11  -2 2670.09  144.45   4
  -2 -11   2 2550.49  125.04   1
  -2 -11   2 2320.04  104.56   3
  -2 -11   1  196.70   42.66   1
   2 -11  -1  190.47   50.03   1
   2 -11  -1  320.17   66.00   4
   2  11  -1  171.03   44.83   1
   2  11  -1  166.24   54.06   4
  -2 -11   1  106.04   22.00   3
   2  11   0  301.03   60.49   4
  -2 -11   0  206.94   47.80   1
   2  11   0  279.07   50.60   1
   2 -11   0  308.76   52.88   1
   2 -11   0  130.18   46.88   4
   2 -11   1  645.12   65.08   1
   2 -11   1  718.39   82.62   4
   2 -11   1  545.86   47.53   3
  -2 -11  -1  669.17   69.64   1
   2 -11   2 1340.01   86.19   1
   2 -11   2 1297.87   76.51   3
   2 -11   2 1338.78  103.59   4
  -2 -11  -2 1256.97   94.89   1
  -2 -11  -3  957.24   84.23   1
   2 -11   3  832.68   67.40   1
   2 -11   3  814.51   65.36   3
   2  11   3  722.27   65.14   2
   2 -11   3  848.31   81.65   4
   2 -11   4 1389.61   81.43   1
   2 -11   4 1336.64   97.28   4
   2  11   4 1281.22   89.50   2
  -2 -11  -4 1145.71   96.82   1
   2 -11   4 1295.33   88.00   3
   2 -11   5 3759.42  162.39   3
   2  11   5 3707.66  176.94   4
  -2 -11  -5 3742.45  173.00   1
   2  11   5 3713.16  154.42   2
   2 -11   5 3879.67  158.72   4
   2 -11   5 3954.01  131.78   1
   2 -11   6    9.99   29.06   3
   2  11   6   54.07   33.27   2
  -2 -11  -6   13.85   27.43   1
   2  11   6  -20.37   29.93   4
   2  11   7  453.45   64.54   2
   2 -11   7  560.39   78.13   3
  -2 -11  -7  439.22   65.73   1
   2 -11   7  481.95   73.97   2
   2  11   7  443.18   64.05   4
   2 -11   8  941.63  102.53   3
   2 -11   8 1068.98  111.61   2
   2  11   8  985.66   94.66   2
  -2 -11  -8 1014.35   95.86   1
   2 -11   9  193.09   52.87   3
   2  11   9  168.32   48.07   2
   2 -11   9  223.20   60.62   2
   2 -11  10   30.05   47.95   3
   2 -11  10   15.14   39.85   2
   2  11  10  -72.96   44.38   2
   2 -11  11  114.89   51.15   3
   2 -11  11    7.39   42.00   2
   2  11  11  105.30   46.01   2
   2 -11  12  -10.81   45.88   3
   2 -11  12  -64.37   58.75   2
   2  11  12   -2.38   37.48   2
   2 -11  13   57.80   50.21   3
   2 -11  13   66.06   39.91   2
   2  11  13  113.99   54.37   2
   2 -11  14   -5.86   47.39   3
   2  11  14    6.52   38.69   2
   2  11  15   23.78   40.51   2
   2 -11  15   98.59   58.62   3
   2 -11  16  104.83   65.03   3
   2  11  16  111.24   63.64   2
  -2 -12  17  123.41   58.79   3
  -2 -12  16 -100.97   67.05   3
  -2 -12  15   38.43   47.79   3
  -2 -12  14  -65.82   46.05   3
  -2 -12  13  217.02   64.57   3
  -2 -12  12  -44.24   49.07   3
   2 -12 -12   55.87   33.01   1
   2 -12 -11  992.70  111.50   1
  -2 -12  11 1180.49  129.00   3
   2 -12 -10  226.88   58.36   1
   2 -12 -10  294.49   61.48   4
  -2 -12  10  237.78   59.96   3
   2 -12  -9  955.66  110.26   1
   2  12  -9  935.87   85.98   1
  -2 -12   9 1076.11  116.51   3
   2 -12  -9 1106.97  105.73   4
  -2 -12   8  523.91   79.86   3
   2  12  -8  454.44   59.69   4
   2 -12  -8  549.74   81.20   4
   2 -12  -8  578.75   87.18   1
   2  12  -8  616.58   70.29   1
  -2  12   7   10.91   15.46   2
  -2 -12   7    9.96   36.71   3
   2  12  -7    5.25   26.30   1
   2  12  -7   -0.42   25.22   4
   2 -12  -7   47.30   36.65   1
   2 -12  -7   -7.34   37.67   4
  -2  12   6   24.96   18.27   3
  -2  12   6   35.85   18.06   2
   2 -12  -6    7.02   37.30   1
   2  12  -6   44.39   32.01   4
   2  12  -6   59.59   31.43   1
   2 -12  -6  -25.64   38.24   4
  -2 -12   6   10.06   29.72   3
  -2 -12   5  230.59   51.87   3
  -2  12   5  354.78   39.01   2
   2 -12  -5  262.04   59.70   1
   2  12  -5  347.23   55.89   4
   2  12  -5  323.55   49.96   1
   2 -12  -5  316.41   69.82   4
   2 -12  -4  -12.08   33.38   1
  -2 -12   4  -19.70   28.82   1
  -2 -12   4   -4.18   22.73   3
   2 -12  -4  -56.39   44.79   4
   2  12  -4   -0.98   24.49   1
   2  12  -4  -16.99   34.48   4
   2 -12  -3 1821.42  125.27   1
  -2 -12   3 1857.70  110.26   1
   2  12  -3 1905.31  114.35   1
  -2 -12   3 1869.66  107.12   3
   2  12  -3 1889.72  122.98   4
   2 -12  -3 1747.38  135.99   4
   2  12  -2   83.86   35.84   4
  -2 -12   2  215.12   34.98   3
   2 -12  -2  192.73   44.07   1
   2  12  -2  190.36   41.25   1
  -2 -12   2  193.24   41.77   1
   2 -12  -2  120.29   48.81   4
   2  12  -1   34.00   36.48   4
   2 -12  -1    6.49   27.78   1
  -2 -12   1  -10.52   15.97   3
  -2 -12   1  -33.31   32.25   1
   2  12  -1   14.91   24.99   1
   2 -12  -1   70.70   40.47   4
   2 -12   0  373.69   65.94   4
   2 -12   0  389.24   56.00   1
  -2 -12   0  379.77   54.00   1
   2 -12   1  861.02   76.41   1
  -2 -12  -1  945.91   85.47   1
   2 -12   1  788.10   88.08   4
   2 -12   1  819.22   58.05   3
   2 -12   2 1732.48   88.70   3
   2 -12   2 1801.59  103.31   1
  -2 -12  -2 1677.03  113.78   1
   2 -12   2 1714.03  121.70   4
   2 -12   3 1557.80   92.95   1
   2  12   3 1557.69   97.91   2
   2 -12   3 1651.89  114.73   4
  -2 -12  -3 1638.95  113.50   1
   2 -12   3 1572.71   91.09   3
   2 -12   4  109.88   29.36   1
   2  12   4  143.12   37.21   2
   2 -12   4  152.37   41.58   4
   2 -12   4  162.28   35.56   3
  -2 -12  -4  187.55   49.65   1
   2  12   5  902.09   80.09   2
  -2 -12  -5  883.17   90.27   1
   2 -12   5 1026.69   87.03   4
   2 -12   5  990.18   85.67   3
   2 -12   5 1031.61   72.81   1
   2 -12   6   90.42   33.89   3
   2  12   6  184.37   43.85   2
  -2 -12  -6  143.99   41.05   1
   2  12   6  189.41   49.46   4
   2  12   7   49.81   29.69   2
   2  12   7   15.33   29.68   4
   2 -12   7  -36.05   36.50   3
  -2 -12  -7  -20.87   37.35   1
  -2 -12  -8  -31.33   36.43   1
   2 -12   8  -48.66   39.00   3
   2  12   8   11.70   27.18   2
   2  12   9 1667.33  130.47   2
   2 -12   9 1592.54  141.48   3
   2 -12  10   70.80   49.98   3
   2  12  10   36.59   32.83   2
   2  12  11 1137.88  122.20   2
   2 -12  11  923.30  122.98   3
   2 -12  12  236.82   68.68   3
   2  12  12  489.64   85.91   2
   2  12  13  238.50   64.90   2
   2 -12  13  360.28   87.18   3
   2  12  14   79.43   53.51   2
   2 -12  14   68.55   57.54   3
   2  12  15  152.09   62.10   2
   2 -12  15  171.55   71.10   3
  -2 -13  16    4.88   59.76   3
  -2 -13  15   -8.26   46.24   3
  -2 -13  14  248.79   81.60   3
  -2 -13  13  520.50  101.36   3
  -2 -13  12  703.76  106.90   3
   2 -13 -12  703.61   96.00   1
  -2 -13  11  787.50  108.94   3
   2 -13 -11  762.91  103.41   1
  -2 -13  10  150.67   56.46   3
   2 -13 -10  248.13   59.73   4
   2 -13 -10  166.06   57.11   1
  -2 -13   9  139.47   52.28   3
   2 -13  -9   69.20   51.62   1
   2  13  -9  115.11   37.76   1
   2 -13  -9   68.15   41.32   4
   2  13  -8  -12.39   24.62   4
   2 -13  -8   56.75   43.42   1
   2 -13  -8   16.83   32.57   4
   2  13  -8   39.58   32.24   1
  -2 -13   8    9.65   33.01   3
   2 -13  -7 1658.93  139.70   1
   2  13  -7 1358.36  102.19   1
   2  13  -7 1653.24  113.74   4
   2 -13  -7 1666.35  139.12   4
  -2 -13   7 1645.15  131.42   3
   2 -13  -6  658.04   93.00   4
   2  13  -6  587.27   70.25   4
  -2  13   6  686.80   58.36   2
   2 -13  -6  602.75   87.32   1
   2  13  -6  486.23   63.01   1
  -2 -13   6  701.38   85.54   3
  -2  13   5  953.87   64.83   2
   2  13  -5  989.15   87.82   1
   2 -13  -5 1015.82  110.88   4
   2  13  -5 1011.66   91.62   4
   2 -13  -5 1183.02  113.62   1
  -2 -13   5  984.14   91.89   3
   2 -13  -4 1795.43  134.74   1
  -2 -13   4 1859.47  115.42   1
   2  13  -4 1768.32  114.38   1
   2  13  -4 1946.48  127.37   4
   2 -13  -4 1958.68  150.48   4
  -2 -13   4 1820.20  114.81   3
   2 -13  -3 2827.10  162.32   1
   2  13  -3 2669.65  139.90   1
  -2 -13   3 2865.13  141.33   1
   2  13  -3 2742.32  155.31   4
   2 -13  -3 2975.32  183.75   4
  -2 -13   3 2630.57  123.18   3
   2 -13  -2 1247.79  106.67   1
   2  13  -2 1368.49  113.37   4
   2  13  -2 1369.45  101.01   1
   2 -13  -2 1210.36  121.57   4
  -2 -13   2 1275.13   96.58   1
   2  13  -1 2170.83  144.59   4
   2  13  -1 2230.86  128.43   1
   2 -13  -1 2216.52  154.28   4
  -2 -13   1 2240.01  127.05   1
   2 -13  -1 2057.58  126.56   1
  -2 -13   0  137.66   40.65   1
   2 -13   0  155.50   44.11   1
   2 -13   0  156.88   52.69   4
   2 -13   1   35.25   36.67   4
   2 -13   1   10.90   15.45   3
   2 -13   1   36.50   27.52   1
  -2 -13  -1   44.81   33.56   1
   2 -13   2  408.88   44.42   3
   2 -13   2  408.05   56.70   1
   2 -13   2  363.95   63.75   4
  -2 -13  -2  390.56   62.92   1
  -2 -13  -3 3951.50  182.56   1
   2 -13   3 4067.07  156.46   1
   2 -13   3 3983.34  185.69   4
   2 -13   3 3967.05  143.56   3
   2  13   3 3841.39  157.34   2
   2  13   4  818.74   77.94   2
   2 -13   4  832.90   72.16   1
   2 -13   4  826.68   73.11   3
   2 -13   4  766.53   80.55   4
  -2 -13  -4  847.42   89.64   1
   2  13   5  373.56   55.77   2
  -2 -13  -5  399.09   68.51   1
   2 -13   5  499.83   54.61   1
   2 -13   5  363.58   55.15   3
   2 -13   5  433.52   60.81   4
   2 -13   6  112.34   40.51   3
  -2 -13  -6  143.29   44.56   1
   2  13   6   88.10   42.18   4
   2  13   6   65.25   33.21   2
   2  13   7  315.92   60.39   4
   2  13   7  260.36   49.55   2
   2 -13   7  349.24   64.26   3
  -2 -13  -7  279.21   61.74   1
   2 -13   8   42.03   38.93   3
   2  13   8  -15.63   27.10   2
  -2 -13  -8   53.45   29.99   1
   2 -13   9  140.24   48.26   3
   2  13   9  111.55   42.61   2
   2 -13  10   17.16   39.10   3
   2  13  10   54.03   37.89   2
   2 -13  11  112.07   60.74   3
   2  13  11  132.29   49.85   2
   2 -13  12   63.69   50.64   3
   2  13  12  130.01   53.08   2
   2  13  13  411.71   86.41   2
   2 -13  13  442.63   96.13   3
   2  13  14  -27.68   55.56   2
   2 -13  14  -76.84   61.96   3
   2  13  15  -78.81   60.06   2
   2 -13  15  105.76   68.18   3
  -2 -14  16  -41.04   52.12   3
  -2 -14  15  -32.23   47.94   3
  -2 -14  14  252.20   73.36   3
  -2 -14  13  178.02   65.70   3
  -2 -14  12  893.27  120.33   3
   2 -14 -12  923.25  116.39   1
  -2 -14  11  133.57   56.20   3
   2 -14 -11  144.82   53.03   1
  -2 -14  10  174.16   58.61   3
   2 -14 -10  146.76   47.25   1
   2 -14 -10  205.48   58.72   4
  -2 -14   9    9.78   31.16   3
   2  14  -9   20.91   24.67   1
   2 -14  -9  -12.89   33.54   1
   2 -14  -9  -39.27   49.79   4
   2  14  -8  510.93   67.44   4
   2 -14  -8  545.55   91.31   1
  -2 -14   8  758.87   97.17   3
   2 -14  -8  686.12   94.24   4
   2  14  -8  637.19   75.39   1
  -2 -14   7   15.17   31.40   3
   2  14  -7   76.42   37.24   4
   2 -14  -7   35.81   37.64   4
   2  14  -7    4.10   26.99   1
   2 -14  -7   14.33   38.52   1
  -2 -14   6  389.74   63.47   3
   2  14  -6  365.39   59.43   1
  -2  14   6  298.25   40.07   2
   2 -14  -6  382.83   72.61   1
   2 -14  -6  264.11   62.24   4
   2  14  -6  284.47   54.57   4
   2 -14  -5  -13.93   42.81   1
  -2 -14   5   44.40   26.33   3
   2  14  -5   19.59   28.80   1
  -2  14   5   42.65   18.36   2
   2  14  -5  -32.22   36.33   4
   2 -14  -5    1.81   42.97   4
  -2 -14   5   40.13   30.70   1
   2  14  -4  293.34   61.20   4
  -2 -14   4  260.66   47.69   3
  -2 -14   4  395.76   58.00   1
   2  14  -4  329.15   58.70   1
   2 -14  -4  258.81   62.72   1
   2 -14  -4  308.19   69.36   4
   2 -14  -3  351.81   64.57   1
   2  14  -3  351.45   57.36   1
  -2 -14   3  326.61   55.52   1
   2  14  -3  363.08   63.29   4
   2 -14  -3  338.05   75.25   4
   2 -14  -2  221.48   52.39   1
   2  14  -2  280.15   53.75   1
   2  14  -2  188.27   56.56   4
  -2 -14   2  180.65   45.23   1
   2 -14  -2  317.11   71.73   4
   2 -14  -1   52.33   54.18   4
   2 -14  -1   28.44   35.20   1
   2  14  -1   11.94   30.75   1
  -2 -14   1    4.07   27.43   1
   2 -14   0 1081.71   95.67   1
   2 -14   0 1118.03  117.25   4
  -2 -14   0 1121.77   98.14   1
   2 -14   1  299.86   50.19   1
   2 -14   1  280.73   65.92   4
  -2 -14  -1  219.49   47.65   1
   2 -14   2   48.70   40.83   4
   2 -14   2   13.87   26.04   1
  -2 -14  -2   19.04   31.30   1
   2 -14   2   12.37   17.54   3
  -2 -14  -3  428.50   69.17   1
   2 -14   3  474.54   53.85   3
   2 -14   3  524.79   75.80   4
   2 -14   3  541.79   62.56   1
   2 -14   4 2631.84  127.49   1
   2 -14   4 2413.18  124.42   3
  -2 -14  -4 2061.36  142.67   1
   2  14   4 2274.62  128.37   2
   2 -14   4 2454.23  147.51   4
   2 -14   5   83.48   32.84   3
   2 -14   5  107.33   31.61   1
   2  14   5  105.76   35.41   2
  -2 -14  -5   89.14   40.68   1
  -2 -14  -6  -18.34   31.13   1
   2  14   6   68.05   29.48   2
   2  14   6   36.43   33.23   4
   2 -14   6   31.94   28.19   3
   2  14   7  377.71   67.95   4
   2  14   7  289.53   53.96   2
  -2 -14  -7  278.22   64.01   1
   2 -14   7  495.40   73.56   3
   2 -14   8   62.98   41.69   3
   2  14   8  100.19   42.71   2
  -2 -14  -8  106.07   38.64   1
   2  14   9  -32.30   31.61   2
   2 -14   9  -11.96   48.37   3
   2 -14  10 1273.14  137.71   3
   2  14  10 1405.78  129.24   2
   2  14  11  238.19   64.72   2
   2 -14  11  127.06   57.30   3
   2  14  12  359.68   79.29   2
   2 -14  12  353.71   88.49   3
   2 -14  13  194.96   68.33   3
   2  14  13  205.18   65.08   2
   2 -14  14  496.08  109.04   3
   2  14  14  365.16   85.48   2
   2 -14  15   18.86   67.32   3
   2  14  15   51.43   46.88   2
  -2 -15  16  -64.66   51.73   3
  -2 -15  15   71.38   47.83   3
  -2 -15  14  287.94   82.77   3
  -2 -15  13  -53.11   47.82   3
  -2 -15  12  704.54  104.45   3
   2 -15 -12  837.78  108.13   1
   2 -15 -11  137.02   50.46   1
  -2 -15  11   43.77   43.96   3
  -2 -15  10  115.63   51.64   3
   2 -15 -10   73.34   46.12   1
   2 -15 -10   44.00   31.64   4
  -2 -15   9  132.49   46.40   3
   2 -15  -9   63.59   43.96   1
   2  15  -9   97.65   37.42   1
   2 -15  -9  117.52   47.31   4
  -2 -15   8  153.56   50.16   3
   2 -15  -8  188.70   56.67   1
   2 -15  -8  298.86   69.83   4
   2  15  -8  233.29   51.38   4
   2  15  -8  279.05   54.25   1
   2  15  -7 1211.10  103.92   1
   2  15  -7 1259.66  107.49   4
   2 -15  -7 1299.17  131.05   4
   2 -15  -7 1315.71  134.18   1
  -2 -15   7 1292.09  116.43   3
   2  15  -6 2259.70  141.22   1
   2  15  -6 2291.59  146.95   4
   2 -15  -6 2031.03  161.28   1
   2 -15  -6 2225.21  171.28   4
  -2 -15   6 2277.89  144.72   3
   2 -15  -5   51.02   38.08   1
  -2  15   5    6.07   18.73   2
  -2 -15   5   22.22   23.33   3
   2  15  -5   32.44   29.08   1
  -2 -15   5   34.88   36.05   1
   2  15  -5   12.36   30.62   4
   2 -15  -5   44.32   39.35   4
  -2 -15   4 1269.34  102.50   1
   2  15  -4 1097.15   97.29   1
   2 -15  -4 1159.81  117.40   1
   2  15  -4 1162.80  109.55   4
   2 -15  -4 1215.30  129.58   4
   2 -15  -3  -14.93   49.75   4
   2 -15  -3  -40.37   46.69   1
   2  15  -3   -4.24   31.07   1
   2  15  -3   -4.79   32.43   4
  -2 -15   3    7.58   27.38   1
   2 -15  -2 3323.41  205.44   4
   2 -15  -2 3060.42  171.84   1
   2  15  -2 3119.43  163.05   1
   2  15  -2 3157.20  185.37   4
  -2 -15   2 2974.15  156.78   1
   2 -15  -1 1170.91  102.86   1
   2  15  -1 1043.00   97.75   1
  -2 -15   1 1186.52  102.15   1
   2 -15  -1 1068.42  120.59   4
   2 -15   0  188.03   64.02   4
   2 -15   0  174.87   47.40   1
  -2 -15   0  225.54   52.16   1
   2 -15   1  100.57   42.90   4
   2 -15   1   89.78   38.47   1
  -2 -15  -1  132.37   44.91   1
   2 -15   2  944.91   86.46   1
   2 -15   2  930.61  102.54   4
   2 -15   2  891.97   65.90   3
  -2 -15  -2  780.86   90.05   1
  -2 -15  -3  592.58   80.70   1
   2 -15   3  674.53   63.14   3
   2 -15   3  746.03   74.15   1
   2 -15   3  632.55   83.14   4
  -2 -15  -4 3150.58  182.95   1
   2 -15   4 3065.02  138.97   3
   2  15   4 2897.16  150.80   2
   2 -15   4 3147.53  173.44   4
   2 -15   4 2849.60  140.54   1
   2 -15   5   77.94   30.06   1
   2  15   5   95.89   37.31   2
  -2 -15  -5   63.34   38.86   1
   2 -15   5   56.09   32.01   3
   2  15   6  226.02   47.26   2
   2 -15   6  344.31   57.22   3
   2  15   6  240.00   55.41   4
  -2 -15  -6  263.22   65.11   1
   2  15   7  273.35   54.86   2
   2  15   7  227.79   61.28   4
   2 -15   7  228.31   53.91   3
  -2 -15  -7  256.17   62.31   1
  -2 -15  -8  315.91   71.39   1
   2 -15   8  256.16   63.11   3
   2  15   8  280.80   55.68   2
   2 -15   9  307.82   70.29   3
  -2 -15  -9  311.78   67.22   1
   2  15   9  402.59   70.91   2
   2 -15  10  130.75   54.44   3
   2  15  10  114.81   46.86   2
   2 -15  11   43.97   41.16   3
   2  15  11  215.67   64.05   2
   2 -15  12  150.61   64.74   3
   2  15  12   30.73   36.41   2
   2 -15  13   -3.22   51.65   3
   2  15  13  -23.31   51.07   2
   2  15  14  289.39   80.01   2
   2 -15  14  247.33   79.50   3
  -2 -16  15   21.19   42.71   3
  -2 -16  14   43.62   41.65   3
  -2 -16  13  470.95   92.69   3
  -2 -16  12  343.87   80.58   3
   2 -16 -12  377.27   82.99   1
  -2 -16  11   41.48   41.39   3
   2 -16 -11   -2.14   37.56   1
  -2 -16  10  541.56   86.14   3
   2 -16 -10  652.61  101.69   1
  -2 -16   9  390.90   74.37   3
   2 -16  -9  330.69   77.45   1
   2  16  -9  421.03   66.39   1
   2 -16  -9  510.85   84.91   4
   2  16  -8  -17.48   33.40   4
  -2 -16   8  -86.37   50.53   3
   2 -16  -8  -15.69   38.12   1
   2 -16  -8   -4.77   34.65   4
   2  16  -8  -24.95   32.48   1
   2  16  -7  744.61   89.36   4
   2 -16  -7  737.88  106.00   1
   2  16  -7  595.63   75.82   1
  -2 -16   7  656.10   83.36   3
   2 -16  -7  646.26   97.11   4
  -2 -16   6  101.64   33.35   3
   2 -16  -6   77.71   44.12   1
   2  16  -6  134.25   42.29   1
   2  16  -6  178.33   52.45   4
   2 -16  -6  198.55   64.19   4
   2  16  -5  151.95   46.35   1
   2 -16  -5    7.26   39.91   1
   2  16  -5   55.45   39.03   4
  -2 -16   5   84.10   36.30   1
   2 -16  -5   92.35   44.14   4
   2  16  -4  125.98   44.87   4
   2 -16  -4    8.85   35.35   1
   2  16  -4   21.46   29.62   1
  -2 -16   4   81.26   37.60   1
  -2 -16   3  282.91   54.10   1
   2  16  -3  376.92   65.55   1
   2 -16  -3  317.18   63.71   1
   2 -16  -3  353.30   78.36   4
   2  16  -3  312.52   68.33   4
   2  16  -2  726.08   95.18   4
   2  16  -2  617.92   78.85   1
   2 -16  -2  553.97   80.73   1
  -2 -16   2  668.25   79.81   1
   2 -16  -2  644.88  101.33   4
  -2 -16   1 1193.88  106.52   1
   2  16  -1 1116.71  104.01   1
   2 -16  -1 1211.00  109.85   1
   2 -16  -1 1243.37  132.84   4
  -2 -16   0   91.29   40.35   1
   2 -16   0   46.91   41.29   1
   2 -16   0  140.45   59.91   4
   2 -16   1  -26.94   44.92   4
   2 -16   1   61.19   42.68   1
  -2 -16  -1   28.58   37.42   1
   2 -16   2 1548.43  132.59   4
   2 -16   2 1497.00  110.62   1
   2 -16   2 1390.69   83.33   3
  -2 -16  -2 1449.30  122.40   1
   2 -16   3   28.19   27.90   1
   2 -16   3   46.53   26.82   3
  -2 -16  -3   15.13   35.50   1
   2 -16   3    4.12   35.23   4
   2  16   4  290.00   53.99   2
   2 -16   4  218.98   40.21   3
   2 -16   4  220.85   44.78   1
  -2 -16  -4  186.75   57.21   1
  -2 -16  -5 1246.51  122.79   1
   2 -16   5 1319.07  100.91   3
   2  16   5 1312.26  106.76   2
   2 -16   5 1462.39  102.53   1
  -2 -16  -6  111.89   52.57   1
   2 -16   6   52.72   31.62   3
   2  16   6   18.25   23.68   2
   2  16   6    4.37   37.40   4
   2  16   7  130.10   40.48   2
   2  16   7  104.55   42.49   4
   2 -16   7  190.84   52.74   3
  -2 -16  -7  164.63   56.06   1
   2  16   8   88.72   39.94   2
   2  16   8  128.57   45.81   4
  -2 -16  -8   74.94   32.64   1
   2 -16   8   86.28   42.71   3
   2 -16   9 1149.28  122.60   3
   2  16   9 1109.14  112.41   2
  -2 -16  -9 1077.86  116.99   1
   2 -16  10  554.91   94.36   3
   2  16  10  563.92   89.00   2
   2  16  11   -8.71   42.76   2
   2 -16  11  -25.82   48.07   3
   2  16  12  410.65   84.82   2
   2 -16  12  456.23   95.30   3
   2 -16  13  -35.34   63.57   3
   2  16  13  -56.03   45.47   2
   2 -16  14   88.43   72.45   3
   2  16  14  -10.81   43.51   2
  -2 -17  15   88.17   59.41   3
  -2 -17  14  212.51   77.55   3
  -2 -17  13  148.30   59.55   3
  -2 -17  12   72.92   50.87   3
   2 -17 -12   11.61   34.10   1
  -2 -17  11  383.78   82.57   3
   2 -17 -11  476.88   87.45   1
  -2 -17  10   20.63   32.92   3
   2 -17 -10    4.04   43.93   1
  -2 -17   9  271.32   64.43   3
   2 -17  -9  437.21   89.44   1
   2  17  -9  411.13   68.13   1
   2 -17  -9  361.12   77.20   4
   2  17  -8  199.00   48.39   4
  -2 -17   8  254.28   61.01   3
   2 -17  -8  339.06   82.17   1
   2 -17  -8  184.38   60.32   4
   2  17  -8  250.64   56.27   1
   2  17  -7 1347.95  118.42   1
   2 -17  -7 1125.92  130.57   1
   2  17  -7 1424.08  122.31   4
   2 -17  -7 1341.46  143.24   4
   2  17  -6   47.77   29.31   4
   2 -17  -6  108.73   48.51   1
   2  17  -6  140.06   47.65   1
   2 -17  -6  109.11   58.77   4
   2 -17  -5 1651.81  150.21   1
   2  17  -5 1627.31  125.93   1
  -2 -17   5 1870.58  133.09   1
   2 -17  -5 1780.08  168.17   4
   2  17  -5 1502.93  129.60   4
  -2 -17   4 1174.18  106.90   1
   2 -17  -4 1215.62  141.58   4
   2  17  -4 1123.38  115.57   4
   2 -17  -4 1372.64  134.66   1
   2  17  -4 1300.05  114.89   1
   2 -17  -3 1259.83  143.48   4
   2 -17  -3 1256.01  126.26   1
   2  17  -3 1325.04  116.00   1
   2  17  -3 1501.22  133.96   4
  -2 -17   3 1323.63  111.99   1
  -2 -17   2  660.36   82.20   1
   2 -17  -2  600.91   85.60   1
   2  17  -2  578.06   76.65   1
   2  17  -2  755.50  101.52   4
   2 -17  -2  782.77  116.93   4
  -2 -17   1  747.30   90.96   1
   2  17  -1  901.86   98.22   1
   2 -17  -1  824.07   96.48   1
   2 -17  -1  921.12  118.44   4
  -2 -17   0  111.25   43.97   1
   2 -17   0  152.06   47.52   1
   2 -17   0  108.47   47.54   4
  -2 -17  -1  471.98   73.21   1
   2 -17   1  438.58   67.97   1
   2 -17   1  564.06   90.31   4
   2 -17   2  249.26   58.87   4
  -2 -17  -2  228.27   57.29   1
   2 -17   2  170.96   41.65   1
   2 -17   3 1621.54  114.86   1
  -2 -17  -3 1710.33  141.70   1
  -2 -17  -4  -27.64   44.78   1
   2 -17   4   47.35   27.38   3
   2 -17   4    5.64   23.13   1
   2  17   4   57.15   33.74   2
   2  17   5  498.47   69.38   2
   2 -17   5  473.54   64.20   3
  -2 -17  -5  562.94   90.60   1
   2 -17   5  545.57   68.74   1
   2  17   6  720.44  104.28   4
   2 -17   6  580.07   75.73   3
  -2 -17  -6  452.41   76.06   1
   2  17   6  525.13   72.28   2
  -2 -17  -7  101.52   48.13   1
   2  17   7  197.06   54.51   2
   2 -17   7  211.01   54.17   3
   2  17   7   52.25   33.58   4
   2 -17   8  805.97   98.08   3
   2  17   8  801.56  102.68   4
  -2 -17  -8  819.94  105.66   1
   2  17   8  759.92   93.63   2
   2  17   9   84.84   40.96   2
  -2 -17  -9  150.26   52.10   1
   2 -17   9  142.89   54.81   3
   2 -17  10   39.22   49.97   3
   2  17  10   29.74   39.81   2
   2 -17  11   34.05   40.71   3
   2  17  11    6.90   40.92   2
   2 -17  12  -43.60   49.51   3
   2  17  12   20.90   36.44   2
   2  17  13   33.85   38.52   2
   2 -17  13   56.09   56.28   3
   2 -17  14   33.65   44.99   3
  -2 -18  15  139.22   63.45   3
  -2 -18  14  253.12   70.81   3
  -2 -18  13  180.84   68.29   3
  -2 -18  12   18.02   40.23   3
   2 -18 -12   82.20   47.60   1
  -2 -18  11  260.44   71.63   3
   2 -18 -11  195.71   67.20   1
  -2 -18  10   59.67   34.59   3
   2 -18 -10  105.66   60.37   1
   2 -18  -9  -21.01   49.85   1
   2  18  -8  228.46   57.58   1
   2  18  -8  312.61   61.13   4
   2 -18  -8  245.50   75.77   4
   2 -18  -8  295.66   77.89   1
   2 -18  -7  142.78   59.16   4
   2  18  -7  117.63   43.65   4
   2 -18  -7   99.57   53.05   1
   2  18  -7   90.92   41.46   1
   2  18  -6  130.14   48.97   1
   2 -18  -6  159.90   62.67   1
   2  18  -6   68.30   37.35   4
   2 -18  -6   19.76   50.53   4
  -2 -18   5  275.91   61.89   1
   2  18  -5  265.99   58.64   1
   2 -18  -5  184.31   58.73   1
   2  18  -5  301.15   68.86   4
   2 -18  -5  240.43   75.07   4
   2  18  -4   72.55   39.07   1
   2  18  -4   85.09   46.16   4
  -2 -18   4   30.36   27.76   1
   2 -18  -4  104.41   49.61   4
   2 -18  -4   19.42   38.04   1
  -2 -18   3  294.47   59.50   1
   2  18  -3  414.91   70.67   1
   2 -18  -3  393.31   90.52   4
   2  18  -3  349.73   72.17   4
   2 -18  -3  370.72   74.10   1
  -2 -18   2   -8.53   35.38   1
   2  18  -2   88.41   40.51   1
   2  18  -2   77.46   45.43   4
   2 -18  -2   16.89   47.66   4
   2 -18  -2   62.13   42.86   1
   2  18  -1   61.78   47.61   1
  -2 -18   1   43.84   37.75   1
   2 -18  -1   97.55   49.02   1
   2 -18  -1   92.46   49.17   4
  -2 -18   0  605.80   85.02   1
   2  18   0  690.16   91.44   1
   2 -18   0  601.69   82.29   1
   2 -18   0  620.09  102.33   4
  -2 -18  -1   70.64   40.20   1
   2 -18   1   84.85   42.21   1
   2 -18   1   62.12   46.67   4
   2 -18   2   72.30   33.66   1
  -2 -18  -2  134.48   51.97   1
   2 -18   3  196.28   48.26   1
  -2 -18  -3  152.86   48.82   1
   2  18   4  306.22   58.58   2
   2 -18   4  288.30   53.86   1
  -2 -18  -4  287.05   69.31   1
   2  18   5   84.58   37.00   2
   2 -18   5   56.94   31.92   3
  -2 -18  -5   38.24   36.43   1
   2  18   6  260.96   74.24   4
   2  18   6  175.77   50.07   2
   2 -18   6  211.92   49.95   3
  -2 -18  -6  150.77   53.59   1
   2  18   7  946.83  118.67   4
  -2 -18  -7  903.00  117.43   1
   2  18   7  787.76   94.05   2
   2 -18   7  741.64   90.27   3
   2  18   8  267.49   63.92   2
   2 -18   8  292.11   68.38   3
  -2 -18  -8  277.79   70.81   1
   2  18   9   32.68   35.54   2
  -2 -18  -9  124.15   56.58   1
   2 -18   9   65.48   39.95   3
   2 -18  10  426.82   84.48   3
   2  18  10  289.87   69.56   2
   2 -18  11  281.45   80.35   3
   2  18  11  248.23   67.33   2
   2 -18  12   39.38   43.72   3
   2  18  12 -155.73   72.15   2
   2 -18  13   42.49   48.54   3
   2  18  13  170.22   67.40   2
   2 -18  14  392.65   99.89   3
  -2 -19  15   90.72   53.57   3
  -2 -19  14  -30.29   51.83   3
  -2 -19  13  -33.42   39.66   3
   2 -19 -12 -111.67   68.78   1
   2 -19 -11  -25.66   47.64   1
   2 -19 -10 1069.01  142.71   1
   2 -19  -9  190.52   72.59   1
   2 -19  -8 1355.11  154.37   1
   2  19  -8 1493.42  132.85   1
   2  19  -8 1495.40  135.18   4
   2 -19  -7  157.57   59.14   1
   2  19  -7  210.05   57.73   4
   2  19  -7  110.93   45.23   1
   2 -19  -7  253.52   77.78   4
   2 -19  -6  188.09   71.48   1
   2 -19  -6  330.47   83.20   4
   2  19  -6  327.02   66.00   1
   2  19  -6  162.15   52.11   4
   2  19  -5   66.45   42.13   1
   2 -19  -5  110.26   54.60   1
   2 -19  -5  114.21   59.25   4
  -2 -19   5  104.76   44.37   1
   2  19  -5  117.14   53.05   4
   2  19  -4  262.08   61.72   1
   2 -19  -4  227.71   67.65   1
   2  19  -4  231.40   64.46   4
  -2 -19   4  209.60   52.75   1
   2 -19  -4  189.79   76.34   4
  -2 -19   3   -6.20   26.56   1
   2 -19  -3   51.82   46.80   1
   2  19  -3   78.89   46.49   1
   2  19  -3   12.71   31.79   4
   2 -19  -3   83.21   60.70   4
  -2 -19   2 1426.17  123.75   1
   2 -19  -2 1578.03  165.27   4
   2  19  -2 1309.20  122.68   1
   2 -19  -2 1486.09  135.46   1
   2  19  -2 1396.17  144.29   4
   2 -19  -1   48.69   44.78   1
   2 -19  -1   37.50   47.39   4
  -2 -19   1   14.42   39.18   1
   2  19  -1   44.33   42.78   1
   2  19  -1   21.96   49.85   4
   2  19   0 4582.61  229.41   1
   2 -19   0 4563.53  218.67   1
  -2 -19   0 4561.62  224.91   1
   2 -19   0 4630.16  265.13   4
  -2 -19  -1  464.25   78.95   1
   2 -19   1  437.77   69.04   1
   2 -19   2 1191.53  106.47   1
  -2 -19  -2  966.02  111.62   1
   2 -19   3  436.46   67.48   1
  -2 -19  -3  311.00   74.37   1
   2  19   4   24.21   26.00   2
   2 -19   4   17.46   29.06   1
  -2 -19  -4   34.56   42.78   1
   2  19   5  110.98   38.96   2
  -2 -19  -5   -6.27   34.19   1
   2  19   6  214.94   66.54   4
  -2 -19  -6  161.06   57.37   1
   2  19   7   11.75   36.78   2
   2  19   7  -63.74   59.07   4
   2 -19   7    7.57   26.86   3
  -2 -19  -7   28.87   40.47   1
   2  19   8  495.93   82.49   2
   2 -19   8  430.66   78.84   3
  -2 -19  -8  530.54   95.20   1
   2 -19   9  125.02   50.21   3
   2  19   9   34.32   33.71   2
  -2 -19  -9  103.28   55.34   1
   2 -19  10  418.13   87.36   3
   2  19  10  489.13   86.41   2
   2  19  11  175.19   73.81   2
   2 -19  11    0.48   37.70   3
   2  19  12   68.09   41.12   2
   2 -19  12   -9.85   36.97   3
   2 -19  13   83.83   55.59   3
   2 -20 -11   99.97   56.92   1
   2 -20 -10   77.58   66.61   1
   2 -20  -9   91.36   53.24   1
   2  20  -8    8.85   32.60   1
   2 -20  -8  -37.39   50.85   1
   2  20  -8   62.91   44.21   4
   2  20  -7  183.50   56.81   4
   2  20  -7  271.12   64.36   1
   2 -20  -7  140.41   58.61   1
   2  20  -6 1227.63  129.38   4
   2  20  -6 1212.03  123.69   1
   2 -20  -6 1196.87  142.35   1
  -2 -20   5  -32.85   35.67   1
   2  20  -5   -1.06   39.59   1
   2  20  -5   -7.56   35.51   4
   2 -20  -5  -55.54   58.52   1
   2 -20  -5   35.90   52.01   4
  -2 -20   4   -8.92   38.57   1
   2 -20  -4  -63.76   55.84   4
   2 -20  -4   60.50   48.52   1
   2  20  -4    0.41   46.59   4
   2  20  -4    8.45   30.71   1
   2  20  -3  163.40   49.04   1
  -2 -20   3  146.11   48.04   1
   2  20  -3  175.37   58.50   4
   2 -20  -3  149.26   57.74   1
   2 -20  -3  186.20   75.37   4
  -2 -20   2  456.54   75.31   1
   2  20  -2  474.61   86.69   4
   2 -20  -2  409.63   92.58   4
   2 -20  -2  586.37   93.64   1
   2  20  -2  575.96   88.89   1
   2  20  -1  179.90   64.00   4
   2 -20  -1  108.90   46.91   1
   2  20  -1  178.15   57.59   1
  -2 -20   1  112.26   51.69   1
  -2 -20   0  -18.34   34.95   1
   2  20   0   56.13   43.48   1
   2 -20   0   29.09   34.30   1
  -2 -20  -1   53.74   47.90   1
   2 -20   1   -1.24   33.96   1
  -2 -20  -2  179.80   56.91   1
   2 -20   2  266.58   61.54   1
  -2 -20  -3  -21.51   46.65   1
   2 -20   3   -8.44   28.47   1
   2  20   4   32.26   30.41   2
   2 -20   4   31.82   26.64   1
  -2 -20  -4  -37.49   50.16   1
   2  20   5  241.53   79.74   4
   2  20   5  246.88   56.22   2
  -2 -20  -5  151.07   58.63   1
   2  20   6 1266.51  148.13   4
   2  20   6  964.86  106.99   2
  -2 -20  -6  865.14  122.58   1
   2  20   7  268.10   58.88   2
   2  20   7  101.67   56.61   4
  -2 -20  -7  184.93   63.80   1
  -2 -20  -8  838.74  121.01   1
   2  20   8  628.02   93.58   2
  -2 -20  -9   95.71   55.47   1
   2  20   9  -22.71   43.51   2
   2 -20  10   10.90   35.56   3
   2  20  10   85.59   48.31   2
   2 -20  11   -3.83   39.26   3
   2  20  11   40.25   44.65   2
   2 -20  12  263.56   74.99   3
   2  20  12  215.58   70.46   2
   2 -20  13  195.08   76.10   3
   2 -21 -10  161.49   65.27   1
   2 -21  -9 1076.24  147.84   1
   2 -21  -8   38.63   45.35   1
   2  21  -8  228.12   58.86   1
   2 -21  -7  351.51   79.21   1
   2  21  -7  294.89   71.51   1
   2  21  -7  399.66   79.32   4
   2 -21  -6  -51.49   54.96   1
   2  21  -6   56.80   41.04   4
   2  21  -6  -24.56   36.98   1
   2  21  -5 1151.46  124.81   1
  -2 -21   5  986.04  114.23   1
   2 -21  -5  910.74  125.35   1
   2  21  -5  855.60  113.31   4
  -2 -21   4  150.05   54.48   1
   2 -21  -4   98.32   55.49   1
   2  21  -4   97.47   49.42   1
   2  21  -4   44.42   48.26   4
  -2 -21   3  618.69   94.98   1
   2  21  -3  548.42   87.73   1
   2  21  -3  682.45  108.98   4
   2 -21  -3  532.41   93.19   1
   2  21  -2   -7.03   49.45   4
   2 -21  -2   20.27   30.75   1
  -2 -21   2    2.83   30.89   1
   2  21  -2   29.41   40.05   1
  -2 -21   1  383.31   70.18   1
   2  21  -1  420.77   92.08   4
   2 -21  -1  404.27   73.22   1
   2  21  -1  413.50   77.12   1
  -2 -21   0  672.93   96.38   1
   2  21   0  617.25  111.35   4
   2 -21   0  767.37   98.12   1
   2  21   0  745.36  103.88   1
   2  21   1 1756.19  154.93   1
   2 -21   1 1838.10  146.22   1
  -2 -21  -1 1771.68  155.59   1
  -2 -21  -2  132.35   48.33   1
   2 -21   2  254.87   59.78   1
  -2 -21  -3  164.68   54.76   1
   2 -21   3   61.50   32.12   1
   2  21   4   27.73   32.26   2
   2  21   4   28.55   46.69   4
   2 -21   4   54.56   36.04   1
  -2 -21  -4   31.55   41.91   1
   2  21   5  548.59   87.09   2
   2  21   5  518.29  103.82   4
  -2 -21  -5  621.45  111.96   1
   2  21   6   -9.25   32.96   2
  -2 -21  -6   81.50   57.01   1
   2  21   6  -28.56   62.25   4
   2  21   7  295.40   77.82   4
  -2 -21  -7  167.63   70.08   1
   2  21   7  225.50   57.99   2
   2  21   8   -8.38   35.53   2
  -2 -21  -8  -22.38   56.06   1
   2  21   9   80.44   57.49   2
  -2 -21  -9   39.21   39.04   1
   2  21  10  104.39   41.59   2
   2  21  11  118.27   52.33   2
   2  22  -8   65.86   48.18   1
   2 -22  -8  103.36   55.01   1
   2  22  -7   15.29   48.30   1
   2 -22  -7   55.97   49.50   1
   2  22  -7  152.73   58.04   4
   2  22  -6 -118.22   52.43   1
   2  22  -6  -26.85   43.73   4
   2 -22  -6  -17.62   42.09   1
   2  22  -5  231.64   65.02   1
  -2 -22   5  145.38   47.13   1
   2  22  -5  121.23   50.97   4
   2 -22  -5  196.20   70.24   1
   2  22  -4  -47.73   46.76   1
   2  22  -4   91.04   53.07   4
   2 -22  -4    6.99   52.55   1
  -2 -22   4  -13.38   43.86   1
   2 -22  -3  464.69   92.74   1
  -2 -22   3  484.22   84.08   1
   2  22  -3  413.11   80.48   1
   2  22  -3  579.15  109.28   4
   2  22  -2  207.94   64.14   1
   2  22  -2  108.33   51.05   4
   2 -22  -2   98.61   58.65   1
  -2 -22   2  111.80   52.14   1
   2 -22  -1  -26.59   42.68   1
   2  22  -1   62.98   52.96   1
   2  22  -1  -20.69   45.80   4
  -2 -22   1  -36.91   46.77   1
  -2 -22   0  121.53   56.33   1
   2 -22   0   83.36   49.82   1
   2  22   0   74.08   46.82   4
   2  22   0   56.10   49.45   1
   2 -22   1  108.83   46.42   1
  -2 -22  -1   30.66   35.35   1
   2  22   1   82.84   64.86   4
   2  22   1    6.44   36.72   1
  -2 -22  -2  448.94   90.11   1
   2  22   2  487.97  108.33   4
   2 -22   2  488.86   76.08   1
  -2 -22  -3   34.61   43.36   1
   2  22   3   67.79   57.05   4
   2 -22   3   70.60   42.03   1
   2  22   4    6.81   34.68   2
  -2 -22  -4   76.65   54.09   1
   2  22   4  152.89   76.29   4
   2 -22   4   71.53   34.73   1
   2  22   5   76.17   32.49   2
  -2 -22  -5   79.67   53.23   1
   2  22   5  -55.91   57.48   4
   2  22   6    9.50   37.86   2
   2  22   6    0.53   59.10   4
  -2 -22  -6   30.47   47.50   1
   2  22   7 1266.06  154.69   4
  -2 -22  -7 1048.39  137.24   1
   2  22   8   40.12   50.01   2
  -2 -22  -8   70.04   51.90   1
   2  22   9  166.48   58.40   2
  -2 -22  -9   83.29   45.43   1
   2  22  10  -10.70   47.11   2
   2  22  11   87.50   47.50   2
   2  23  -7  418.11   83.32   4
   2 -23  -7  474.05  100.59   1
   2  23  -7  421.89   83.45   1
   2  23  -6   90.40   44.49   4
   2  23  -6   17.28   43.02   1
   2 -23  -6    4.32   44.31   1
   2 -23  -5   52.10   57.70   1
  -2 -23   5   13.08   35.13   1
   2  23  -5   63.39   39.88   1
   2  23  -5  -39.00   43.86   4
  -2 -23   4 2022.02  164.85   1
   2  23  -4 1944.00  166.70   1
   2 -23  -4 1680.76  169.94   1
   2  23  -4 1642.09  167.68   4
  -2 -23   3  169.03   57.88   1
   2  23  -3   58.31   45.26   1
   2 -23  -3   77.87   41.87   1
   2  23  -3  102.83   46.20   4
  -2 -23   2  151.19   52.34   1
   2 -23  -2  148.96   54.34   1
   2  23  -2  154.73   64.76   1
   2  23  -2  215.30   75.70   4
   2 -23  -1  536.20   96.80   1
  -2 -23   1  523.04   88.76   1
   2  23  -1  513.89  100.70   4
   2  23  -1  550.07   93.13   1
   2 -23   0  690.54  100.90   1
   2  23   0  784.24  115.90   1
  -2 -23   0  591.38   94.89   1
   2  23   0  696.31  121.76   4
   2 -23   1  617.50   94.06   1
  -2 -23  -1  747.75  108.33   1
   2  23   1  517.25  113.75   4
   2  23   1  665.98  106.24   1
   2  23   2  336.59   97.67   4
  -2 -23  -2  328.42   79.31   1
   2  23   2  188.21   65.71   1
   2 -23   2  313.98   71.44   1
  -2 -23  -3   98.70   63.16   1
   2  23   3  144.78   53.84   2
   2 -23   3  160.91   54.57   1
   2  23   3   87.21   50.57   4
   2  23   4  121.32   57.46   4
  -2 -23  -4  199.08   78.96   1
  -2 -23  -5  121.41   64.57   1
   2  23   5   15.03   54.63   4
   2  23   5   28.08   44.23   2
  -2 -23  -6  806.28  128.85   1
   2  23   6  986.72  117.85   2
   2  23   6  727.46  123.90   4
   2  23   7  197.53   56.77   2
   2  23   7  304.64   88.42   4
  -2 -23  -7  113.85   64.10   1
   2  23   8  114.87   54.51   2
   2  23   9   70.35   44.03   2
   2  23  10  -54.35   61.85   2
   2  24  -7  168.70   61.96   4
   2  24  -7  213.11   68.58   1
   2  24  -6  124.05   63.23   4
   2  24  -6   49.32   49.86   1
  -2 -24   5   59.66   45.15   1
   2  24  -5  -41.39   54.32   1
   2  24  -5  -62.32   59.58   4
   2 -24  -5  -18.28   48.77   1
   2 -24  -4   26.94   34.43   1
   2  24  -4   19.16   40.97   1
   2  24  -4    4.65   39.43   4
  -2 -24   4  129.27   66.05   1
   2 -24  -3    9.57   43.38   1
   2  24  -3  -54.91   44.88   1
  -2 -24   3   38.90   40.49   1
   2 -24  -2   27.03   44.57   1
   2  24  -2   15.57   48.05   4
   2  24  -2   -4.95   37.07   1
  -2 -24   2   23.05   44.50   1
   2 -24  -1  271.81   67.85   1
   2  24  -1  466.54   89.04   1
  -2 -24   1  338.32   77.56   1
   2  24  -1  364.79   98.33   4
   2 -24   0   -6.84   32.75   1
   2  24   0  115.17   52.31   1
  -2 -24   0    3.56   39.06   1
   2  24   0  -43.76   67.60   4
   2 -24   1  -11.56   32.87   1
   2  24   1   41.54   45.51   1
  -2 -24  -1   18.98   46.30   1
   2  24   1  109.69   69.05   4
  -2 -24  -2  663.95  114.44   1
   2  24   2  519.42  103.79   1
   2 -24   2  497.76   83.77   1
   2  24   2  408.62  105.35   4
  -2 -24  -3   97.48   54.33   1
   2  24   3   71.09   61.89   4
   2 -24   3  115.56   49.27   1
   2  24   3  159.81   56.01   2
   2  24   3  110.76   61.12   1
  -2 -24  -4  164.17   67.79   1
   2  24   4  157.00   84.71   4
   2  24   4  294.23   72.79   2
   2  24   5  349.79   77.20   2
   2  24   5  251.79   78.02   4
  -2 -24  -5  325.71   93.55   1
   2  24   6  234.78   66.56   2
   2  24   6  159.35   69.21   4
   2  24   7    0.44   40.31   2
   2  24   8   33.63   40.73   2
   2  24   9  146.98   53.57   2
   2  24  10  236.28   75.27   2
   2  25  -6  426.93   88.98   1
   2  25  -6  540.21   98.38   4
   2  25  -5  558.43  105.76   4
  -2 -25   5  581.92   97.43   1
   2  25  -5  729.11  112.70   1
   2  25  -4  288.76   86.06   4
  -2 -25   4  203.41   70.16   1
   2  25  -4  374.77   82.21   1
   2 -25  -3  340.59   86.61   1
   2  25  -3  424.48   82.73   1
  -2 -25   3  336.67   75.21   1
   2  25  -3  210.03   67.34   4
   2  25  -2  809.60  120.57   1
   2  25  -2  899.58  140.79   4
   2 -25  -2  778.71  117.80   1
  -2 -25   2  768.48  109.65   1
   2 -25  -1   16.44   45.77   1
   2  25  -1  122.78   59.50   1
   2  25  -1   16.45   51.10   4
  -2 -25   1  162.85   64.61   1
   2 -25   0   74.49   49.36   1
   2  25   0  210.74   81.66   4
  -2 -25   0  182.69   69.36   1
   2  25   0  219.54   71.05   1
   2  25   1  246.55   78.33   1
   2 -25   1  152.47   54.41   1
   2  25   1   58.99   58.91   4
  -2 -25  -1  196.68   67.13   1
   2  25   2  221.49   85.88   1
  -2 -25  -2  281.09   84.21   1
   2 -25   2  245.29   68.70   1
   2  25   2  163.66   80.88   4
   2  25   3   -0.94   49.21   2
   2 -25   3   24.92   46.56   1
   2  25   4  619.87  107.90   2
   2  25   5  435.66   86.93   2
   2  25   6   81.16   53.53   2
   2  25   7  147.05   54.54   2
   2  25   8   75.53   46.67   2
   2  25   9   -8.32   43.67   2
   2 -26   0  292.95   72.65   1
   2 -26   1  144.94   61.16   1
   2 -26   2  -52.29   42.04   1
   2  26   3  486.45  100.19   2
   2 -26   3  276.79   70.03   1
   2  26   4  197.60   70.62   2
   2  26   5  142.02   67.14   2
   2  26   6   35.63   56.37   2
   2  26   7  -71.46   64.48   2
   2  26   8  -19.09   43.94   2
   2  27   3 1371.52  161.77   2
   2  27   4  236.15   81.90   2
   2  27   5  397.29   88.51   2
   2  27   6  -41.07   47.94   2
   2  27   7  107.38   60.83   2
   2  27   8  104.00   62.02   2
   2  28   3  164.11   72.14   2
   2  28   4  163.18   72.28   2
   2  28   5  348.67   95.57   2
   2  28   6  -12.84   47.93   2
   2  28   7   20.04   50.63   2
   2  29   2  281.45   84.93   2
   2  29   3   21.10   50.17   2
   2  29   4  253.39   88.33   2
   2  29   5   71.90   46.81   2
   2  29   6   99.60   51.13   2
   2  30   2   55.81   58.23   2
   2  30   3   78.70   60.00   2
  -3   0  18  -85.22   66.31   3
  -3   0  17   90.95   56.61   3
  -3   0  16    5.56   45.13   3
  -3   0  15  763.24  112.38   3
  -3   0  14  -19.50   37.99   3
  -3   0  13 2892.02  204.28   3
  -3   0  12  -49.09   46.58   3
   3   0 -12  -60.95   37.14   1
  -3   0  11  124.52   56.09   3
   3   0 -11  123.29   42.25   1
  -3   0  10  -31.71   35.32   3
   3   0 -10  -39.20   33.18   1
   3   0 -10    4.59   22.00   4
   3   0  -9 1581.81   94.89   4
   3   0  -9 1613.37  110.92   1
  -3   0   9 1398.17  111.61   3
  -3   0   8  -48.32   30.77   3
   3   0  -8    7.93   31.50   1
   3   0  -8    4.70   21.37   4
   3   0  -7 2360.00  111.20   4
   3   0  -7 2267.76  121.81   1
  -3   0   7 2368.60  120.98   3
   3   0  -6    4.19   25.15   1
  -3   0   6    6.67   21.51   3
   3   0  -6   21.17   22.76   4
   3   0  -5 3354.81  127.55   4
   3   0  -5 3417.71  136.43   1
   3   0  -4    4.40   21.87   1
   3   0  -4   10.97   19.68   4
   3   0  -3 5859.74  161.69   4
   3   0  -3 5706.77  161.49   1
   3   0  -2    9.86   19.31   1
   3   0  -2   12.39   22.21   4
   3   0  -1   30.12   20.80   1
   3   0  -1   28.89   21.72   4
   3   0   0   13.00   18.24   1
   3   0   0   15.90   17.55   4
   3   0   0    1.10   12.35   2
   3   0   1 2161.44   94.11   4
   3   0   1 2182.70   83.92   2
   3   0   1 2050.41   81.13   1
   3   0   2   17.08   18.13   3
   3   0   2   44.29   20.74   4
   3   0   2  -12.04   14.83   1
   3   0   2   18.36   17.14   2
   3   0   3 1295.87   73.74   3
   3   0   3 1388.91   59.51   1
   3   0   3 1411.59   84.01   2
   3   0   3 1377.62   72.04   4
   3   0   4   -3.46   19.31   3
   3   0   4  -27.41   18.93   4
   3   0   4  -12.05   24.45   2
   3   0   4   -1.89   10.90   1
   3   0   5  377.62   24.08   1
   3   0   5  330.32   52.86   2
   3   0   5  448.92   54.35   3
   3   0   5  422.41   38.50   4
   3   0   6    9.48   12.40   4
   3   0   6    1.12   32.15   2
   3   0   6  -10.92   23.30   3
   3   0   7   53.84   36.65   2
   3   0   7   69.89   30.61   3
   3   0   8   -0.53   28.63   3
   3   0   8  -19.61   31.32   2
   3   0   9 1904.84  140.97   3
   3   0   9 1920.81  143.05   2
   3   0  10  -10.48   36.77   3
   3   0  10   65.41   39.34   2
   3   0  11   21.69   32.91   2
   3   0  11  -11.21   34.23   3
   3   0  12   -9.33   47.55   3
   3   0  12  -65.89   49.58   2
   3   0  13  115.36   55.58   3
   3   0  13  105.71   45.85   2
   3   0  14  -35.22   43.24   3
   3   0  14  -11.89   51.71   2
   3   0  15  636.86  104.63   2
   3   0  15  561.38  101.41   3
   3   0  16   90.89   51.95   2
   3   0  16  -22.30   44.59   3
   3   0  17  141.01   59.46   3
   3   0  17  164.82   68.90   2
  -3   1  18   50.01   48.97   3
  -3  -1  18   13.84   40.22   3
  -3   1  17  228.44   77.29   3
  -3  -1  17  123.22   63.80   3
  -3   1  16   22.96   39.31   3
  -3  -1  16  -33.16   55.77   3
  -3   1  15   -6.17   45.88   3
  -3  -1  15    6.80   45.81   3
  -3  -1  14  124.05   50.64   3
  -3   1  14   66.42   40.61   3
  -3   1  13  160.64   54.65   3
  -3  -1  13  136.82   62.38   3
  -3  -1  12  277.84   70.00   3
   3   1 -12  245.96   50.63   1
   3  -1 -12  226.80   47.17   1
  -3   1  12  197.03   58.87   3
  -3   1  11   57.93   44.76   3
   3   1 -11   87.76   32.98   1
   3  -1 -11   82.83   34.21   1
  -3  -1  11  185.28   56.42   3
  -3   1  10   51.00   34.02   3
  -3  -1  10   36.25   33.73   3
   3  -1 -10   75.50   34.42   1
   3  -1 -10   54.52   19.92   4
   3   1 -10   68.69   25.86   4
   3   1 -10   97.43   35.47   1
  -3  -1   9  319.88   61.20   3
   3   1  -9  318.55   53.72   1
   3  -1  -9  310.94   53.58   1
  -3   1   9  328.52   41.83   2
  -3   1   9  357.12   58.81   3
   3   1  -9  329.39   45.25   4
   3  -1  -9  349.04   48.15   4
  -3   1   8  633.76   70.49   3
  -3  -1   8  579.05   71.35   3
   3   1  -8  545.39   63.46   1
   3  -1  -8  572.49   69.06   1
   3  -1  -8  627.24   61.08   4
   3   1  -8  507.85   53.52   4
   3   1  -7 5790.17  189.84   1
   3  -1  -7 5572.72  191.20   1
  -3  -1   7 5623.92  188.31   3
   3  -1  -7 5974.38  178.36   4
   3   1  -7 5889.22  171.36   4
  -3   1   7 5577.36  182.81   3
   3  -1  -6  669.73   62.43   4
   3   1  -6  698.60   67.12   1
  -3  -1   6  705.73   63.58   3
   3  -1  -6  636.42   64.25   1
   3   1  -6  646.06   58.39   4
   3   1  -5  446.69   48.79   4
   3  -1  -5  521.26   58.19   1
   3  -1  -5  538.49   54.47   4
   3   1  -5  481.04   53.53   1
   3  -1  -4    5.37   22.35   4
   3  -1  -4   45.58   24.52   1
   3   1  -4    0.14   19.81   4
   3   1  -4  -24.02   27.10   1
   3  -1  -3    3.26   21.95   1
   3  -1  -3   77.15   29.55   4
   3   1  -3   68.10   27.07   4
   3   1  -3   50.68   21.76   1
   3   1  -2 4904.60  146.58   4
   3   1  -2 4624.12  137.70   1
   3  -1  -2 4714.14  143.94   1
   3  -1  -2 4764.70  147.25   4
   3  -1  -1  658.53   56.76   4
   3   1  -1  722.45   57.86   4
   3   1  -1  818.32   57.23   1
   3  -1  -1  701.19   54.14   1
   3  -1   0  342.20   38.07   1
   3  -1   0  340.98   31.67   2
   3  -1   0  321.52   40.10   4
   3   1   0  296.18   39.61   4
   3   1   0  263.07   33.29   1
   3   1   0  273.53   27.53   2
   3   1   1 5743.57  133.49   2
   3  -1   1 5808.06  137.10   1
   3   1   1 5895.03  136.33   1
   3  -1   1 5807.47  154.85   4
   3  -1   1 6122.80  144.22   2
   3   1   1 5820.94  153.23   4
   3   1   2 1693.54   77.26   3
   3   1   2 1626.74   68.85   1
   3  -1   2 1617.91   84.35   2
   3   1   2 1621.16   79.85   2
   3   1   2 1618.58   81.00   4
   3  -1   2 1586.49   79.25   4
   3  -1   2 1625.90   79.31   3
   3  -1   2 1549.15   67.18   1
   3   1   3 7389.10  167.46   4
   3   1   3 7617.66  172.13   3
   3   1   3 7135.16  136.39   1
   3  -1   3 7686.89  135.64   1
   3  -1   3 7829.55  171.12   4
   3  -1   3 7446.72  196.06   2
   3   1   3 8018.69  192.82   2
   3  -1   3 7774.72  180.98   3
   3   1   4 1061.39   70.46   3
   3  -1   4  974.03   59.52   4
   3   1   4  989.58   48.72   1
   3  -1   4  983.77   43.23   1
   3  -1   4 1057.66   81.78   2
   3   1   4  967.21   75.30   2
   3   1   4 1061.86   62.66   4
   3  -1   4  973.17   71.08   3
   3  -1   5   46.26   19.09   4
   3  -1   5   30.61   30.17   3
   3  -1   5   16.73    5.33   1
   3   1   5   67.31   31.92   3
   3   1   5   45.58   32.04   2
   3  -1   5   -4.90   27.32   2
   3   1   5   20.21   10.10   1
   3   1   5   35.09   19.23   4
   3  -1   6  146.34   38.35   3
   3   1   6  145.10   37.37   2
   3   1   6  108.46   34.03   3
   3  -1   6   91.50   18.72   4
   3  -1   6  129.00   39.95   2
   3   1   6  138.09   24.09   4
   3  -1   7  160.10   43.84   3
   3   1   7  124.80   36.31   2
   3  -1   7  172.58   43.80   2
   3   1   7  141.12   40.54   3
   3  -1   8 2475.56  151.77   3
   3   1   8 2424.98  145.81   3
   3  -1   8 2417.67  152.06   2
   3   1   8 2366.69  149.53   2
   3  -1   9 1443.52  125.20   3
   3   1   9 1611.80  128.07   3
   3  -1   9 1444.85  126.47   2
   3   1   9 1371.61  120.37   2
   3  -1  10  -19.88   39.66   2
   3  -1  10   -8.99   40.11   3
   3   1  10   64.17   42.39   3
   3   1  10   23.89   33.42   2
   3   1  11  904.68  108.29   3
   3   1  11  907.59  109.38   2
   3  -1  11  792.92  106.99   3
   3  -1  11  860.65  105.89   2
   3  -1  12  252.63   69.05   3
   3   1  12  159.94   54.44   3
   3  -1  12  176.26   57.50   2
   3   1  12  135.93   50.12   2
   3  -1  13  272.12   65.80   3
   3   1  13  217.70   68.17   3
   3   1  13  118.92   47.31   2
   3  -1  13  282.08   77.58   2
   3   1  14  100.55   57.55   3
   3  -1  14   84.04   47.84   3
   3   1  14  155.54   64.78   2
   3  -1  14  228.62   68.45   2
   3   1  15   54.58   43.43   2
   3  -1  15   27.27   39.67   3
   3  -1  15   72.60   50.59   2
   3   1  15  165.54   59.93   3
   3  -1  16   28.01   50.37   2
   3   1  16  -62.00   48.46   2
   3   1  16   23.28   34.18   3
   3  -1  16  -51.11   56.89   3
   3   1  17    9.50   40.50   2
   3  -1  17  116.73   56.40   3
   3   1  17  -47.00   58.29   3
   3  -1  17    8.96   42.92   2
  -3   2  18   72.55   53.52   3
  -3  -2  18  171.88   61.07   3
  -3   2  17   70.28   46.29   3
  -3  -2  17   50.18   45.53   3
  -3  -2  16  122.90   58.87   3
  -3   2  16  236.83   71.18   3
  -3   2  15  303.71   79.16   3
  -3  -2  15  430.97   91.92   3
  -3   2  14 1166.33  135.59   3
  -3  -2  14 1065.09  134.54   3
  -3   2  13   94.73   51.52   3
  -3  -2  13  155.63   61.89   3
  -3  -2  12 1040.36  124.32   3
   3  -2 -12  894.82   91.43   1
  -3   2  12  849.38  109.10   3
  -3  -2  11  189.43   60.72   3
   3   2 -11  181.61   45.12   1
  -3   2  11  257.73   64.61   3
   3  -2 -11  159.11   45.16   1
   3   2 -10  345.06   56.07   1
   3  -2 -10  300.70   54.41   1
  -3   2  10  336.77   62.94   3
   3  -2 -10  301.89   45.45   4
  -3  -2  10  373.64   70.29   3
  -3   2   9  444.06   65.97   3
  -3  -2   9  459.43   69.26   3
   3   2  -9  373.65   54.75   1
  -3   2   9  435.36   45.43   2
   3  -2  -9  426.04   62.43   1
   3   2  -9  436.13   50.14   4
   3  -2  -9  493.24   55.72   4
   3   2  -8 2789.44  137.43   1
  -3   2   8 2630.90   94.06   2
   3  -2  -8 2671.56  126.43   4
   3  -2  -8 2606.73  139.26   1
   3   2  -8 2652.73  117.02   4
  -3   2   8 2830.82  141.44   3
  -3  -2   8 2736.09  147.20   3
   3   2  -7  176.93   37.83   1
  -3   2   7  191.98   36.86   3
   3  -2  -7  208.55   43.13   1
   3  -2  -7  211.38   38.82   4
   3   2  -7  277.79   42.63   4
  -3  -2   7  210.31   43.24   3
   3   2  -6 1498.63   93.28   1
   3  -2  -6 1427.08   97.63   1
   3   2  -6 1355.66   82.50   4
   3  -2  -6 1510.89   91.77   4
  -3  -2   6 1360.88   86.68   3
   3   2  -5 3370.24  126.66   4
   3  -2  -5 3446.85  134.65   4
   3  -2  -5 3220.80  138.63   1
   3   2  -5 3305.09  131.06   1
   3   2  -4 7597.22  185.78   4
   3   2  -4 7350.31  187.66   1
   3  -2  -4 7053.04  189.71   4
   3  -2  -4 7591.99  204.63   1
   3   2  -3  159.56   32.74   4
   3  -2  -3  159.71   35.15   1
   3   2  -3  134.76   30.48   1
   3  -2  -3  187.16   36.52   4
   3  -2  -2  221.30   37.06   1
   3   2  -2  233.43   36.23   4
   3  -2  -2  182.39   34.47   4
   3   2  -2  209.83   32.59   1
   3   2  -1   34.24   11.71   2
   3   2  -1   25.65   22.87   4
   3   2  -1   58.41   20.99   1
   3  -2  -1   44.91   24.35   1
   3  -2  -1   15.38   20.17   4
   3  -2   0  771.40   56.33   1
   3   2   0  702.58   51.34   1
   3   2   0  695.12   43.80   2
   3  -2   0  617.10   43.29   2
   3  -2   0  636.97   55.28   4
   3   2   0  600.80   52.94   4
   3   2   1  414.03   38.63   1
   3  -2   1  433.02   42.46   1
   3  -2   1  406.63   42.74   2
   3  -2   1  385.14   44.49   4
   3   2   1  342.48   41.36   4
   3   2   1  372.07   36.28   2
   3  -2   2 1821.45   87.59   4
   3  -2   2 1785.74   84.86   3
   3   2   2 1871.34   77.09   1
   3  -2   2 1871.97   92.05   2
   3   2   2 1817.51   83.53   2
   3  -2   2 1939.44   76.43   1
   3   2   2 1895.15   87.73   4
   3  -2   3 1781.01   90.16   3
   3  -2   3 1852.13   85.30   4
   3   2   3 1620.58   69.40   1
   3  -2   3 1622.65   95.11   2
   3   2   3 1710.45   89.35   2
   3  -2   3 1686.77   63.85   1
   3   2   3 1795.57   82.73   3
   3   2   3 1684.93   82.47   4
   3   2   4   53.65   19.50   4
   3   2   4    6.26   17.59   3
   3  -2   4   23.00   10.04   1
   3   2   4   52.92   22.49   2
   3  -2   4   18.22   20.47   3
   3  -2   4   30.78   24.33   2
   3   2   4   26.56   14.89   1
   3  -2   4   39.07   21.51   4
   3  -2   5  932.15   76.88   3
   3   2   5  821.53   65.88   3
   3   2   5  861.44   45.34   1
   3  -2   5  784.92   51.95   4
   3  -2   5  903.15   82.87   2
   3   2   5  908.34   77.67   2
   3   2   5  887.42   56.81   4
   3   2   6  140.43   24.39   4
   3   2   6  138.57   39.25   2
   3  -2   6  114.76   19.74   4
   3  -2   6  154.90   41.21   3
   3   2   6  196.20   40.38   3
   3  -2   6  137.76   42.22   2
   3   2   7 1830.02  114.76   3
   3  -2   7 1836.90  123.16   3
   3  -2   7 1693.31  124.58   2
   3   2   7 1530.98  113.32   2
   3  -2   8  439.36   70.10   2
   3   2   8  469.25   70.64   2
   3   2   8  402.70   62.32   3
   3  -2   8  438.01   70.87   3
   3  -2   9   38.51   31.87   3
   3   2   9   31.48   29.65   3
   3  -2   9    6.81   40.31   2
   3   2   9   30.85   32.37   2
   3   2  10  734.78   93.44   2
   3  -2  10  699.48   97.95   3
   3   2  10  766.08   95.03   3
   3  -2  10  758.74   97.47   2
   3   2  11   -0.36   33.56   3
   3  -2  11    1.45   36.16   2
   3   2  11   22.38   39.92   2
   3  -2  11  -35.45   45.91   3
   3  -2  12   24.08   37.32   2
   3   2  12  -23.81   45.73   2
   3  -2  12   87.74   49.25   3
   3   2  12  -21.35   34.03   3
   3  -2  13  244.57   72.39   2
   3  -2  13  183.88   59.56   3
   3   2  13  140.29   58.65   3
   3   2  13  192.88   64.26   2
   3  -2  14  547.99   98.73   2
   3   2  14  505.46   95.25   2
   3  -2  14  349.28   81.50   3
   3   2  14  373.05   78.10   3
   3  -2  15    5.56   42.57   3
   3   2  15   83.14   55.17   3
   3   2  15    2.83   40.26   2
   3  -2  15  -17.06   38.41   2
   3   2  16   -6.52   54.69   2
   3  -2  16  134.62   56.24   3
   3  -2  16   84.31   49.16   2
   3   2  16   66.63   52.00   3
   3   2  17  336.36   84.77   2
   3   2  17  297.75   78.07   3
   3  -2  17  491.48  105.62   2
  -3   3  18  -83.91   57.05   3
  -3  -3  18   43.03   58.90   3
  -3   3  17  265.04   71.76   3
  -3  -3  17  107.00   61.45   3
  -3   3  16   11.22   41.01   3
  -3  -3  16   50.18   59.86   3
  -3  -3  15  481.73   96.59   3
  -3   3  15  492.46   92.86   3
  -3  -3  14   60.79   52.42   3
  -3   3  14   30.67   41.69   3
  -3   3  13  337.28   72.13   3
  -3  -3  13  388.60   84.40   3
  -3  -3  12   37.88   41.04   3
   3  -3 -12   76.81   39.19   1
  -3   3  12   19.99   35.28   3
  -3   3  11  749.17   93.15   3
  -3  -3  11  521.92   88.16   3
   3   3 -11  594.67   74.06   1
   3  -3 -11  672.72   78.77   1
   3  -3 -10   13.52   22.78   4
  -3  -3  10  -13.11   34.82   3
   3  -3 -10   28.97   29.18   1
  -3   3  10   36.63   37.78   3
   3   3 -10   85.88   38.79   1
   3   3  -9  665.11   72.73   1
  -3   3   9  734.71   80.26   3
  -3  -3   9  745.68   89.20   3
   3  -3  -9  654.04   66.04   4
   3   3  -9  773.09   66.49   4
   3  -3  -9  736.45   79.06   1
  -3  -3   8  659.89   77.33   3
  -3   3   8  657.49   47.17   2
   3  -3  -8  706.13   76.18   1
   3   3  -8  568.13   55.66   4
   3  -3  -8  721.87   69.55   4
  -3   3   8  679.84   69.70   3
   3   3  -8  691.45   70.55   1
  -3  -3   7   82.45   29.73   3
   3  -3  -7  118.43   38.22   1
  -3   3   7  105.22   27.98   3
   3   3  -7  138.05   32.82   4
   3  -3  -7  111.95   33.66   4
   3   3  -7  136.81   35.77   1
   3  -3  -6 1029.08   84.45   1
   3  -3  -6  986.49   78.31   4
   3   3  -6  898.47   68.09   4
  -3  -3   6  909.46   73.19   3
   3   3  -6 1007.08   76.91   1
   3   3  -5   21.27   23.32   4
   3  -3  -5  -20.93   26.15   4
   3  -3  -5    1.11   26.91   1
   3   3  -5   20.05   22.14   1
   3   3  -4 1374.79   82.70   1
   3  -3  -4 1316.20   88.95   1
   3   3  -4 1354.80   81.85   4
   3  -3  -4 1408.83   89.48   4
   3   3  -3 2905.75  112.79   1
   3  -3  -3 2909.74  125.49   1
   3  -3  -3 3029.41  128.00   4
   3   3  -3 3105.14  118.71   4
   3  -3  -2 1366.71   84.56   4
   3   3  -2 1361.96   80.02   4
   3   3  -2 1224.68   72.45   1
   3  -3  -2 1154.43   77.33   1
   3   3  -1  810.91   61.93   4
   3   3  -1  803.77   58.18   1
   3  -3  -1  731.84   60.31   1
   3  -3  -1  697.58   63.47   4
   3   3   0 7680.32  149.27   2
   3   3   0 7700.01  183.04   4
   3  -3   0 7104.13  183.43   4
   3   3   0 7832.46  168.59   1
   3  -3   0 7741.92  176.83   1
   3  -3   0 7408.11  143.58   2
   3  -3   1  570.11   54.26   4
   3   3   1  670.70   51.08   1
   3   3   1  636.31   54.37   4
   3  -3   1  640.88   50.55   2
   3  -3   1  714.13   52.08   1
   3   3   1  629.96   46.86   2
   3  -3   2 5297.80  146.88   3
   3   3   2 5513.11  136.51   1
   3  -3   2 5392.41  156.96   2
   3  -3   2 5337.67  153.11   4
   3   3   2 5438.76  144.66   2
   3   3   2 5204.54  148.39   4
   3  -3   2 5687.40  129.03   1
   3   3   3 3149.43  115.34   4
   3  -3   3 3216.90  122.25   3
   3   3   3 3313.91  108.51   3
   3   3   3 3177.49  101.63   1
   3  -3   3 3127.27  131.36   2
   3   3   3 3145.57  120.22   2
   3  -3   3 3283.53  116.92   4
   3  -3   3 3099.42   85.59   1
   3  -3   4 1541.68   91.03   3
   3   3   4 1511.15   79.43   3
   3   3   4 1410.87   66.61   1
   3  -3   4 1465.51   97.93   2
   3   3   4 1535.84   78.44   4
   3  -3   4 1495.73   50.74   1
   3   3   4 1530.38   91.23   2
   3  -3   4 1704.74   81.40   4
   3  -3   5   93.05   30.83   3
   3   3   5  134.47   22.29   1
   3   3   5  117.70   27.78   3
   3  -3   5  147.78   39.45   2
   3   3   5  131.86   25.31   4
   3  -3   5  164.23   28.77   4
   3   3   5  168.48   37.72   2
   3  -3   6  777.26   77.49   3
   3   3   6  781.61   46.65   1
   3   3   6  802.53   69.61   3
   3  -3   6  849.85   86.61   2
   3   3   6  823.98   79.70   2
   3  -3   6  754.85   48.16   4
   3   3   6  846.80   56.17   4
   3  -3   7 1158.74  102.31   3
   3   3   7 1148.73   90.89   3
   3  -3   7 1117.44  102.77   2
   3   3   7 1031.10   91.84   2
   3  -3   8 1182.99  109.94   3
   3   3   8 1077.72   94.60   3
   3  -3   8 1037.88  104.22   2
   3   3   8  979.62   98.59   2
   3  -3   9  173.28   59.02   2
   3  -3   9  111.12   49.44   3
   3   3   9  184.54   49.56   3
   3   3   9  146.25   47.89   2
   3  -3  10 1471.59  136.46   3
   3   3  10 1553.27  130.13   3
   3  -3  10 1738.47  143.61   2
   3   3  10 1666.94  139.42   2
   3  -3  11  163.48   60.51   3
   3   3  11  104.49   43.47   3
   3  -3  11  206.06   60.14   2
   3   3  11  101.10   46.62   2
   3  -3  12  262.92   70.09   3
   3   3  12  206.82   58.42   3
   3  -3  12  203.63   59.43   2
   3   3  12  205.67   63.32   2
   3  -3  13  499.08   91.84   2
   3  -3  13  505.59   96.13   3
   3   3  13  531.51   91.96   3
   3   3  13  526.23   85.99   2
   3  -3  14   69.15   54.99   3
   3   3  14  -35.17   55.20   3
   3   3  14   18.73   40.80   2
   3  -3  14    0.90   42.58   2
   3  -3  15   24.20   57.02   3
   3   3  15   -1.83   36.48   3
   3  -3  15  -12.41   37.57   2
   3   3  15   77.52   59.64   2
   3   3  16  -77.37   60.72   3
   3  -3  16  -85.73   50.91   3
   3   3  16   25.24   51.19   2
   3  -3  16  -22.20   38.05   2
   3   3  17   -1.60   53.53   2
   3  -3  17   -6.34   53.58   2
  -3   4  18  147.78   54.57   3
  -3  -4  18   -5.70   43.01   3
  -3   4  17  369.78   88.95   3
  -3  -4  17  448.47  100.21   3
  -3   4  16  712.27  114.12   3
  -3  -4  16  676.30  115.02   3
  -3   4  15   26.56   50.45   3
  -3  -4  15   65.26   54.88   3
  -3  -4  14  504.63   97.75   3
  -3   4  14  661.44  104.09   3
  -3   4  13  350.34   75.24   3
  -3  -4  13  478.57   90.72   3
  -3   4  12  165.36   53.33   3
  -3  -4  12   99.99   54.41   3
   3  -4 -12  118.96   38.63   1
   3   4 -11  954.84   90.91   1
   3  -4 -11 1014.08   98.69   1
  -3  -4  11  954.82  113.87   3
  -3   4  11 1051.03  110.36   3
   3   4 -10  148.75   41.51   1
   3  -4 -10  120.87   33.30   4
  -3  -4  10   70.17   45.59   3
  -3   4  10   98.06   40.45   3
   3  -4 -10   44.52   27.66   1
   3   4  -9 3756.11  163.68   1
   3  -4  -9 3677.76  155.51   4
   3   4  -9 3762.35  142.83   4
   3  -4  -9 3707.03  175.72   1
  -3   4   9 3898.55  177.22   3
  -3  -4   9 3915.46  198.34   3
   3  -4  -8   21.87   25.69   4
  -3   4   8   26.55   26.91   3
   3   4  -8   48.25   31.33   1
   3  -4  -8   61.28   35.35   1
   3   4  -8  -20.43   22.91   4
  -3  -4   8   46.70   35.92   3
  -3  -4   7  626.61   70.24   3
   3   4  -7  780.82   72.18   1
   3   4  -7  697.95   62.49   4
   3  -4  -7  728.01   76.96   1
  -3   4   7  710.63   64.92   3
   3  -4  -7  678.24   67.90   4
   3   4  -6 6996.42  187.16   4
   3  -4  -6 6839.03  205.84   4
   3   4  -6 6917.67  197.05   1
   3  -4  -6 6906.19  220.81   1
  -3  -4   6 7030.21  202.29   3
   3   4  -5   26.25   21.88   4
  -3  -4   5   18.36   20.55   3
   3   4  -5   24.33   20.12   1
   3  -4  -5   38.73   24.64   4
   3  -4  -5  -13.97   27.72   1
   3  -4  -4  134.95   37.34   1
   3   4  -4  164.71   32.96   4
   3   4  -4  202.04   37.69   1
   3  -4  -4  117.05   33.16   4
   3  -4  -3 1374.44   89.28   1
   3   4  -3 1389.41   80.87   1
   3  -4  -3 1378.32   90.86   4
   3   4  -3 1554.95   86.08   4
   3  -4  -2    7.39   21.91   1
   3  -4  -2   30.74   30.73   4
   3   4  -2   28.67   24.59   4
   3   4  -2   26.39   23.22   1
   3  -4  -1 1313.31   80.34   1
   3   4  -1 1404.32   77.50   1
   3   4  -1 1446.25   84.72   4
   3  -4  -1 1380.89   88.12   4
   3   4   0  486.22   47.61   1
   3  -4   0  470.43   37.24   2
   3  -4   0  563.81   57.81   4
   3  -4   0  579.48   52.63   1
   3   4   0  518.05   42.63   2
   3   4   0  497.98   52.94   4
   3   4   1 1121.97   67.73   1
   3  -4   1 1217.24   66.95   2
   3  -4   1 1122.91   77.42   4
   3   4   1 1189.07   76.72   4
   3   4   1 1109.00   63.67   2
   3  -4   1 1310.35   70.11   1
   3   4   2  569.28   48.59   1
   3  -4   2  575.53   51.90   3
   3  -4   2  532.49   52.14   2
   3  -4   2  471.53   50.70   4
   3   4   2  510.83   51.35   4
   3  -4   2  565.40   43.31   1
   3   4   2  506.50   47.33   2
   3   4   3  165.49   31.67   2
   3  -4   3  150.48   32.74   3
   3   4   3  204.68   27.96   3
   3   4   3  165.13   28.07   1
   3  -4   3  185.99   23.90   1
   3  -4   3  201.99   38.74   2
   3   4   3  207.76   36.53   4
   3  -4   3  176.23   30.40   4
   3  -4   4 2483.74  117.48   3
   3   4   4 2512.25   94.69   1
   3  -4   4 2619.90  130.44   2
   3   4   4 2525.47  117.03   2
   3  -4   4 2605.77   70.05   1
   3   4   4 2529.70  105.70   4
   3   4   4 2664.74  101.53   3
   3  -4   4 2590.13  102.91   4
   3  -4   5  511.29   60.08   3
   3   4   5  407.54   39.94   1
   3   4   5  372.20   50.83   2
   3  -4   5  483.41   63.23   2
   3  -4   5  441.57   42.11   4
   3   4   5  431.90   43.97   4
   3   4   5  442.20   47.93   3
   3  -4   6  170.60   45.56   2
   3  -4   6  229.17   49.24   3
   3   4   6  135.77   34.02   3
   3   4   6  212.24   28.89   1
   3   4   6  240.38   33.96   4
   3   4   6  245.12   47.84   2
   3  -4   6  189.76   27.23   4
   3  -4   7   85.91   34.57   3
   3   4   7   52.30   23.51   3
   3  -4   7  105.95   40.27   2
   3   4   7   89.27   33.74   2
   3  -4   8   62.52   33.82   3
   3   4   8  182.16   41.46   3
   3  -4   8  159.72   53.24   2
   3   4   8  146.04   47.35   2
   3  -4   9  106.74   49.02   2
   3  -4   9   60.80   39.83   3
   3   4   9   99.45   40.21   3
   3   4   9  116.79   43.45   2
   3  -4  10   51.28   47.01   3
   3   4  10   25.41   27.73   3
   3   4  10  -51.91   44.18   2
   3  -4  10   23.24   35.88   2
   3  -4  11  148.64   51.95   3
   3   4  11  148.79   56.13   3
   3   4  11  183.72   57.36   2
   3  -4  11  210.29   66.29   2
   3  -4  12  439.73   85.04   2
   3  -4  12  402.45   85.85   3
   3   4  12  450.68   84.20   2
   3   4  12  465.86   79.68   3
   3  -4  13  563.90  102.50   3
   3   4  13  561.60   90.61   3
   3   4  13  550.91   94.71   2
   3  -4  13  731.14  107.69   2
   3  -4  14  104.02   59.04   3
   3   4  14   31.08   42.32   3
   3  -4  14   40.97   48.10   2
   3   4  15  126.70   51.71   3
   3   4  15   95.10   48.42   2
   3  -4  15   81.51   45.75   2
   3  -4  15  184.24   66.32   3
   3  -4  16   50.24   53.71   3
   3  -4  16  261.07   74.10   2
   3   4  16  187.29   61.80   2
   3  -4  17  -22.79   46.33   2
   3   4  17  -86.90   60.74   2
  -3   5  18  -77.28   50.38   3
  -3  -5  18   10.37   46.27   3
  -3   5  17  207.06   70.98   3
  -3  -5  17  207.85   80.77   3
  -3  -5  16   30.88   49.51   3
  -3   5  16   24.27   37.55   3
  -3   5  15   95.94   53.77   3
  -3  -5  15   -4.56   37.55   3
  -3   5  14  220.57   70.60   3
  -3  -5  14  112.49   53.57   3
  -3   5  13  -19.50   43.25   3
  -3  -5  13  -12.24   48.27   3
  -3   5  12  455.19   79.80   3
  -3  -5  12  511.40   88.28   3
   3  -5 -12  575.28   77.91   1
  -3   5  11   19.20   32.21   3
   3   5 -11  163.03   41.97   1
   3  -5 -11  136.70   42.85   1
  -3  -5  11  126.39   58.16   3
   3   5 -10   23.87   26.90   1
   3  -5 -10  109.75   36.18   4
  -3   5  10   19.40   27.70   3
   3  -5 -10   42.57   32.95   1
  -3  -5  10   63.93   38.62   3
   3  -5  -9  982.62   95.33   1
   3  -5  -9  960.52   82.85   4
  -3   5   9 1130.97   96.28   3
   3   5  -9 1162.43   81.57   4
   3   5  -9 1129.77   92.77   1
  -3  -5   9 1067.48  109.58   3
   3  -5  -8   25.44   25.43   4
  -3  -5   8   62.01   35.16   3
   3  -5  -8   22.90   30.43   1
   3   5  -8   81.33   26.73   4
  -3   5   8   82.51   30.08   3
   3   5  -8   58.04   31.08   1
  -3   5   7   86.72   26.29   3
  -3  -5   7  124.91   42.92   3
   3  -5  -7   93.46   42.46   1
   3  -5  -7   70.71   29.79   4
   3   5  -7   97.59   30.36   4
   3   5  -7  103.29   35.13   1
   3   5  -6   30.98   26.50   4
   3  -5  -6   37.54   38.64   1
  -3  -5   6   50.80   33.94   3
   3   5  -6   27.65   29.65   1
   3  -5  -6   40.84   34.96   4
   3  -5  -5 2354.28  128.14   1
   3   5  -5 2235.57  109.42   1
   3  -5  -5 2395.35  126.94   4
   3   5  -5 2433.32  112.94   4
  -3  -5   5 2514.31  114.47   3
   3   5  -4   13.50   22.36   1
   3  -5  -4   47.83   32.21   1
   3  -5  -4   63.94   33.39   4
   3   5  -4    2.85   22.63   4
   3   5  -3 3652.55  131.87   1
   3  -5  -3 3523.45  144.36   1
   3  -5  -3 3630.43  152.09   4
   3   5  -3 3840.16  138.54   4
   3  -5  -2 2567.86  126.10   4
   3   5  -2 2673.94  110.57   1
   3  -5  -2 2586.55  120.87   1
   3   5  -2 2716.51  118.01   4
   3   5  -1 2699.47  109.60   1
   3   5  -1 2778.92  119.46   4
   3  -5  -1 2719.50  127.64   4
   3  -5  -1 2760.70  118.15   1
   3  -5   0  513.20   58.18   4
   3  -5   0  433.26   35.08   2
   3  -5   0  343.62   43.15   1
   3   5   0  450.10   47.95   1
   3   5   0  418.13   49.43   4
   3  -5   1 2587.83  100.61   1
   3  -5   1 2451.47  116.56   4
   3   5   1 2488.45  103.29   1
   3   5   1 2465.93  113.19   4
   3  -5   1 2498.49   93.31   2
   3   5   1 2526.92   99.08   2
   3   5   2    9.49   23.91   4
   3   5   2    9.53   18.96   2
   3  -5   2    4.93   18.20   3
   3   5   2   -9.59   19.52   1
   3  -5   2   42.09   26.31   4
   3  -5   2    7.84   18.54   2
   3  -5   2   13.40   14.18   1
   3   5   3  319.87   41.86   2
   3  -5   3  270.29   39.73   3
   3   5   3  419.06   44.83   1
   3  -5   3  308.07   31.07   1
   3  -5   3  279.02   42.03   2
   3  -5   3  318.31   42.00   4
   3   5   3  339.53   46.18   4
   3  -5   4  285.03   48.40   2
   3  -5   4  473.06   48.94   4
   3   5   4  421.50   44.12   3
   3   5   4  384.81   43.71   1
   3   5   4  500.34   52.71   4
   3   5   4  371.33   46.66   2
   3  -5   4  392.19   52.65   3
   3  -5   4  457.91   32.78   1
   3  -5   5 8447.39  184.08   4
   3   5   5 8737.90  203.56   4
   3  -5   5 8760.52  236.21   3
   3   5   5 8588.46  192.95   3
   3   5   5 8104.27  180.71   1
  -3  -5  -5 8373.70  185.35   1
   3  -5   5 8664.36  253.18   2
   3   5   5 8540.97  229.94   2
   3   5   6   61.96   22.90   4
   3  -5   6   94.71   21.69   4
   3  -5   6   99.23   35.99   3
   3   5   6   92.41   28.13   3
   3   5   6   85.32   23.13   1
   3  -5   6   91.83   35.21   2
   3   5   6   90.79   36.39   2
   3   5   7 1935.21  126.14   2
   3  -5   7 2042.25  133.72   3
   3  -5   7 2080.25  141.59   2
   3   5   7 1942.33  110.45   3
   3  -5   8  575.01   82.86   2
   3  -5   8  515.25   79.26   3
   3   5   8  544.32   67.25   3
   3   5   8  450.38   68.02   2
   3   5   9  176.11   51.77   2
   3  -5   9  229.48   59.10   3
   3   5   9  172.46   47.39   3
   3  -5   9  225.86   60.18   2
   3  -5  10  765.22  106.78   3
   3   5  10  623.78   82.18   3
   3  -5  10  639.47   94.28   2
   3   5  10  674.75   92.40   2
   3  -5  11  347.73   72.37   2
   3  -5  11  490.58   93.92   3
   3   5  11  302.22   63.56   3
   3   5  11  391.03   67.61   2
   3  -5  12  -26.48   48.56   3
   3   5  12  -41.39   39.86   3
   3   5  12    2.77   35.06   2
   3  -5  13  285.76   88.78   3
   3  -5  13  281.21   73.45   2
   3   5  13  239.70   74.03   2
   3   5  13  222.04   60.86   3
   3  -5  14  270.89   84.34   3
   3   5  14  283.51   69.39   3
   3   5  14  255.12   73.00   2
   3  -5  14  254.14   69.64   2
   3   5  15  646.34  111.64   2
   3  -5  15  671.24  115.11   3
   3  -5  15  617.29  107.65   2
   3   5  16  -54.02   68.39   2
   3  -5  16   70.13   58.01   3
   3  -5  16   32.69   40.15   2
   3  -5  17  -40.51   44.72   2
   3   5  17   -5.41   53.53   2
  -3  -6  18  227.38   79.79   3
  -3  -6  17  234.81   74.45   3
  -3   6  17   19.09   39.51   3
  -3   6  16  131.73   57.69   3
  -3  -6  16  128.75   59.59   3
  -3   6  15  -17.88   57.27   3
  -3  -6  15  145.05   62.62   3
  -3  -6  14  -49.52   58.64   3
  -3   6  14  -15.24   36.32   3
  -3   6  13  -14.96   38.75   3
  -3  -6  13    3.22   38.55   3
  -3   6  12  376.67   70.78   3
  -3  -6  12  317.71   68.70   3
   3  -6 -12  446.78   71.25   1
   3   6 -11 2439.01  143.60   1
   3  -6 -11 2317.74  151.02   1
  -3   6  11 2367.26  159.90   3
  -3  -6  11 2340.29  180.71   3
   3   6 -10 1644.68  113.64   1
   3  -6 -10 1830.43  134.43   1
   3  -6 -10 1655.17  111.80   4
  -3   6  10 1730.07  127.45   3
  -3  -6  10 1788.81  149.39   3
   3  -6  -9  720.95   84.50   1
   3   6  -9  803.71   68.40   4
   3   6  -9  794.42   78.69   1
  -3   6   9  709.20   77.19   3
  -3  -6   9  865.26  101.36   3
   3  -6  -9  706.28   74.91   4
  -3  -6   8 1190.85  108.81   3
   3  -6  -8 1120.01   93.50   4
   3   6  -8 1122.31   87.70   1
   3   6  -8 1104.01   80.96   4
   3  -6  -8 1235.32  108.01   1
  -3   6   8 1240.37   90.37   3
  -3   6   7  341.81   46.62   3
  -3  -6   7  460.91   64.93   3
   3  -6  -7  365.34   60.91   1
   3   6  -7  337.30   49.60   1
   3  -6  -7  470.36   63.94   4
   3   6  -7  312.97   46.40   4
  -3  -6   6   97.51   33.45   3
   3  -6  -6  137.44   38.23   4
   3  -6  -6   98.28   34.73   1
   3   6  -6  121.16   31.67   1
   3   6  -6  136.82   29.91   4
  -3  -6   5  651.39   63.96   3
   3   6  -5  634.12   61.38   1
   3  -6  -5  578.45   67.94   1
   3   6  -5  634.61   61.12   4
   3  -6  -5  590.40   68.59   4
  -3  -6   4   15.77   18.30   3
   3  -6  -4   -0.41   31.66   1
   3  -6  -4   24.26   30.11   4
   3   6  -4    9.75   23.31   4
   3   6  -4   53.44   26.81   1
   3  -6  -3  -14.10   23.89   1
   3   6  -3   11.35   22.74   1
   3   6  -3   30.50   25.51   4
   3  -6  -3   30.63   30.81   4
   3   6  -2 1456.82   85.06   1
   3   6  -2 1421.08   90.74   4
   3  -6  -2 1442.87   94.01   1
   3  -6  -2 1511.39  101.88   4
   3   6  -1 6962.95  178.94   1
   3   6  -1 6930.15  195.05   4
   3  -6  -1 6818.00  190.19   1
   3  -6  -1 6783.83  207.60   4
   3   6   0 2827.97  124.75   4
   3   6   0 2989.93  118.26   1
   3  -6   0 2980.81   89.35   2
   3  -6   0 2920.67  133.71   4
   3  -6   0 2890.34  117.03   1
   3   6   1    3.55   17.57   2
   3  -6   1   17.69   17.14   3
   3   6   1    6.94   19.54   1
   3  -6   1    4.83   14.29   2
   3  -6   1   -2.68   19.61   1
   3  -6   1   12.68   21.70   4
   3   6   1   28.23   20.04   4
   3   6   2  289.40   38.43   2
   3  -6   2  282.77   40.31   3
   3   6   2  283.72   40.49   1
  -3  -6  -2  237.24   37.21   1
   3  -6   2  294.26   39.33   2
   3  -6   2  261.45   33.94   1
   3   6   2  213.35   39.08   4
   3  -6   2  285.18   44.03   4
   3  -6   3  196.80   35.60   3
   3   6   3  203.92   32.71   1
   3   6   3  234.39   41.08   4
  -3  -6  -3  198.95   33.94   1
   3  -6   3  219.04   38.25   4
   3   6   3  245.05   37.94   2
   3  -6   3  180.92   35.99   2
   3  -6   3  197.66   26.56   1
   3   6   4 1173.99   81.62   2
   3  -6   4 1048.98   53.02   1
   3   6   4 1075.59   62.62   3
  -3  -6  -4 1055.60   73.26   1
   3   6   4  957.30   69.07   1
   3  -6   4 1031.12   78.08   3
   3  -6   4 1037.19   84.15   2
   3   6   4  948.26   74.20   4
   3  -6   4 1016.80   71.15   4
   3   6   5   12.55   20.21   4
  -3  -6  -5    7.21   19.19   1
   3  -6   5   26.53   27.26   3
   3   6   5    7.25   19.21   3
   3   6   5   30.39   21.15   1
   3  -6   5    4.73   17.87   4
   3  -6   5    2.00   29.08   2
   3   6   5   38.03   26.35   2
   3  -6   6  210.06   49.54   2
   3   6   6  166.08   33.70   4
  -3  -6  -6  154.38   31.18   1
   3   6   6  187.49   35.37   3
   3   6   6  139.68   28.82   1
   3  -6   6  166.41   43.46   3
   3  -6   6  136.82   27.12   4
   3   6   6  168.84   39.12   2
   3   6   7  810.89   71.94   3
  -3  -6  -7  887.53   65.59   1
   3  -6   7  954.26   97.89   2
   3   6   7  882.47   87.85   2
   3  -6   7  816.43   89.52   3
   3   6   8  178.40   45.80   2
   3  -6   8  269.29   59.53   2
   3  -6   8  193.99   53.88   3
   3   6   8  226.58   45.37   3
   3   6   9  187.22   46.53   3
   3  -6   9  254.10   56.70   3
   3   6   9  245.48   56.86   2
   3  -6   9  218.38   57.11   2
   3  -6  10  -27.63   47.30   3
   3   6  10  -11.76   33.10   3
   3  -6  10   15.96   37.25   2
   3   6  10   75.60   47.09   2
   3  -6  11  428.67   87.25   3
   3   6  11  216.69   54.38   3
   3  -6  11  276.94   70.22   2
   3   6  11  367.51   73.09   2
   3  -6  12  803.53  114.60   3
   3   6  12  797.98  101.77   3
   3  -6  12  752.12  107.97   2
   3   6  12  651.63   96.39   2
   3  -6  13  157.39   67.18   3
   3  -6  13  117.20   56.83   2
   3   6  13  254.44   73.53   2
   3  -6  14  244.65   69.34   3
   3  -6  14  206.65   66.82   2
   3   6  14  295.32   79.11   2
   3  -6  15    7.89   37.70   2
   3   6  15   39.93   47.35   2
   3  -6  15  -27.30   58.27   3
   3  -6  16   27.81   52.19   3
   3  -6  16  -63.48   55.82   2
   3   6  16    2.60   41.28   2
   3  -6  17  148.88   63.31   2
   3   6  17  151.83   55.10   2
  -3  -7  17  115.32   61.05   3
  -3   7  16  455.90   87.94   3
  -3  -7  16  377.55   89.47   3
  -3   7  15  158.28   64.61   3
  -3  -7  15  -19.71   46.93   3
  -3   7  14  156.02   52.17   3
  -3  -7  14  246.47   77.50   3
  -3   7  13    5.84   38.34   3
  -3  -7  13   -7.90   44.93   3
  -3   7  12   62.13   36.57   3
  -3  -7  12  111.10   48.40   3
   3  -7 -12   82.14   39.04   1
  -3   7  11    4.09   33.27   3
  -3  -7  11   65.40   52.48   3
   3  -7 -11   20.67   34.97   1
   3   7 -11  -23.33   26.82   1
  -3  -7  10  460.89   82.98   3
  -3   7  10  479.97   69.37   3
   3  -7 -10  511.24   66.07   4
   3  -7 -10  514.99   74.34   1
   3   7 -10  472.93   64.54   1
   3  -7  -9   85.64   40.69   1
   3   7  -9   30.53   24.49   1
  -3  -7   9   72.06   42.52   3
  -3   7   9   32.63   26.72   3
   3   7  -9   38.75   21.04   4
   3  -7  -9   -4.20   24.70   4
  -3   7   8  234.36   44.33   3
  -3  -7   8  277.14   60.63   3
   3   7  -8  230.78   43.61   1
   3  -7  -8  316.77   59.25   1
   3   7  -8  238.02   40.50   4
   3  -7  -8  300.81   54.51   4
  -3   7   7  -12.49   21.93   3
  -3  -7   7   16.43   29.38   3
   3   7  -7   -0.51   20.17   4
   3  -7  -7   -5.79   29.17   4
   3  -7  -7   35.49   40.77   1
   3   7  -7  -15.12   24.87   1
  -3  -7   6   44.33   24.23   3
   3   7  -6   46.09   25.02   4
   3  -7  -6   45.61   32.12   4
   3  -7  -6   78.58   44.11   1
   3   7  -6   56.68   26.31   1
  -3  -7   5  257.49   42.71   3
   3   7  -5  281.10   48.68   4
   3  -7  -5  324.26   60.32   4
   3  -7  -5  321.03   59.19   1
   3   7  -5  312.96   50.28   1
   3   7  -4 9452.82  227.14   1
   3  -7  -4 9026.83  257.07   1
   3   7  -4 9450.47  233.57   4
   3  -7  -4 9528.46  267.19   4
  -3  -7   4 9693.21  212.52   3
   3   7  -3   32.81   21.83   1
   3  -7  -3   12.42   29.80   1
   3   7  -3   13.68   22.79   4
   3  -7  -3    5.01   27.79   4
   3   7  -2 1920.97  100.04   1
   3   7  -2 1845.94  106.78   4
   3  -7  -2 1873.16  118.25   4
   3  -7  -2 1844.72  109.88   1
   3   7  -1   41.57   29.01   4
   3   7  -1    3.28   21.24   1
   3  -7  -1   29.00   23.50   1
   3  -7  -1   -3.07   28.56   4
   3   7   0 3476.22  133.15   1
   3   7   0 3589.93  148.80   4
   3  -7   0 3858.02  105.08   2
   3  -7   0 3619.61  155.31   4
   3  -7   0 3781.30  138.54   1
  -3  -7  -1  130.03   28.48   1
   3   7   1  106.37   37.25   4
   3   7   1  134.08   29.79   2
   3  -7   1  137.84   27.86   3
   3   7   1  140.67   31.92   1
   3  -7   1  133.99   24.93   2
   3  -7   1  131.08   28.13   1
   3  -7   1  109.62   32.84   4
   3   7   2  118.23   28.82   2
   3   7   2  135.29   34.25   4
   3  -7   2   99.83   26.84   3
   3   7   2  170.16   35.22   1
   3  -7   2  120.85   28.94   2
  -3  -7  -2  121.78   29.75   1
   3  -7   2  134.10   37.27   4
   3  -7   2  159.04   28.69   1
   3  -7   3   13.21   17.65   1
   3  -7   3   50.82   27.09   3
   3   7   3   17.12   26.28   1
   3  -7   3   -8.16   18.94   2
   3   7   3   41.52   34.67   4
   3   7   3    1.24   20.03   2
  -3  -7  -3   35.91   30.08   1
   3  -7   3   55.29   31.95   4
   3   7   4 2950.68  129.79   2
   3  -7   4 2978.92   94.53   1
   3  -7   4 2920.86  131.66   3
  -3  -7  -4 2915.56  125.37   1
   3   7   4 2768.72   95.96   3
   3   7   4 2675.31  118.79   1
   3  -7   4 3084.27  141.98   2
   3   7   4 2952.33  135.23   4
   3  -7   4 2906.09  123.45   4
   3   7   5  229.16   41.91   2
   3  -7   5  263.62   46.49   2
   3  -7   5  281.34   50.03   3
   3   7   5  313.72   51.33   4
  -3  -7  -5  276.80   42.07   1
   3   7   5  245.63   36.79   1
   3   7   5  340.60   38.38   3
   3  -7   5  298.78   42.53   4
   3  -7   6 7469.33  243.57   3
  -3  -7  -6 7330.88  197.55   1
   3   7   6 7524.33  185.62   3
   3  -7   6 7526.99  255.10   2
   3   7   6 7672.32  235.02   2
   3   7   6 7809.45  210.66   4
   3  -7   6 7328.88  181.07   4
   3   7   6 6929.83  191.03   1
   3  -7   7   -1.63   32.66   3
   3   7   7    9.13   18.21   3
  -3  -7  -7   38.51   25.90   1
   3   7   7  -10.54   21.86   4
   3   7   7  -11.82   26.16   2
   3  -7   7  -12.53   34.65   2
   3  -7   8  382.33   73.12   2
   3  -7   8  276.53   58.93   3
   3   7   8  243.03   43.84   3
   3   7   8  303.26   59.55   2
   3  -7   9   51.04   40.41   3
   3   7   9   22.60   23.00   3
   3   7   9   25.24   32.35   2
   3  -7   9  -18.87   38.29   2
   3   7  10  824.10   89.67   3
   3  -7  10  704.46  104.33   3
   3  -7  10  631.51   92.38   2
   3   7  10  722.56   96.70   2
   3  -7  11  -13.36   44.79   3
   3   7  11  -21.20   28.65   3
   3  -7  11  -13.17   39.80   2
   3   7  11   41.21   38.80   2
   3  -7  12   58.47   48.09   3
   3  -7  12   64.69   51.58   2
   3   7  12   13.04   39.24   2
   3  -7  13    5.00   49.47   3
   3  -7  13   -4.51   42.39   2
   3   7  13   86.05   54.13   2
   3  -7  14  222.57   66.46   3
   3  -7  14  272.10   74.80   2
   3   7  14  207.40   74.84   2
   3  -7  15  111.39   63.14   3
   3   7  15   10.01   36.42   2
   3  -7  15   78.55   52.58   2
   3  -7  16  419.99  105.24   3
   3  -7  16  399.46   86.13   2
   3   7  16  341.96   88.47   2
   3   7  17  -14.91   52.52   2
  -3  -8  17    7.39   43.66   3
  -3  -8  16  395.51   93.35   3
  -3   8  15  222.73   65.59   3
  -3  -8  15  160.13   71.22   3
  -3  -8  14   77.85   53.58   3
  -3   8  14   47.74   42.43   3
  -3   8  13   13.09   38.45   3
  -3  -8  13   61.95   41.90   3
  -3   8  12  450.75   77.97   3
  -3  -8  12  403.59   84.90   3
   3  -8 -12  463.00   76.64   1
  -3  -8  11  569.65   95.49   3
   3   8 -11  760.29   85.56   1
  -3   8  11  750.18   90.76   3
   3  -8 -11  674.40   88.14   1
   3  -8 -10 3297.21  185.77   1
  -3  -8  10 2814.40  191.28   3
   3   8 -10 3167.02  159.20   1
   3  -8 -10 2995.40  157.30   4
  -3   8  10 2927.58  165.46   3
  -3   8   9   39.96   30.47   3
  -3  -8   9  117.33   57.85   3
   3   8  -9   39.16   25.01   4
   3  -8  -9   43.12   36.70   1
   3   8  -9   11.82   24.28   1
   3  -8  -9   23.46   25.88   4
   3   8  -8 1132.35   91.45   1
  -3  -8   8  885.16   99.45   3
   3  -8  -8  998.85  103.32   1
   3  -8  -8  975.08   94.49   4
  -3   8   8 1030.45   82.61   3
   3   8  -8 1033.38   81.12   4
  -3   8   7  223.95   40.18   3
  -3  -8   7  271.07   56.07   3
   3  -8  -7  152.86   51.09   1
   3   8  -7  248.95   44.57   4
   3   8  -7  179.06   42.47   1
   3  -8  -7  241.70   53.76   4
   3  -8  -6  607.02   75.06   4
  -3  -8   6  496.12   63.28   3
   3   8  -6  629.11   65.79   1
   3  -8  -6  590.32   79.50   1
   3   8  -6  482.10   58.15   4
   3   8  -5 1442.58   94.79   1
   3  -8  -5 1329.21  108.93   4
   3   8  -5 1583.04   99.48   4
   3  -8  -5 1420.42  111.18   1
  -3  -8   5 1631.86   99.77   3
   3   8  -4   55.50   34.82   4
   3   8  -4   46.37   31.47   1
   3  -8  -4   26.77   42.89   4
   3  -8  -4   89.02   44.57   1
  -3  -8   4   70.09   30.33   3
  -3  -8   3  -24.32   23.04   3
   3   8  -3    8.29   24.76   1
   3  -8  -3  -72.01   48.53   4
   3  -8  -3   11.71   32.95   1
   3   8  -3  -23.05   33.74   4
   3   8  -2 1893.85  103.07   1
   3  -8  -2 2058.66  117.01   1
   3  -8  -2 1966.76  124.64   4
   3   8  -2 1885.73  112.08   4
   3   8  -1 1161.12   81.53   1
   3   8  -1 1172.44   89.30   4
   3  -8  -1 1178.41   95.24   4
   3  -8  -1 1277.23   88.46   1
   3  -8   0 2487.25  134.90   4
   3   8   0 2382.16  115.93   1
   3  -8   0 2311.12  112.66   1
  -3  -8   0 2736.72  123.07   1
   3   8   0 2393.38  127.48   4
   3  -8   1  577.53   54.72   1
  -3  -8  -1  685.47   64.55   1
   3   8   1  501.13   62.86   4
   3   8   1  668.57   62.79   1
   3  -8   1  697.32   52.87   2
   3  -8   1  658.72   72.21   4
   3   8   2  678.41   72.38   4
   3  -8   2  750.37   75.04   4
   3   8   2  747.55   69.88   1
   3  -8   2  857.24   64.26   2
  -3  -8  -2  795.40   71.65   1
   3   8   2  747.48   64.23   2
   3  -8   2  860.74   64.50   1
   3  -8   2  856.46   66.34   3
   3  -8   3  128.29   36.32   4
   3   8   3  137.51   33.99   2
   3   8   3   10.50   29.77   4
   3  -8   3   73.00   26.03   3
  -3  -8  -3   63.67   28.03   1
   3  -8   3  124.36   26.03   1
   3  -8   3   46.68   21.18   2
   3   8   3   99.88   30.22   1
  -3  -8  -4   60.78   29.55   1
   3   8   4   34.79   27.04   1
   3  -8   4   66.44   28.30   3
   3  -8   4   88.92   21.32   1
   3   8   4   28.67   25.31   2
   3  -8   4   81.87   30.94   2
   3   8   4   82.51   31.51   4
   3  -8   4   38.86   22.70   4
   3   8   5  674.32   70.04   2
   3  -8   5  588.44   59.66   4
   3   8   5  467.86   57.41   4
   3   8   5  602.25   47.71   3
   3  -8   5  542.75   64.93   3
   3   8   5  575.80   62.14   1
   3  -8   5  542.12   69.93   2
  -3  -8  -5  566.84   62.91   1
   3   8   6   28.26   26.88   2
   3  -8   6   12.04   28.91   3
   3   8   6   41.94   19.75   3
   3  -8   6   77.89   37.93   2
   3   8   6   77.57   31.19   4
   3  -8   6   57.28   23.76   4
   3   8   6   27.07   22.47   1
  -3  -8  -6   59.88   30.86   1
   3  -8   7  379.37   64.25   3
   3  -8   7  376.01   66.43   2
   3   8   7  364.79   50.12   4
   3   8   7  447.63   64.01   2
  -3  -8  -7  388.15   50.76   1
   3   8   7  451.03   50.87   3
   3  -8   8  118.05   46.71   3
   3  -8   8  168.69   55.26   2
   3   8   8  108.18   33.41   3
   3   8   8  150.79   42.02   2
   3  -8   9   -7.16   41.54   3
   3   8   9   -9.69   21.77   3
   3  -8   9  -62.37   49.30   2
   3   8   9   19.05   29.19   2
   3  -8  10  205.84   64.56   3
   3  -8  10  111.73   56.85   2
   3   8  10   83.84   34.80   2
   3  -8  11  278.99   81.19   3
   3  -8  11  211.76   59.53   2
   3   8  11  214.59   63.70   2
   3  -8  12 1380.41  154.01   3
   3  -8  12 1427.58  148.79   2
   3   8  12 1410.66  143.94   2
   3   8  13    5.36   43.98   2
   3  -8  13  112.78   68.64   3
   3  -8  13  -72.67   63.23   2
   3  -8  14  137.63   61.84   3
   3  -8  14   82.82   48.03   2
   3   8  14   57.84   40.57   2
   3   8  15   69.12   52.17   2
   3  -8  15   27.70   41.43   3
   3  -8  15   19.35   44.74   2
   3   8  16   10.17   46.78   2
   3  -8  16   75.71   54.04   3
   3  -8  16   90.25   49.69   2
  -3  -9  17  146.33   73.19   3
  -3  -9  16  261.48   80.05   3
  -3  -9  15    3.17   43.55   3
  -3  -9  14  -16.03   39.50   3
   3  -9 -13   71.03   47.61   1
  -3   9  13  -13.67   29.29   3
  -3  -9  13   24.64   49.83   3
  -3   9  12  521.90   82.89   3
  -3  -9  12  675.87  106.67   3
   3  -9 -12  598.93   87.62   1
  -3   9  11    2.80   27.25   3
  -3  -9  11   46.37   45.56   3
   3   9 -11  -13.09   24.02   1
   3  -9 -11  -12.53   30.89   1
  -3   9  10   55.77   33.89   3
  -3  -9  10   42.88   36.47   3
   3   9 -10   17.97   31.26   1
   3  -9 -10  -26.05   39.93   1
   3  -9 -10   58.93   35.15   4
  -3   9   9  507.26   65.21   3
  -3  -9   9  605.84   90.21   3
   3   9  -9  583.67   70.81   1
   3   9  -9  544.13   61.15   4
   3  -9  -9  567.38   72.90   4
   3  -9  -9  673.58   88.83   1
  -3  -9   8  638.60   86.51   3
   3   9  -8  610.05   69.94   1
   3  -9  -8  518.19   76.98   1
   3   9  -8  522.71   61.47   4
   3  -9  -8  517.40   71.46   4
  -3   9   8  528.73   61.32   3
  -3   9   7   10.55   20.55   3
  -3  -9   7   14.53   33.10   3
   3   9  -7   24.97   25.80   4
   3   9  -7   31.68   31.90   1
   3  -9  -7   41.37   42.36   1
   3  -9  -7   39.25   32.45   4
  -3  -9   6  176.47   40.45   3
   3  -9  -6  205.66   49.97   1
   3   9  -6  194.84   42.28   1
   3   9  -6  236.92   45.11   4
   3  -9  -6  243.65   54.95   4
   3   9  -5 1997.62  113.60   1
  -3  -9   5 1987.96  114.59   3
   3  -9  -5 1994.14  134.17   4
   3  -9  -5 2068.31  135.67   1
   3   9  -5 1945.41  114.60   4
   3  -9  -4  702.03   83.36   4
   3   9  -4  741.99   69.48   1
   3   9  -4  802.82   75.12   4
   3  -9  -4  714.44   83.89   1
  -3  -9   4  834.44   68.60   3
   3  -9  -3 1642.21  125.13   4
   3  -9  -3 1687.54  115.32   1
   3   9  -3 1740.10  105.48   1
   3   9  -3 1637.87  109.06   4
  -3  -9   3 1494.76   80.46   3
   3   9  -2 4601.27  165.43   1
   3   9  -2 4688.31  180.53   4
   3  -9  -2 4753.93  184.30   1
   3  -9  -2 4286.91  191.87   4
   3   9  -1 1648.54  100.08   1
  -3  -9   1 1655.05  101.04   1
   3   9  -1 1625.76  111.33   4
   3  -9  -1 1648.21  118.75   4
   3  -9  -1 1722.80  106.69   1
  -3  -9   0   50.01   26.83   1
   3   9   0    0.18   28.25   1
   3   9   0   32.42   33.66   4
   3  -9   0   44.92   34.60   4
   3  -9   0   26.27   26.15   1
   3   9   1 4265.41  161.18   1
   3  -9   1 3998.95  144.07   1
   3   9   1 4022.31  175.53   4
   3  -9   1 4321.88  181.69   4
  -3  -9  -1 4146.64  158.38   1
   3  -9   2  214.07   35.18   1
   3   9   2  275.98   43.43   2
  -3  -9  -2  180.80   39.38   1
   3  -9   2  147.70   42.27   4
   3   9   2  196.24   42.87   1
   3  -9   2  179.43   34.30   3
   3  -9   2  233.26   36.74   2
   3   9   2  169.88   45.98   4
   3   9   3  339.21   49.42   2
   3  -9   3  343.85   42.11   1
   3   9   3  292.96   49.82   1
   3  -9   3  378.45   48.38   3
   3  -9   3  282.80   43.99   2
  -3  -9  -3  356.91   52.88   1
   3   9   3  394.08   57.79   4
   3  -9   3  360.55   53.95   4
   3   9   4  584.30   62.14   2
   3  -9   4  614.98   64.96   3
   3  -9   4  605.82   50.49   1
   3   9   4  626.53   66.04   1
   3  -9   4  594.31   64.41   2
   3   9   4  557.10   66.78   4
   3  -9   4  546.58   61.66   4
  -3  -9  -4  585.27   63.87   1
   3  -9   5 4340.47  175.90   3
   3   9   5 3999.68  164.34   1
   3  -9   5 4219.94  181.37   2
   3  -9   5 4265.85  157.39   4
   3   9   5 4180.01  170.26   2
   3   9   5 4070.20  173.39   4
  -3  -9  -5 3871.31  161.61   1
   3  -9   6 1792.99  124.30   3
   3   9   6 1468.89  101.27   1
   3  -9   6 1734.11  126.66   2
   3   9   6 1456.37  103.46   4
   3   9   6 1865.37  119.69   2
  -3  -9  -6 1591.39  105.05   1
   3  -9   6 1601.77   95.33   4
   3   9   6 1684.08   83.05   3
   3  -9   7  723.35   88.43   3
   3   9   7  628.18   67.93   1
   3   9   7  823.78   75.35   4
   3  -9   7  758.75   89.31   2
   3   9   7  707.42   79.57   2
  -3  -9  -7  866.51   79.61   1
   3   9   8  839.07   91.54   2
   3  -9   8  883.86  103.36   2
   3  -9   8  912.24  104.85   3
   3  -9   9  408.14   78.11   3
   3  -9   9  352.35   69.55   2
   3   9   9  305.32   63.54   2
   3  -9  10  247.19   67.55   3
   3  -9  10  233.36   63.50   2
   3   9  10  336.52   67.50   2
   3  -9  11  739.53  112.63   3
   3  -9  11  974.29  122.63   2
   3   9  11  800.21  108.28   2
   3  -9  12   21.36   43.90   3
   3  -9  12  -10.21   47.04   2
   3   9  12   54.73   50.00   2
   3   9  13   22.74   39.96   2
   3  -9  13   90.24   58.73   3
   3  -9  13  120.64   64.58   2
   3  -9  14  235.74   82.36   3
   3  -9  14  274.80   81.93   2
   3   9  14  175.15   63.10   2
   3  -9  15  142.39   67.41   3
   3  -9  15  102.29   62.87   2
   3   9  15  252.88   66.49   2
   3   9  16   42.37   55.10   2
   3  -9  16    8.10   48.32   2
  -3 -10  17   86.48   56.20   3
  -3 -10  16   29.93   49.93   3
  -3 -10  15  389.11   96.01   3
  -3 -10  14  185.37   64.49   3
   3 -10 -13  512.12   83.81   1
  -3 -10  13  621.78  104.92   3
  -3  10  12   81.17   39.18   3
   3 -10 -12   77.38   37.32   1
  -3 -10  12  112.79   55.54   3
  -3 -10  11 1028.92  128.45   3
  -3  10  11  995.00  104.78   3
   3 -10 -11  939.01  109.37   1
   3 -10 -10  -87.40   47.44   4
  -3  10  10   -1.61   24.43   3
  -3 -10  10    7.09   35.18   3
   3  10 -10  -12.39   22.59   1
   3 -10 -10   33.19   34.23   1
   3 -10  -9 1486.16  121.60   4
   3  10  -9 1549.55  104.12   4
   3  10  -9 1516.45  109.96   1
   3 -10  -9 1471.37  130.24   1
  -3  10   9 1418.70  105.69   3
  -3 -10   9 1479.29  139.46   3
  -3  10   8  232.29   42.63   3
  -3 -10   8  226.74   61.26   3
   3  10  -8  229.17   47.74   1
   3 -10  -8  289.69   61.97   4
   3  10  -8  268.50   46.74   4
   3 -10  -8  249.85   62.77   1
   3 -10  -7 1274.29  118.02   1
   3  10  -7 1206.05   94.71   1
   3  10  -7 1350.14   98.14   4
   3 -10  -7 1161.68  108.76   4
  -3  10   7 1118.35   80.59   3
  -3 -10   7 1124.13  106.14   3
   3  10  -6 3141.54  148.04   1
   3 -10  -6 3085.86  174.85   4
  -3 -10   6 3103.97  162.43   3
   3  10  -6 2963.82  144.80   4
   3 -10  -6 3056.71  176.29   1
   3  10  -5  795.91   78.36   4
  -3 -10   5  600.15   68.07   3
   3  10  -5  677.10   70.07   1
   3 -10  -5  818.20   92.62   1
   3 -10  -5  811.72   93.01   4
   3  10  -4    1.08   29.03   4
  -3 -10   4   -8.14   23.57   3
   3  10  -4   20.51   23.11   1
   3 -10  -4  -10.23   32.68   4
   3 -10  -4  -19.23   41.10   1
   3  10  -3  482.37   58.83   1
   3  10  -3  540.65   70.17   4
   3 -10  -3  500.86   71.63   4
   3 -10  -3  448.44   65.89   1
  -3 -10   3  536.83   51.70   3
  -3 -10   2   67.40   19.79   3
   3  10  -2    7.22   36.92   4
   3 -10  -2   59.89   30.48   1
   3  10  -2   33.65   29.52   1
   3 -10  -2   71.63   41.87   4
   3  10  -1  933.15   81.00   1
  -3 -10   1 1084.55   84.95   1
   3  10  -1  926.39   90.28   4
   3 -10  -1  938.07   83.48   1
   3 -10  -1 1022.91  101.76   4
  -3 -10   0  279.62   48.12   1
   3 -10   0  268.04   46.52   1
   3  10   0  279.59   48.79   1
   3 -10   0  332.09   57.79   4
   3  10   0  207.31   49.67   4
   3 -10   1  287.39   43.90   1
  -3 -10  -1  273.12   50.98   1
   3  10   1  220.26   43.78   1
   3 -10   1  292.80   54.29   4
   3  10   1  216.06   50.28   4
   3  10   2   72.13   27.80   2
   3 -10   2   99.03   29.66   1
  -3 -10  -2   26.86   24.23   1
   3  10   2   80.53   37.39   1
   3 -10   2  110.07   30.00   3
   3  10   2   60.89   34.38   4
   3 -10   2  105.90   43.05   4
   3  10   3   30.18   26.86   2
   3  10   3   58.41   39.06   4
   3 -10   3  -17.67   34.49   4
   3 -10   3   -0.84   22.03   3
   3 -10   3   33.46   22.22   1
   3 -10   3   28.29   22.70   2
   3  10   3   28.56   34.05   1
  -3 -10  -3  -19.95   30.40   1
   3 -10   4 1905.46  112.07   3
   3  10   4 1849.21  117.64   1
   3 -10   4 2036.77   95.09   1
   3 -10   4 1848.96  112.93   2
   3  10   4 2158.52  135.11   4
   3  10   4 1814.11  111.30   2
   3 -10   4 2059.54  119.10   4
  -3 -10  -4 1633.12  111.30   1
   3  10   5  278.77   50.75   2
   3 -10   5  338.70   55.62   3
   3  10   5  373.08   59.11   1
   3 -10   5  308.67   55.73   2
  -3 -10  -5  258.92   52.16   1
   3  10   5  333.64   57.29   4
   3 -10   5  282.98   48.22   4
   3  10   6  610.34   72.40   2
   3 -10   6  677.52   79.14   3
   3  10   6  566.32   67.32   1
   3 -10   6  660.96   80.85   2
  -3 -10  -6  566.02   70.91   1
   3 -10   6  650.52   65.66   4
   3  10   6  719.51   77.68   4
   3  10   7   33.02   23.68   1
   3 -10   7   11.64   30.70   2
   3  10   7    5.26   23.50   4
  -3 -10  -7   57.17   30.10   1
   3 -10   7   14.73   33.53   3
   3  10   7   30.99   27.02   2
   3 -10   8  302.95   66.48   3
   3 -10   8  235.83   58.76   2
   3  10   8  315.23   61.38   2
   3 -10   9   57.33   44.67   3
   3 -10   9   50.64   45.21   2
   3  10   9   64.49   43.85   2
   3 -10  10   36.05   42.86   2
   3 -10  10  -12.42   36.33   3
   3  10  10   12.68   36.73   2
   3  10  11  255.48   65.69   2
   3 -10  11  233.73   73.93   3
   3 -10  11  342.78   84.65   2
   3  10  12    2.57   36.44   2
   3 -10  12   51.32   51.59   3
   3 -10  12  -83.59   60.87   2
   3 -10  13  324.48   90.00   3
   3 -10  13  330.14   82.37   2
   3  10  13  256.33   66.11   2
   3 -10  14  101.75   58.65   3
   3 -10  14  218.90   70.10   2
   3  10  14  223.22   75.59   2
   3 -10  15  167.87   74.13   3
   3 -10  15  169.61   68.81   2
   3  10  15  174.11   64.07   2
   3  10  16  -54.52   72.10   2
   3 -10  16  209.90   67.98   2
  -3 -11  17   97.38   61.69   3
  -3 -11  16  -18.92   49.11   3
  -3 -11  15  276.29   77.78   3
  -3 -11  14   46.82   54.92   3
   3 -11 -13  -23.88   48.37   1
  -3 -11  13   76.67   59.64   3
   3 -11 -12  481.32   82.38   1
  -3 -11  12  616.74  105.28   3
   3 -11 -11  -38.62   49.67   1
  -3 -11  11   -2.14   39.60   3
  -3  11  10  141.08   43.52   3
  -3 -11  10  169.82   60.60   3
   3 -11 -10  167.14   48.94   4
   3 -11 -10  159.67   55.75   1
   3  11 -10  212.90   50.93   1
  -3  11   9  284.46   49.99   3
   3  11  -9  171.24   43.74   1
   3 -11  -9  189.93   54.28   4
  -3 -11   9  192.74   54.27   3
   3  11  -9  166.51   41.83   4
   3 -11  -9  149.64   54.78   1
   3 -11  -8 1517.49  126.69   4
   3  11  -8 1601.64  114.76   1
   3  11  -8 1538.98  107.37   4
   3 -11  -8 1428.86  131.14   1
  -3  11   8 1454.56   98.32   3
  -3 -11   8 1769.47  144.65   3
   3 -11  -7 1186.80  113.52   4
   3 -11  -7 1351.45  127.65   1
   3  11  -7 1340.07  101.61   1
   3  11  -7 1244.18   97.85   4
  -3  11   7 1362.30   88.41   3
  -3 -11   7 1206.70  112.83   3
   3 -11  -6  956.59  104.74   4
   3  11  -6  886.84   83.31   1
  -3 -11   6  911.80   96.02   3
   3  11  -6  904.16   85.79   4
   3 -11  -6  870.07  100.91   1
  -3 -11   5   37.28   27.44   3
   3  11  -5  118.26   42.84   4
   3  11  -5    4.89   25.35   1
   3 -11  -5   75.57   50.10   4
   3 -11  -5  -29.99   48.03   1
  -3 -11   4  127.14   35.73   3
   3  11  -4  222.58   42.55   1
   3  11  -4  261.18   51.12   4
   3 -11  -4  200.79   59.37   1
   3 -11  -4  181.35   52.63   4
   3  11  -3  840.63   85.98   4
  -3 -11   3  900.49   68.70   3
   3  11  -3  886.08   80.24   1
   3 -11  -3  951.46   94.99   1
   3 -11  -3  958.58  104.62   4
  -3 -11   2   38.40   30.68   1
  -3 -11   2   42.56   20.28   3
   3  11  -2   39.69   33.06   1
   3  11  -2   38.00   37.61   4
   3 -11  -2   39.06   34.99   1
   3 -11  -2   59.27   36.52   4
   3 -11  -1  745.70   77.00   1
   3  11  -1  697.87   81.57   4
  -3 -11   1  757.64   74.81   1
   3  11  -1  732.38   74.54   1
   3 -11  -1  758.61   91.19   4
  -3 -11   1  699.50   48.84   3
  -3 -11   0 3886.82  164.68   1
   3  11   0 3982.94  168.28   1
   3  11   0 4155.80  192.16   4
   3 -11   0 3923.34  190.61   4
   3 -11   0 3748.00  159.20   1
  -3 -11  -1  111.09   40.87   1
   3 -11   1  151.22   39.05   1
   3  11   1  111.69   46.55   4
   3  11   1  109.83   37.44   1
   3 -11   1  149.43   45.24   4
  -3 -11  -2 3254.25  155.43   1
   3 -11   2 3280.60  135.30   1
   3 -11   2 3256.19  130.83   3
   3  11   2 3112.07  153.29   1
   3 -11   2 3416.26  167.38   4
   3  11   2 3185.79  140.72   2
   3  11   2 2952.83  163.24   4
   3 -11   3 4282.55  149.63   1
   3 -11   3 3986.27  152.86   3
   3  11   3 4157.89  179.78   1
   3  11   3 3900.38  189.34   4
   3  11   3 4246.75  168.44   2
   3 -11   3 4010.41  176.85   4
  -3 -11  -3 4146.10  178.85   1
   3 -11   4  928.67   79.56   3
   3  11   4  902.26   88.80   1
   3 -11   4  913.68   68.51   1
   3  11   4  914.66   81.28   2
  -3 -11  -4  845.12   86.11   1
   3 -11   4  953.12   85.21   4
   3  11   4  989.14   97.27   4
   3  11   5  130.00   47.59   4
   3  11   5   63.15   32.23   1
   3 -11   5   34.35   29.72   3
  -3 -11  -5   60.82   30.19   1
   3 -11   5   65.72   34.74   2
   3  11   5   99.92   32.56   2
   3 -11   5   75.49   34.78   4
   3  11   6  328.26   57.95   2
   3  11   6  252.13   47.43   1
   3 -11   6  355.75   61.31   3
  -3 -11  -6  318.71   54.68   1
   3 -11   6  333.17   63.30   2
   3  11   6  355.62   59.72   4
   3  11   7  734.36   83.84   2
   3  11   7  588.65   71.93   1
   3 -11   7  716.11   88.70   3
  -3 -11  -7  748.18   80.90   1
   3 -11   7  806.20   95.04   2
   3  11   7  719.47   79.50   4
   3 -11   8  151.72   51.87   3
   3 -11   8   76.56   41.66   2
   3  11   8  125.62   46.29   2
   3 -11   9  461.04   84.84   3
   3 -11   9  307.75   74.84   2
   3  11   9  251.62   60.02   2
   3  11  10 1255.74  126.00   2
   3 -11  10 1195.66  127.27   2
   3 -11  10 1335.70  141.73   3
   3 -11  11  -45.48   49.33   3
   3 -11  11  -62.82   48.05   2
   3  11  11  -20.50   42.19   2
   3 -11  12  304.09   79.91   3
   3 -11  12  350.35   78.27   2
   3  11  12  412.65   87.17   2
   3 -11  13  338.50   85.25   3
   3 -11  13  574.18  110.84   2
   3  11  13  437.38   87.13   2
   3 -11  14   -7.94   54.83   3
   3 -11  14   -8.30   48.86   2
   3  11  14 -100.25   64.92   2
   3 -11  15  -43.51   50.99   3
   3 -11  15   86.12   57.54   2
   3  11  15   40.51   60.54   2
   3  11  16  -72.58   54.77   2
  -3 -12  16   22.34   59.20   3
  -3 -12  15  138.67   68.84   3
  -3 -12  14  991.54  135.55   3
  -3 -12  13  -48.58   59.03   3
   3 -12 -13   10.09   36.71   1
  -3 -12  12  678.30  106.81   3
   3 -12 -12  778.45  105.63   1
  -3 -12  11  -28.88   47.68   3
   3 -12 -11  -34.38   35.24   1
   3 -12 -10  226.53   67.00   1
  -3 -12  10   49.70   40.44   3
   3  12 -10  138.87   42.34   1
   3 -12 -10  149.43   43.20   4
   3 -12  -9  263.48   64.88   1
   3  12  -9  292.01   57.53   1
   3  12  -9  288.18   51.97   4
  -3 -12   9  249.81   65.91   3
   3 -12  -9  211.02   54.35   4
   3 -12  -8  935.87  111.54   1
  -3 -12   8  936.95  107.87   3
   3  12  -8  893.70   87.37   4
   3  12  -8  896.26   88.22   1
   3 -12  -8  975.70  109.18   4
  -3  12   8  956.05   80.02   3
   3 -12  -7   33.42   37.62   1
  -3  12   7   88.02   28.65   3
  -3 -12   7   22.83   34.89   3
   3  12  -7   59.27   31.66   4
   3  12  -7   39.21   28.60   1
   3 -12  -7   27.45   36.62   4
   3 -12  -6 1646.51  139.72   4
   3  12  -6 1382.20  106.49   1
   3  12  -6 1421.39  107.65   4
   3 -12  -6 1288.63  122.54   1
  -3 -12   6 1244.39  111.51   3
   3 -12  -5  990.40  105.58   1
   3  12  -5  948.12   87.53   1
   3  12  -5 1078.31   97.72   4
   3 -12  -5  944.59  108.85   4
  -3 -12   5 1066.92   94.31   3
   3 -12  -4 3932.87  199.02   1
   3 -12  -4 3540.05  199.35   4
   3  12  -4 3848.57  169.64   1
   3  12  -4 3868.81  180.01   4
  -3 -12   4 4018.31  166.41   3
   3  12  -3  416.64   67.78   4
   3 -12  -3  580.89   77.68   1
  -3 -12   3  424.75   50.75   3
   3  12  -3  401.56   59.79   1
   3 -12  -3  448.41   76.74   4
   3 -12  -2   61.66   49.52   4
  -3 -12   2   97.32   25.91   3
   3 -12  -2   91.52   39.45   1
  -3 -12   2   39.55   30.81   1
   3  12  -2   95.22   38.28   1
   3  12  -2  117.50   49.18   4
  -3 -12   1   47.07   29.14   1
   3 -12  -1   30.83   28.43   1
   3  12  -1   51.49   35.57   1
   3  12  -1   47.47   42.21   4
   3 -12  -1    2.13   43.82   4
   3 -12   0  483.71   63.26   1
  -3 -12   0  567.34   72.28   1
   3  12   0  523.40   69.41   1
   3  12   0  446.94   75.33   4
   3 -12   0  592.15   83.57   4
   3  12   1  507.25   74.82   4
   3 -12   1  622.83   66.66   1
   3  12   1  616.93   73.61   1
   3 -12   1  531.38   77.68   4
  -3 -12  -1  565.48   70.48   1
   3 -12   2 1243.14   87.95   1
   3 -12   2 1082.06   77.41   3
   3  12   2 1233.79  102.82   1
   3  12   2 1193.81  113.63   4
   3 -12   2 1235.25  109.86   4
   3  12   2 1205.67   90.98   2
  -3 -12  -2 1391.64  109.15   1
   3 -12   3  184.64   51.43   4
   3  12   3  172.79   42.43   2
   3  12   3  191.78   47.83   1
  -3 -12  -3  156.14   47.78   1
   3 -12   3  161.94   36.69   3
   3 -12   3  162.03   33.12   1
   3  12   3  210.97   55.06   4
   3 -12   4  523.09   68.14   4
   3  12   4  631.97   78.30   1
  -3 -12  -4  479.29   68.15   1
   3 -12   4  674.67   70.86   3
   3  12   4  466.50   73.80   4
   3 -12   4  520.21   54.75   1
   3  12   4  675.75   72.88   2
  -3 -12  -5  691.92   81.73   1
   3  12   5  691.53   82.79   1
   3  12   5  701.81   83.04   4
   3 -12   5  830.27   82.72   3
   3  12   5  795.86   81.53   2
   3 -12   5  830.02   82.57   4
   3  12   6   23.77   27.78   2
   3  12   6   27.58   31.42   4
  -3 -12  -6   35.25   33.34   1
   3  12   6    4.78   32.29   1
   3 -12   6   -0.52   24.38   3
   3  12   7   96.73   40.95   2
   3  12   7  161.81   41.78   4
   3  12   7  175.63   50.52   1
   3 -12   7   79.50   38.94   3
   3 -12   7  202.15   49.23   2
  -3 -12  -7  190.06   52.36   1
   3 -12   8 1154.94  116.02   3
   3 -12   8 1180.48  119.17   2
   3  12   8  972.88  101.40   2
   3  12   9   72.91   43.73   2
   3 -12   9   44.95   37.04   3
   3 -12   9   75.85   45.75   2
   3 -12  10  384.74   81.65   3
   3 -12  10  679.02  104.56   2
   3  12  10  527.34   85.67   2
   3 -12  11   74.42   54.31   3
   3 -12  11   20.16   47.26   2
   3  12  11   -6.42   32.15   2
   3  12  12   91.59   45.09   2
   3 -12  12  134.38   67.34   3
   3 -12  12   85.08   41.94   2
   3 -12  13    2.18   40.97   3
   3 -12  13   46.63   53.88   2
   3  12  13   69.52   56.80   2
   3 -12  14   68.81   54.57   3
   3  12  14  169.13   68.22   2
   3 -12  15    5.43   52.25   3
   3  12  15   20.02   47.87   2
   3  12  16  188.37   71.61   2
  -3 -13  16   13.38   52.63   3
  -3 -13  15  163.78   70.78   3
  -3 -13  14  143.24   53.43   3
  -3 -13  13   78.98   56.99   3
   3 -13 -13   -5.26   31.10   1
  -3 -13  12    6.92   37.98   3
   3 -13 -12  -65.30   52.23   1
  -3 -13  11  -16.50   45.17   3
   3 -13 -11  127.97   54.99   1
  -3 -13  10  -11.79   50.65   3
   3 -13 -10   18.52   36.73   1
   3  13 -10   88.69   39.16   1
   3 -13 -10   83.89   45.96   4
   3 -13  -9   14.31   33.92   1
  -3 -13   9   32.40   37.47   3
   3  13  -9   63.15   32.39   1
   3  13  -9   20.40   29.38   4
   3 -13  -9  117.31   50.09   4
  -3 -13   8  987.79  112.59   3
   3  13  -8 1053.69   99.05   1
   3 -13  -8  875.88  111.93   1
   3  13  -8  941.50   91.19   4
   3 -13  -8 1008.91  113.06   4
   3 -13  -7  524.07   90.07   1
  -3 -13   7  569.61   82.92   3
   3  13  -7  441.28   64.50   1
   3  13  -7  526.35   69.82   4
   3 -13  -7  524.68   85.45   4
   3 -13  -6 1065.46  116.79   1
   3  13  -6 1056.43   97.31   1
   3  13  -6 1175.58  102.72   4
   3 -13  -6 1164.57  121.77   4
  -3 -13   6 1116.08  107.89   3
   3 -13  -5  373.57   70.59   1
   3  13  -5  341.83   58.52   4
   3  13  -5  324.76   57.71   1
  -3 -13   5  281.68   53.13   3
   3 -13  -5  287.68   70.54   4
   3 -13  -4  213.73   58.14   1
  -3 -13   4  168.63   43.88   3
   3  13  -4   86.97   38.93   4
   3  13  -4  173.97   45.01   1
   3 -13  -4  151.74   61.29   4
   3 -13  -3   76.52   44.44   1
   3 -13  -3   39.99   49.55   4
  -3 -13   3   86.19   28.91   3
   3  13  -3   35.33   32.21   1
   3  13  -3   58.88   37.58   4
  -3 -13   3   58.83   39.68   1
   3  13  -2 1792.47  119.99   1
  -3 -13   2 1991.39  127.23   1
   3  13  -2 1831.24  134.87   4
   3 -13  -2 1909.14  133.50   1
   3 -13  -2 1879.05  151.47   4
  -3 -13   1  597.05   71.53   1
   3 -13  -1  671.15   79.09   1
   3  13  -1  599.24   73.82   1
   3  13  -1  700.75   91.02   4
   3 -13  -1  577.93   86.96   4
   3 -13   0  534.43   66.94   1
   3  13   0  518.38   85.57   4
   3  13   0  478.83   67.66   1
  -3 -13   0  574.14   73.51   1
   3 -13   0  538.56   83.61   4
  -3 -13  -1 2630.95  149.55   1
   3 -13   1 2703.37  138.52   1
   3  13   1 2670.27  149.90   1
   3 -13   1 2728.97  168.24   4
   3  13   1 2636.14  166.32   4
   3 -13   2 3915.87  146.91   3
   3 -13   2 3809.55  158.34   1
   3  13   2 3681.57  180.76   1
   3  13   2 3688.54  199.63   4
   3 -13   2 3831.96  192.59   4
  -3 -13  -2 3843.15  182.52   1
   3  13   3 1160.32  104.99   1
   3 -13   3 1337.54   93.15   1
   3  13   3 1074.22  110.49   4
   3  13   3 1186.39   97.32   2
  -3 -13  -3 1125.39  104.78   1
   3 -13   3 1249.95  109.45   4
   3 -13   3 1171.08   85.35   3
   3  13   4  930.76  102.27   4
   3 -13   4  917.36   81.48   3
   3  13   4  904.93   94.37   1
  -3 -13  -4  896.88   93.56   1
   3  13   4  831.68   81.37   2
   3 -13   4 1034.23   96.36   4
   3 -13   4 1093.33   82.53   1
   3  13   5    8.49   25.10   2
  -3 -13  -5   14.03   26.63   1
   3  13   5   21.01   27.26   1
   3 -13   5   -2.31   28.31   3
   3  13   5  -22.65   29.69   4
   3 -13   5   12.68   24.62   4
   3  13   6   33.28   23.81   2
  -3 -13  -6   78.26   37.07   1
   3  13   6   34.65   35.89   1
   3 -13   6  100.84   42.44   3
   3  13   6    0.30   30.77   4
   3  13   7   59.29   39.34   2
  -3 -13  -7   12.92   27.54   1
   3  13   7   20.75   25.72   4
   3  13   7   15.07   30.14   1
   3 -13   7   24.31   30.26   3
   3 -13   8 1672.58  145.51   3
   3  13   8 1557.00  128.36   2
   3 -13   9  710.83  102.35   3
   3  13   9  693.89   92.08   2
   3 -13  10  383.83   87.48   3
   3  13  10  275.32   68.23   2
   3 -13  11  332.54   81.69   3
   3  13  11  337.24   74.35   2
   3 -13  12  396.45   95.99   3
   3  13  12  498.98   92.57   2
   3 -13  13  -38.66   63.07   3
   3  13  13   -4.87   45.33   2
   3 -13  14    8.78   45.82   3
   3  13  14  -82.87   53.92   2
   3  13  15  -12.09   45.90   2
  -3 -14  16   85.99   49.79   3
  -3 -14  15  471.57  101.88   3
  -3 -14  14  181.96   59.06   3
   3 -14 -13 1381.86  143.57   1
  -3 -14  13 1137.62  138.81   3
   3 -14 -12  -15.16   36.60   1
  -3 -14  12   48.12   54.39   3
  -3 -14  11  -37.53   47.93   3
   3 -14 -11   66.42   43.15   1
   3  14 -10  159.98   49.92   1
  -3 -14  10  137.11   54.61   3
   3 -14 -10  113.32   52.01   1
   3 -14 -10   29.31   29.96   4
   3  14  -9  690.42   85.16   1
  -3 -14   9  776.67  104.87   3
   3 -14  -9  587.44   96.73   1
   3 -14  -9  631.64   94.36   4
   3  14  -9  602.23   74.73   4
   3 -14  -8  160.16   50.56   1
   3  14  -8  246.04   53.85   1
  -3 -14   8  235.69   59.72   3
   3  14  -8  235.09   53.12   4
   3 -14  -8  229.13   57.62   4
   3  14  -7 1613.22  122.96   1
   3  14  -7 1767.51  127.04   4
   3 -14  -7 1699.65  149.78   1
   3 -14  -7 1604.44  145.45   4
  -3 -14   7 1767.26  141.21   3
   3  14  -6  461.73   71.11   4
  -3 -14   6  332.31   61.50   3
   3 -14  -6  410.58   77.96   1
   3  14  -6  436.63   68.01   1
   3 -14  -6  326.96   73.34   4
   3  14  -5 1957.52  130.98   1
   3 -14  -5 1915.39  161.80   4
   3  14  -5 2024.16  139.56   4
  -3 -14   5 1738.43  124.19   3
   3 -14  -5 2072.72  157.74   1
  -3 -14   4  519.36   67.46   3
   3 -14  -4  573.43   88.16   1
   3  14  -4  415.06   63.07   1
   3  14  -4  500.60   74.94   4
   3 -14  -4  539.49   89.19   4
   3 -14  -3 1976.05  144.23   1
   3  14  -3 1986.00  130.89   1
  -3 -14   3 2051.01  131.26   1
   3  14  -3 2021.14  145.04   4
   3 -14  -3 1945.03  157.21   4
   3 -14  -2   28.11   38.36   1
   3  14  -2   12.38   33.88   1
  -3 -14   2   -0.74   31.58   1
   3  14  -2  -15.17   42.84   4
   3 -14  -2   13.77   40.90   4
   3 -14  -1  649.14   81.12   1
  -3 -14   1  718.96   82.92   1
   3 -14  -1  713.58   97.75   4
   3  14  -1  708.99   93.49   4
   3  14  -1  736.45   85.14   1
   3  14   0  269.84   57.24   1
   3 -14   0  294.28   53.73   1
  -3 -14   0  385.38   64.93   1
   3  14   0  231.58   62.71   4
   3 -14   0  437.55   83.53   4
  -3 -14  -1  498.87   72.05   1
   3  14   1  501.23   71.30   1
   3 -14   1  546.41   66.16   1
   3  14   1  525.52   87.68   4
   3 -14   1  559.07   83.33   4
   3  14   2  120.15   46.20   1
   3 -14   2   50.17   21.55   3
   3 -14   2  105.06   35.25   1
   3  14   2   69.81   49.50   4
  -3 -14  -2  106.88   41.19   1
   3 -14   2  167.91   53.67   4
   3  14   3  507.09   81.88   4
   3  14   3  528.18   67.65   2
   3  14   3  452.80   69.02   1
   3 -14   3  514.68   59.20   3
   3 -14   3  567.18   65.70   1
  -3 -14  -3  484.25   74.42   1
   3 -14   3  423.42   69.33   4
   3  14   4  -12.58   25.13   2
   3  14   4   56.83   48.45   4
   3  14   4   19.72   33.13   1
  -3 -14  -4   -8.39   35.05   1
   3 -14   4  -24.13   28.20   3
   3 -14   4  -14.88   23.06   1
   3 -14   4   11.24   33.91   4
   3  14   5   -5.34   24.57   2
  -3 -14  -5    2.78   36.59   1
   3  14   5    5.22   33.18   1
   3 -14   5   37.04   28.95   3
   3  14   5   88.27   44.98   4
   3 -14   5  -10.00   26.49   4
   3 -14   6   43.17   34.49   3
  -3 -14  -6    8.84   31.96   1
   3  14   6    4.06   35.72   1
   3  14   6   -1.08   25.48   2
   3  14   6  -38.08   40.05   4
  -3 -14  -7  -17.77   33.34   1
   3  14   7   11.92   31.75   1
   3 -14   7   32.71   34.62   3
   3  14   7   74.44   36.00   2
   3  14   7   10.45   28.42   4
   3  14   8  142.87   52.04   2
  -3 -14  -8  121.90   48.68   1
   3 -14   8  107.54   40.46   3
   3 -14   9  976.93  118.40   3
   3  14   9  982.30  110.37   2
   3 -14  10  248.10   72.25   3
   3  14  10  118.30   54.03   2
   3 -14  11    6.29   42.76   3
   3  14  11   39.72   46.97   2
   3 -14  12  -12.59   57.00   3
   3  14  12   23.66   39.82   2
   3 -14  13  -55.34   64.93   3
   3  14  13  163.82   63.81   2
   3 -14  14  -38.47   60.60   3
   3  14  14  -48.70   43.10   2
   3  14  15  181.22   57.79   2
  -3 -15  16  -20.11   52.41   3
  -3 -15  15  -44.54   51.22   3
  -3 -15  14   46.73   48.99   3
  -3 -15  13   42.12   41.25   3
   3 -15 -13  -22.86   40.47   1
  -3 -15  12  174.33   61.04   3
   3 -15 -12  180.41   60.17   1
  -3 -15  11   31.93   42.99   3
   3 -15 -11   50.73   43.47   1
  -3 -15  10  -32.45   34.93   3
   3 -15 -10  -22.06   54.62   1
   3 -15 -10    4.98   32.43   4
   3  15 -10   13.10   27.65   1
   3  15  -9   58.07   32.07   4
  -3 -15   9   81.24   44.13   3
   3 -15  -9   68.09   52.01   1
   3 -15  -9  126.61   52.69   4
   3  15  -9   85.83   39.53   1
   3  15  -8  112.76   41.84   4
  -3 -15   8  150.86   53.17   3
   3 -15  -8  138.83   61.37   1
   3 -15  -8  205.34   64.81   4
   3  15  -8   25.50   27.77   1
   3 -15  -7 1803.46  157.69   1
   3  15  -7 1967.25  139.53   1
   3  15  -7 1882.98  137.67   4
   3 -15  -7 2416.76  183.03   4
  -3 -15   7 2095.59  152.40   3
  -3 -15   6   37.29   27.83   3
   3 -15  -6   88.38   43.59   1
   3  15  -6   56.66   33.10   1
   3 -15  -6   76.82   52.96   4
   3  15  -6    8.31   37.92   4
   3  15  -5   93.35   46.03   4
   3 -15  -5  114.35   44.21   1
   3  15  -5  137.30   46.77   1
   3 -15  -5   35.85   38.62   4
   3 -15  -4  -23.54   41.03   1
   3  15  -4   39.43   34.85   1
   3  15  -4  -61.91   47.75   4
   3 -15  -4   92.32   53.49   4
  -3 -15   3  250.81   59.22   1
   3 -15  -3  315.21   67.58   1
   3  15  -3  286.98   57.73   1
   3  15  -3  432.15   73.33   4
   3 -15  -3  241.03   69.00   4
  -3 -15   2  946.05   95.21   1
   3 -15  -2  945.74   99.89   1
   3  15  -2  880.65   92.09   1
   3  15  -2  917.96  103.04   4
   3 -15  -2  896.62  116.59   4
  -3 -15   1 1549.03  119.47   1
   3  15  -1 1429.58  114.81   1
   3  15  -1 1433.96  131.42   4
   3 -15  -1 1395.43  115.30   1
   3 -15  -1 1505.43  141.05   4
  -3 -15   0    3.58   31.96   1
   3  15   0  -25.97   32.33   1
   3 -15   0  -23.77   34.53   1
   3  15   0   42.95   45.70   4
   3 -15   0   52.96   47.35   4
  -3 -15  -1 1179.31  109.89   1
   3  15   1 1296.14  115.54   1
   3  15   1 1234.12  127.31   4
   3 -15   1 1367.14  129.60   4
   3 -15   1 1349.64  106.66   1
   3  15   2   16.54   34.09   1
  -3 -15  -2   19.94   31.96   1
   3  15   2    9.21   36.70   4
   3 -15   2   20.42   23.97   1
   3 -15   2   60.56   42.10   4
  -3 -15  -3 2536.33  164.24   1
   3 -15   3 2681.24  130.96   3
   3  15   3 2688.26  168.84   1
   3 -15   3 2834.51  144.08   1
   3  15   3 2671.65  184.58   4
   3  15   3 2686.97  150.36   2
   3 -15   3 2899.74  175.70   4
   3 -15   4  351.69   62.37   4
   3  15   4  290.25   56.06   2
  -3 -15  -4  217.10   53.37   1
   3  15   4  277.71   61.44   1
   3 -15   4  336.19   53.39   3
   3  15   4  414.34   79.66   4
   3 -15   4  349.03   52.53   1
   3  15   5   79.62   36.97   2
  -3 -15  -5   38.65   41.62   1
   3  15   5   45.30   41.15   1
   3 -15   5   44.63   26.63   3
   3  15   5  102.45   51.72   4
   3 -15   5   31.18   34.86   4
   3  15   6  129.20   38.76   2
  -3 -15  -6  235.17   60.12   1
   3  15   6  171.57   56.73   1
   3 -15   6  257.25   55.97   3
   3  15   6  164.58   53.45   4
   3  15   7  778.84   92.22   2
  -3 -15  -7  714.33   95.74   1
   3  15   7  679.15   92.46   1
   3 -15   7  769.24   90.88   3
   3  15   7  654.76   91.21   4
   3  15   8  323.23   64.30   2
  -3 -15  -8  315.10   66.01   1
   3 -15   8  438.61   77.40   3
   3 -15   9  900.71  113.77   3
   3  15   9  918.73  108.16   2
   3 -15  10    7.10   43.69   3
   3  15  10   38.17   38.35   2
   3 -15  11  159.03   64.43   3
   3  15  11  184.91   59.08   2
   3  15  12   67.55   49.94   2
   3 -15  12   -0.53   48.97   3
   3 -15  13  228.42   78.11   3
   3  15  13  205.49   73.48   2
   3 -15  14  186.60   74.60   3
   3  15  14  255.29   72.85   2
   3  15  15   92.73   66.04   2
  -3 -16  15  108.02   55.47   3
  -3 -16  14   38.91   37.12   3
  -3 -16  13  448.74   91.37   3
   3 -16 -13  191.34   57.85   1
  -3 -16  12  471.88   96.89   3
   3 -16 -12  415.21   93.69   1
  -3 -16  11  197.25   62.61   3
   3 -16 -11  292.34   77.18   1
  -3 -16  10  860.59  112.87   3
   3  16 -10  549.93   81.43   1
   3 -16 -10  528.23   89.23   4
   3 -16 -10  560.53   99.94   1
   3 -16  -9  -26.80   49.56   1
   3  16  -9    9.32   27.19   1
   3  16  -9   59.71   42.86   4
   3 -16  -9   20.33   35.52   4
  -3 -16   9  -36.40   42.61   3
   3 -16  -8 1526.13  151.73   1
   3  16  -8 1668.76  134.60   1
   3  16  -8 1434.93  123.88   4
   3 -16  -8 1676.05  156.97   4
  -3 -16   8 1660.34  144.62   3
   3  16  -7  213.46   53.11   4
  -3 -16   7  289.27   64.93   3
   3 -16  -7  237.93   75.45   1
   3  16  -7  202.91   52.69   1
   3 -16  -7  170.98   61.15   4
   3 -16  -6   62.60   45.22   1
   3  16  -6   41.01   37.73   1
   3  16  -6   -4.77   38.12   4
   3 -16  -6  124.89   62.19   4
   3 -16  -5  976.32  127.21   4
   3  16  -5  847.25   95.02   1
   3 -16  -5 1071.89  123.27   1
   3  16  -5  926.72  104.74   4
   3 -16  -4  659.89   97.39   1
   3  16  -4  869.27   95.46   1
   3 -16  -4  790.35  112.77   4
   3  16  -4  636.29   87.74   4
   3  16  -3  173.86   55.49   4
  -3 -16   3   83.25   36.83   1
   3 -16  -3  129.26   47.74   1
   3  16  -3  240.72   56.55   1
   3 -16  -3   70.16   47.80   4
   3  16  -2 1131.74  119.04   4
   3 -16  -2 1054.02  111.39   1
  -3 -16   2 1011.93   99.54   1
   3  16  -2 1068.73  105.89   1
   3 -16  -2  920.15  119.33   4
  -3 -16   1  -36.64   38.75   1
   3  16  -1   85.16   48.09   1
   3 -16  -1   13.26   33.40   1
   3  16  -1   70.92   49.25   4
   3 -16  -1    4.00   49.45   4
  -3 -16   0  563.23   80.07   1
   3  16   0  407.91   70.09   1
   3  16   0  451.19   90.00   4
   3 -16   0  364.80   64.02   1
   3 -16   0  435.50   82.43   4
   3  16   1   11.32   41.32   4
   3 -16   1   -0.36   44.07   4
   3 -16   1  -10.61   28.56   1
   3  16   1  -47.73   47.20   1
  -3 -16  -1  -10.71   35.59   1
   3  16   2  523.76   93.83   4
   3 -16   2  649.72   90.70   4
   3  16   2  656.73   92.62   1
   3 -16   2  623.04   74.92   1
  -3 -16  -2  617.17   85.44   1
   3  16   3  321.23   58.06   2
   3  16   3  329.10   64.58   1
   3 -16   3  370.77   52.14   3
  -3 -16  -3  465.41   77.37   1
   3  16   3  291.34   71.54   4
   3 -16   3  362.75   70.28   4
   3 -16   3  387.89   58.32   1
   3 -16   4  899.51   82.38   3
   3  16   4  836.58  101.02   1
   3  16   4 1158.45  128.46   4
   3 -16   4  867.44   80.94   1
   3  16   4 1002.09   99.61   2
   3 -16   4  982.63  105.07   4
  -3 -16  -4  979.91  110.06   1
   3  16   5  188.12   48.68   2
  -3 -16  -5  271.32   68.82   1
   3  16   5  213.04   62.50   1
   3 -16   5  183.52   46.61   3
   3 -16   5  328.29   62.05   4
   3  16   5  227.06   61.15   4
   3  16   6   18.94   32.94   2
  -3 -16  -6   -8.75   41.93   1
   3  16   6  -50.21   44.09   1
   3  16   6  -14.40   39.46   4
   3 -16   6   -5.26   29.68   3
  -3 -16  -7  370.07   73.30   1
   3  16   7  311.77   67.24   1
   3 -16   7  424.71   73.66   3
   3  16   7  405.68   76.76   4
   3  16   7  318.80   62.21   2
   3 -16   8   35.72   38.96   3
  -3 -16  -8   40.22   49.50   1
   3  16   8    2.37   30.09   2
   3 -16   9  199.89   58.95   3
   3  16   9  165.08   54.99   2
   3 -16  10   66.82   41.14   3
   3  16  10   77.52   46.68   2
   3  16  11   80.30   49.52   2
   3 -16  11   -3.44   46.85   3
   3  16  12  -50.88   44.50   2
   3 -16  12   17.15   50.25   3
   3 -16  13   63.90   65.72   3
   3  16  13  -24.99   45.13   2
   3  16  14  395.77   91.78   2
  -3 -17  15   10.16   50.92   3
  -3 -17  14  -87.20   55.33   3
  -3 -17  13  177.53   52.74   3
   3 -17 -13  113.25   61.97   1
  -3 -17  12   -8.78   44.07   3
   3 -17 -12   42.24   50.04   1
  -3 -17  11  291.47   76.66   3
   3 -17 -11  229.31   73.44   1
  -3 -17  10  -72.02   54.75   3
   3 -17 -10   12.82   41.41   1
   3 -17 -10  -11.64   34.02   4
  -3 -17   9  429.92   80.33   3
   3 -17  -9  627.95  107.34   1
   3  17  -9  382.42   68.02   1
   3 -17  -9  446.13   89.61   4
   3  17  -8   34.91   31.24   4
   3 -17  -8   80.91   51.03   1
   3  17  -8  127.33   45.83   1
   3 -17  -8   54.30   40.76   4
   3 -17  -7  -42.00   49.46   1
   3  17  -7  -50.66   44.50   1
   3  17  -7  -21.13   34.01   4
   3 -17  -7   33.34   42.25   4
   3  17  -6  640.87   85.05   1
   3  17  -6  619.15   88.35   4
   3 -17  -6  696.07  112.03   4
   3 -17  -6  575.43   96.73   1
   3 -17  -5  -11.25   39.08   1
   3  17  -5   57.14   41.93   1
   3 -17  -5  -59.81   55.60   4
   3  17  -5   -1.73   40.32   4
   3 -17  -4 1107.82  123.00   1
   3  17  -4 1178.28  112.69   1
   3  17  -4 1002.77  112.36   4
   3 -17  -4 1205.96  142.25   4
   3 -17  -3 1222.20  124.04   1
   3  17  -3 1232.98  114.88   1
  -3 -17   3 1315.80  117.54   1
   3  17  -3 1357.21  132.09   4
   3 -17  -3 1162.91  137.54   4
   3 -17  -2 1339.85  126.45   1
  -3 -17   2 1339.81  119.84   1
   3  17  -2 1330.75  120.89   1
   3 -17  -2 1293.25  142.14   4
   3  17  -2 1314.24  132.33   4
  -3 -17   1   89.82   39.80   1
   3  17  -1  156.50   51.66   1
   3 -17  -1  134.16   45.48   1
   3  17  -1  140.35   60.30   4
   3 -17  -1  155.55   59.65   4
  -3 -17   0  672.14   88.18   1
   3  17   0  704.49   92.63   1
   3 -17   0  617.94   81.64   1
   3  17   0  556.17   96.92   4
   3 -17   0  702.54  105.60   4
  -3 -17  -1 1057.79  112.50   1
   3 -17   1  961.86   96.91   1
   3  17   1 1045.57  112.61   1
   3  17   1  993.75  125.92   4
   3 -17   1 1146.95  126.89   4
   3  17   2 1195.32  122.81   1
   3 -17   2 1304.85  108.16   1
   3  17   2 1264.85  138.69   4
  -3 -17  -2 1189.73  120.49   1
   3 -17   2 1332.66  130.32   4
   3  17   3   12.71   54.51   4
   3 -17   3  129.71   40.91   1
   3  17   3   93.03   34.93   2
   3 -17   3   55.49   37.35   4
   3  17   3  107.10   43.58   1
   3 -17   3  119.53   32.71   3
  -3 -17  -3  183.75   57.21   1
   3 -17   4 1452.14  105.51   3
   3  17   4 1462.13  137.81   1
   3 -17   4 1463.56  108.31   1
  -3 -17  -4 1455.27  137.74   1
   3  17   4 1461.75  120.29   2
   3 -17   4 1548.99  134.60   4
   3  17   4 1413.78  145.57   4
  -3 -17  -5  -12.98   34.30   1
   3  17   5   -5.70   42.45   1
   3 -17   5   51.96   32.88   3
   3  17   5  -43.27   42.48   4
   3  17   5  -27.07   29.50   2
   3 -17   5  -12.67   30.53   4
   3  17   6  648.89  100.38   4
   3  17   6  758.87   91.33   2
  -3 -17  -6  734.38  103.95   1
   3  17   6  815.31  106.74   1
   3 -17   6  744.13   84.31   3
   3  17   7  447.08   73.86   2
   3 -17   7  611.08   87.63   3
  -3 -17  -7  364.10   73.36   1
   3  17   7  433.45   79.04   1
   3  17   7  640.71   95.15   4
   3  17   8  440.09   78.53   2
   3 -17   8  477.19   78.94   3
  -3 -17  -8  538.58   93.15   1
   3 -17   9  -32.06   45.33   3
   3  17   9  -24.13   39.60   2
   3 -17  10  184.59   69.05   3
   3  17  10  159.30   54.82   2
   3 -17  11  421.30   99.42   3
   3  17  11  253.76   67.97   2
   3 -17  12   82.24   67.14   3
   3  17  12  189.96   61.08   2
   3  17  13  161.08   68.41   2
   3 -17  13   66.66   57.40   3
   3  17  14   15.53   46.81   2
  -3 -18  15  -12.30   39.62   3
  -3 -18  14  167.22   67.74   3
  -3 -18  13  106.02   51.50   3
  -3 -18  12  160.82   64.43   3
   3 -18 -12  246.30   76.31   1
   3 -18 -11  314.29   85.80   1
   3 -18 -10  594.68  106.38   1
   3 -18 -10  407.95   83.96   4
   3 -18  -9  973.10  132.97   1
   3  18  -9  772.25  100.42   1
   3 -18  -9  976.04  128.48   4
   3 -18  -8  208.18   60.16   1
   3  18  -8  221.83   59.32   1
   3  18  -8  269.18   64.36   4
   3 -18  -8  272.57   73.57   4
   3 -18  -7   45.97   53.26   4
   3 -18  -7  101.20   63.59   1
   3  18  -7   70.64   35.92   1
   3  18  -7   23.96   37.16   4
   3  18  -6 1147.10  117.62   1
   3 -18  -6  951.08  124.75   1
   3 -18  -6 1100.94  139.09   4
   3  18  -6  913.16  107.78   4
   3 -18  -5   18.58   40.80   1
   3  18  -5   22.41   31.71   1
   3  18  -5   34.73   41.75   4
   3 -18  -5  -11.33   52.12   4
  -3 -18   4  -28.88   39.60   1
   3  18  -4   39.65   36.07   1
   3 -18  -4  -21.05   52.26   1
   3  18  -4    0.38   32.91   4
   3 -18  -4   32.84   54.66   4
  -3 -18   3  835.46   98.58   1
   3  18  -3  815.75  100.44   1
   3 -18  -3  761.57  102.70   1
   3  18  -3  737.82  101.85   4
   3 -18  -3  956.34  132.02   4
  -3 -18   2  167.55   51.05   1
   3  18  -2  196.79   62.15   4
   3  18  -2  272.28   65.19   1
   3 -18  -2  184.64   57.38   1
   3 -18  -2  151.30   57.67   4
   3  18  -1  252.91   65.38   4
  -3 -18   1  164.05   49.56   1
   3  18  -1  132.62   52.91   1
   3 -18  -1  183.22   51.67   1
   3 -18  -1  172.63   60.68   4
  -3 -18   0  712.26   95.18   1
   3  18   0  677.66   95.74   1
   3  18   0  496.83   83.40   4
   3 -18   0  757.18   91.86   1
   3 -18   0  755.70  107.09   4
  -3 -18  -1   93.08   50.33   1
   3  18   1  136.64   54.36   1
   3 -18   1  149.82   44.85   1
   3  18   1   82.69   59.60   4
   3 -18   1   51.53   40.86   4
  -3 -18  -2   57.54   43.77   1
   3  18   2   10.87   47.29   4
   3 -18   2   -7.64   37.64   1
   3  18   2   50.22   42.55   1
   3 -18   2   16.87   32.12   4
   3  18   3   64.90   27.95   2
   3  18   3  146.58   59.81   1
   3  18   3  151.24   65.11   4
  -3 -18  -3   65.74   43.66   1
   3 -18   3  102.33   40.28   1
   3 -18   3  161.86   56.26   4
   3  18   4   20.63   29.45   2
   3  18   4   51.00   41.60   1
  -3 -18  -4   55.28   43.00   1
   3 -18   4   15.83   22.43   3
   3 -18   4   -4.31   34.73   4
   3  18   4   14.74   40.55   4
  -3 -18  -5   73.28   46.57   1
   3  18   5    1.22   35.74   1
   3 -18   5   19.36   26.82   3
   3  18   5   89.26   52.39   4
   3  18   5   30.28   34.64   2
   3  18   6  150.49   50.39   2
  -3 -18  -6   43.56   44.39   1
   3  18   6  200.65   71.41   1
   3 -18   6  155.29   48.89   3
   3  18   6  147.70   63.12   4
   3  18   7  266.05   72.11   4
   3  18   7  315.69   66.52   2
   3  18   7  198.08   59.48   1
   3 -18   7  311.41   63.13   3
  -3 -18  -7  359.91   79.44   1
   3  18   8   40.87   34.86   2
   3 -18   8  -17.77   40.82   3
  -3 -18  -8    7.42   38.15   1
   3 -18   9   -0.82   46.94   3
   3  18   9   14.04   33.65   2
   3 -18  10   32.19   48.68   3
   3  18  10    2.93   45.19   2
   3 -18  11  -19.97   42.98   3
   3  18  11  152.93   53.35   2
   3 -18  12  283.14   78.17   3
   3  18  12  307.62   82.60   2
   3 -18  13  254.52   85.56   3
   3  18  13  124.23   57.85   2
   3  18  14   65.19   69.62   2
   3 -19 -11   40.25   66.69   1
   3 -19 -10  126.96   62.14   1
   3 -19 -10  109.25   60.50   4
   3 -19  -9  -34.39   54.18   1
   3  19  -9   71.76   52.43   1
   3 -19  -9   68.06   53.26   4
   3 -19  -8   14.08   46.18   1
   3  19  -8   46.94   46.79   1
   3  19  -8  -91.04   49.16   4
   3 -19  -8  -61.04   48.76   4
   3  19  -7  174.74   53.85   4
   3 -19  -7   78.90   51.14   1
   3  19  -7  236.89   63.01   1
   3 -19  -7  203.19   75.98   4
   3 -19  -6   21.48   44.90   1
   3  19  -6    2.89   33.32   1
   3  19  -6   79.60   43.33   4
   3 -19  -6   83.65   53.18   4
   3  19  -5  350.13   73.12   4
   3  19  -5  332.47   65.69   1
   3 -19  -5  430.79   91.79   1
   3 -19  -5  414.98   90.25   4
   3  19  -4  221.86   67.48   4
  -3 -19   4  130.31   49.54   1
   3  19  -4  234.91   58.63   1
   3 -19  -4  179.60   63.45   1
   3 -19  -4  114.30   65.60   4
   3 -19  -3 2017.99  165.32   1
   3  19  -3 2040.05  156.16   1
  -3 -19   3 2025.77  154.28   1
   3  19  -3 2078.15  173.34   4
   3 -19  -3 2148.83  194.90   4
   3  19  -2  168.44   63.78   4
   3  19  -2  141.48   50.02   1
   3 -19  -2   19.32   42.88   1
   3 -19  -2  103.60   50.91   4
  -3 -19   2   78.34   46.24   1
   3  19  -1 1566.42  158.53   4
  -3 -19   1 1532.49  138.68   1
   3  19  -1 1361.85  129.32   1
   3 -19  -1 1317.98  127.43   1
   3 -19  -1 1730.36  173.05   4
  -3 -19   0  446.07   80.17   1
   3  19   0  444.14   81.07   1
   3  19   0  433.78   84.38   4
   3 -19   0  424.28   75.37   1
   3 -19   0  390.32   83.38   4
   3  19   1  232.46   60.46   1
   3  19   1  330.63   88.18   4
   3 -19   1  241.10   53.49   1
  -3 -19  -1  343.66   74.52   1
   3 -19   1  432.41   89.47   4
   3  19   2   61.76   51.39   4
   3  19   2   33.47   42.09   1
  -3 -19  -2  -33.73   46.06   1
   3 -19   2   53.13   38.32   1
   3 -19   2  129.03   54.79   4
   3 -19   3   60.20   30.37   1
   3  19   3   90.29   40.02   2
   3  19   3   14.69   38.00   1
  -3 -19  -3  165.07   62.85   1
   3  19   3  169.20   77.28   4
   3 -19   3   83.21   47.67   4
   3  19   4   20.69   28.79   2
   3  19   4   24.05   45.87   1
  -3 -19  -4   -5.89   40.58   1
   3  19   4   35.68   46.71   4
   3  19   5 1891.01  168.58   1
  -3 -19  -5 1762.23  164.20   1
   3  19   5 2144.52  184.89   4
   3  19   6  217.57   56.58   2
   3  19   6  327.91   84.50   1
  -3 -19  -6  156.53   63.78   1
   3 -19   6  209.91   51.10   3
   3  19   6  328.03   79.77   4
   3 -19   7 1443.27  128.87   3
   3  19   7 1473.87  154.28   1
   3  19   7 1389.85  145.96   4
  -3 -19  -7 1266.92  142.58   1
   3  19   7 1409.78  134.43   2
   3 -19   8  -20.78   39.72   3
  -3 -19  -8   76.95   48.15   1
   3  19   8   31.16   37.10   2
   3  19   9  123.06   51.20   2
   3 -19   9   99.08   49.53   3
   3 -19  10  271.95   70.66   3
   3  19  10   64.39   43.21   2
   3 -19  11  120.31   60.74   3
   3  19  11  175.93   64.81   2
   3 -19  12  -32.52   62.01   3
   3  19  12  -56.87   58.85   2
   3  19  13  250.57   81.27   2
   3 -20 -10   23.92   52.98   1
   3  20  -9  563.11   91.71   1
   3 -20  -9  302.37   72.22   1
   3 -20  -9  543.93  106.65   4
   3 -20  -8  335.52   89.63   1
   3  20  -8  350.96   75.55   4
   3  20  -8  292.02   66.79   1
   3 -20  -8  468.33   99.49   4
   3 -20  -7  456.88  101.87   1
   3  20  -7  275.84   62.83   1
   3 -20  -7  585.46  109.87   4
   3  20  -7  357.23   76.86   4
   3  20  -6  111.83   53.50   1
   3 -20  -6   19.84   48.18   4
   3 -20  -6   -1.47   56.57   1
   3  20  -6   25.74   38.73   4
   3  20  -5  311.43   67.01   1
   3 -20  -5  306.70   71.55   1
   3  20  -5  396.76   85.74   4
   3 -20  -5  326.99   93.01   4
  -3 -20   4    7.49   36.94   1
   3  20  -4  -17.18   39.04   1
   3  20  -4   26.68   39.90   4
   3 -20  -4    4.96   51.24   4
   3 -20  -4   57.77   53.16   1
  -3 -20   3  -28.95   40.92   1
   3  20  -3    0.37   36.09   1
   3  20  -3   64.55   43.97   4
   3 -20  -3  -30.35   42.79   1
   3 -20  -3   13.56   58.13   4
   3  20  -2   -6.38   36.25   1
   3 -20  -2  200.72   63.02   4
   3  20  -2  163.90   62.01   4
   3 -20  -2  162.30   63.72   1
  -3 -20   2  -10.07   38.05   1
   3  20  -1 1867.07  177.02   4
  -3 -20   1 1653.83  147.19   1
   3  20  -1 1650.11  148.41   1
   3 -20  -1 1777.02  150.01   1
   3 -20  -1 1850.32  183.66   4
  -3 -20   0  159.63   55.48   1
   3  20   0  185.12   61.59   1
   3 -20   0  339.82   93.47   4
   3 -20   0  268.23   68.29   1
   3  20   0  222.04   71.27   4
   3  20   1   61.27   56.84   4
   3  20   1    7.29   35.09   1
   3 -20   1   38.33   34.66   1
  -3 -20  -1  -31.15   47.65   1
   3 -20   1 -100.92   69.58   4
   3 -20   2  -38.73   36.31   1
   3  20   2   -7.97   34.20   1
   3  20   2  -27.68   58.00   4
  -3 -20  -2   60.13   43.63   1
   3 -20   2  -19.92   42.63   4
   3 -20   3  106.86   41.01   1
   3  20   3  117.38   49.01   2
   3  20   3  101.96   58.01   4
   3  20   3  114.73   53.54   1
  -3 -20  -3   85.99   48.75   1
   3  20   4   84.92   41.52   2
   3  20   4  165.75   66.67   4
  -3 -20  -4   38.40   38.65   1
   3  20   4  125.65   62.37   1
   3  20   5  -17.11   31.37   2
   3  20   5  -41.44   53.72   1
  -3 -20  -5   -6.44   36.59   1
   3  20   5   14.76   43.98   4
   3  20   6  -32.25   47.96   1
  -3 -20  -6   83.26   39.25   1
   3  20   6  -55.55   51.21   4
   3  20   6   47.89   33.50   2
   3  20   7   16.67   35.48   2
   3  20   7  -19.21   43.15   1
   3  20   7   92.79   53.38   4
   3  20   8   58.85   43.88   2
  -3 -20  -8  -27.77   42.24   1
   3  20   9  168.70   61.99   2
   3 -20   9  114.48   51.12   3
   3 -20  10  -61.35   47.92   3
   3  20  10  -63.54   50.27   2
   3 -20  11  437.63   95.66   3
   3  20  11  454.35   84.81   2
   3 -20  12  134.45   64.80   3
   3  20  12  -18.44   39.03   2
   3  20  13  142.28   51.72   2
   3  21  -9   16.36   40.75   1
   3 -21  -9  -54.39   51.24   1
   3  21  -8  155.47   56.75   4
   3 -21  -8   21.48   63.13   1
   3  21  -8   35.67   40.93   1
   3 -21  -8   -9.55   50.84   4
   3  21  -7  203.95   62.27   1
   3  21  -7  145.72   54.77   4
   3 -21  -7  135.15   67.29   1
   3 -21  -7   65.99   60.83   4
   3 -21  -6   67.56   59.28   1
   3  21  -6  134.34   54.80   4
   3  21  -6   87.58   46.72   1
   3 -21  -6   45.40   51.80   4
   3  21  -5  368.00   74.68   1
   3  21  -5  485.60   91.09   4
   3 -21  -5  420.68   91.82   1
   3 -21  -5  342.77   92.20   4
   3  21  -4 1118.68  134.74   4
  -3 -21   4  938.76  112.80   1
   3  21  -4  879.80  112.96   1
   3 -21  -4  795.48  115.63   1
   3 -21  -4  885.92  134.69   4
   3  21  -3  277.22   67.18   1
   3  21  -3  352.94   79.90   4
   3 -21  -3  320.71   84.72   4
   3 -21  -3  468.83   89.03   1
  -3 -21   3  461.52   83.31   1
  -3 -21   2  103.04   50.94   1
   3  21  -2   54.11   47.96   1
   3  21  -2  134.76   60.62   4
   3 -21  -2  139.61   57.69   1
   3 -21  -2  139.37   70.15   4
   3  21  -1   67.75   44.47   1
  -3 -21   1   66.24   47.79   1
   3  21  -1   50.80   45.14   4
   3 -21  -1   24.20   39.77   1
   3 -21  -1   41.01   56.86   4
  -3 -21   0  872.02  115.01   1
   3  21   0  837.15  114.62   1
   3  21   0  806.78  121.77   4
   3 -21   0  919.76  110.90   1
   3 -21   0 1055.96  144.52   4
   3  21   1   33.13   46.21   1
   3  21   1   37.61   56.13   4
  -3 -21  -1   79.88   53.18   1
   3 -21   1   23.61   51.65   4
   3 -21   1  -20.85   42.37   1
   3  21   2  571.03  102.67   1
   3  21   2  341.58   86.71   4
  -3 -21  -2  430.63   86.79   1
   3 -21   2  429.39   72.63   1
   3  21   3   45.86   45.82   2
   3 -21   3   19.91   34.39   1
   3  21   3   15.76   45.76   4
   3  21   3  -41.53   40.18   1
  -3 -21  -3   -7.29   42.82   1
   3  21   4  814.37  105.97   2
   3  21   4  646.38  109.97   1
   3  21   4  717.21  121.48   4
  -3 -21  -4  616.20  106.86   1
   3  21   5  399.42   75.75   2
   3  21   5  556.64  107.82   1
  -3 -21  -5  401.63   93.06   1
   3  21   5  611.28  109.94   4
   3  21   6  875.29  109.82   2
   3  21   6  939.02  135.73   1
  -3 -21  -6  877.18  126.29   1
   3  21   6  888.01  129.47   4
   3  21   7   73.55   35.69   2
   3  21   7  153.36   70.95   1
  -3 -21  -7  197.72   67.93   1
   3  21   7  203.00   75.72   4
   3  21   8   42.55   36.51   2
  -3 -21  -8  -18.55   49.35   1
   3  21   9  -26.77   37.68   2
   3  21  10  242.42   69.24   2
   3  21  11 -140.10   64.23   2
   3  21  12  141.59   56.49   2
   3  22  -8  112.25   53.44   1
   3 -22  -8  178.10   80.78   1
   3  22  -8  161.82   55.72   4
   3  22  -7   67.68   42.12   1
   3  22  -7   81.19   53.01   4
   3 -22  -7   23.56   65.21   4
   3 -22  -7  -31.24   54.44   1
   3 -22  -6  598.28  126.54   4
   3  22  -6  389.31   78.19   1
   3  22  -6  400.89   81.35   4
   3 -22  -6  379.29   91.60   1
   3  22  -5  491.07   91.30   1
   3  22  -5  420.21   89.48   4
   3 -22  -5  301.57   75.42   1
   3 -22  -5  419.14  103.82   4
  -3 -22   4   48.17   39.42   1
   3  22  -4   84.41   48.51   1
   3 -22  -4   41.81   39.75   1
   3 -22  -4  148.45   71.87   4
   3  22  -4   49.32   42.98   4
   3 -22  -3  -65.53   77.27   4
  -3 -22   3  -32.77   49.84   1
   3  22  -3   -4.60   44.01   1
   3  22  -3   -2.00   51.38   4
   3 -22  -3   38.82   48.44   1
   3 -22  -2  333.80   79.63   1
  -3 -22   2  490.68   86.86   1
   3  22  -2  417.54   81.48   1
   3  22  -2  383.12   90.89   4
   3 -22  -2  413.05   97.10   4
   3  22  -1   44.31   42.37   1
  -3 -22   1    0.82   38.69   1
   3 -22  -1  120.62   55.60   1
   3 -22  -1   92.31   73.24   4
   3  22  -1  -61.36   63.40   4
  -3 -22   0  557.45   96.73   1
   3  22   0  523.74   94.93   1
   3  22   0  476.57   99.63   4
   3 -22   0  520.04  109.11   4
   3 -22   0  605.33   94.11   1
   3 -22   1  115.21   44.28   1
   3  22   1  102.19   56.20   1
   3  22   1   56.34   68.73   4
  -3 -22  -1   26.55   33.17   1
   3 -22   2   48.72   38.13   1
   3  22   2  113.93   53.02   1
   3  22   2   65.07   57.69   4
  -3 -22  -2  109.49   50.57   1
   3  22   3   73.65   35.55   2
   3 -22   3   -9.19   37.04   1
   3  22   3   71.99   48.38   1
   3  22   3  193.77   84.70   4
  -3 -22  -3  171.60   62.48   1
  -3 -22  -4   -0.50   48.35   1
   3  22   4  -21.20   57.18   1
   3  22   4   -6.14   38.25   2
   3  22   4  -26.60   52.06   4
   3  22   5  167.98   57.29   2
   3  22   5  186.68   66.49   1
   3  22   5  189.46   70.19   4
  -3 -22  -5   94.13   53.98   1
  -3 -22  -6   98.69   52.56   1
   3  22   6  158.29   61.51   2
   3  22   6  125.75   59.31   1
   3  22   6  163.95   73.03   4
  -3 -22  -7   -9.92   54.12   1
   3  22   7  169.23   68.63   1
   3  22   7  106.58   48.35   4
   3  22   8   -8.76   35.89   2
  -3 -22  -8  -28.24   59.96   1
   3  22   9    0.46   44.14   2
   3  22  10  -26.03   33.61   2
   3  22  11  175.43   73.84   2
   3  23  -8   60.43   48.37   4
   3  23  -8   36.00   39.01   1
   3  23  -7   52.43   41.91   1
   3  23  -7   29.72   43.58   4
   3  23  -6   69.22   51.62   1
   3  23  -6  -39.24   50.61   4
   3  23  -5  376.99   84.56   1
   3  23  -5  557.60   97.06   4
   3 -23  -5  389.61   89.54   1
   3  23  -4  130.53   52.07   1
   3 -23  -4   21.61   37.92   1
   3  23  -4   69.50   52.64   4
   3 -23  -4   79.10   60.04   4
  -3 -23   3  113.76   63.84   1
   3  23  -3    0.89   38.50   1
   3  23  -3  -26.44   48.73   4
   3 -23  -3  -32.59   46.45   1
   3 -23  -3 -109.87   97.70   4
  -3 -23   2  301.54   75.23   1
   3  23  -2  322.26   79.06   1
   3  23  -2  374.80   93.93   4
   3 -23  -2  356.31   83.23   1
   3  23  -1  100.65   58.30   1
  -3 -23   1  155.44   67.56   1
   3  23  -1  166.70   67.23   4
   3 -23  -1  193.43   62.06   1
   3 -23   0   28.57   36.00   1
  -3 -23   0   20.70   37.72   1
   3  23   0   -2.81   41.46   1
   3  23   0   29.36   46.05   4
  -3 -23  -1 1363.79  150.98   1
   3  23   1 1477.76  158.64   1
   3 -23   1 1419.74  136.29   1
   3  23   1 1618.47  185.89   4
   3 -23   2   53.87   39.37   1
   3  23   2   89.05   58.63   1
   3  23   2  -49.22   66.65   4
  -3 -23  -2   28.79   45.08   1
   3  23   3   21.24   62.89   1
   3  23   3  123.72   63.05   4
   3  23   3  168.66   61.54   2
  -3 -23  -3   54.42   55.30   1
   3  23   4  204.06   57.27   2
   3  23   4  189.65   67.36   1
  -3 -23  -4  321.81   83.31   1
   3  23   4  231.08   88.08   4
   3  23   5  476.11  106.16   4
   3  23   5  495.94   92.85   2
   3  23   5  361.33   86.84   1
  -3 -23  -5  338.07   87.88   1
  -3 -23  -6  327.90   84.89   1
   3  23   6  425.96  100.70   1
   3  23   6  401.90   94.81   4
   3  23   6  423.78   82.67   2
   3  23   7   16.56   42.55   2
   3  23   7   61.43   57.97   4
   3  23   8   95.99   58.79   2
   3  23   9  261.05   74.10   2
   3  23  10  117.99   51.91   2
   3  23  11  601.01  107.27   2
   3  24  -7  536.26   98.87   4
   3  24  -6  283.29   71.18   1
   3  24  -6  156.23   56.71   4
   3  24  -5  653.13  104.94   1
   3  24  -5  544.48  101.89   4
   3  24  -4   80.11   51.39   1
   3  24  -4  -18.31   55.44   4
   3 -24  -4   34.04   44.64   1
   3  24  -3   -7.95   34.70   1
   3  24  -3  -19.53   70.91   4
  -3 -24   3   37.25   42.52   1
   3 -24  -3   79.72   53.19   1
   3  24  -2  -22.13   40.31   1
  -3 -24   2   80.93   49.34   1
   3  24  -2   -4.05   51.11   4
   3 -24  -2   -4.16   46.83   1
   3  24  -1    2.88   36.94   1
   3  24  -1   67.23   51.62   4
  -3 -24   1  -62.50   43.76   1
   3 -24   0   -4.50   33.33   1
  -3 -24   0  -61.21   56.13   1
   3  24   0   88.01   62.58   1
   3  24   0  -47.68   58.67   4
  -3 -24  -1   13.32   42.64   1
   3 -24   1  -24.17   45.52   1
   3  24   1   33.17   51.22   1
  -3 -24  -2   29.31   49.46   1
   3  24   2   74.01   44.15   2
   3 -24   2   96.24   46.52   1
   3  24   2   86.11   58.95   1
   3  24   2  -44.83   69.11   4
   3  24   3  111.57   59.58   2
   3  24   3 -102.80   78.01   1
  -3 -24  -3  108.24   68.30   1
   3  24   3   10.22   57.61   4
   3  24   4  343.29   80.60   2
   3  24   4  115.01   56.56   4
   3  24   5  -31.49   47.51   2
   3  24   6   40.18   42.33   2
   3  24   7  120.56   51.26   2
   3  24   8   95.91   61.24   2
   3  24   9   84.60   51.29   2
   3  24  10  -36.14   54.32   2
   3 -25  -2  -37.10   55.05   1
   3 -25  -1  332.55   75.05   1
   3 -25   0  648.06  100.11   1
   3 -25   1  165.31   53.32   1
   3  25   2  235.07   70.63   2
   3 -25   2   98.04   46.19   1
   3  25   3  888.58  129.50   2
   3  25   4   96.11   54.83   2
   3  25   5  103.33   57.80   2
   3  25   6  103.95   55.14   2
   3  25   7  180.72   56.67   2
   3  25   8  -78.11   43.02   2
   3  25   9  173.15   63.00   2
   3  26   2   22.27   48.08   2
   3 -26   2  -33.63   43.12   1
   3  26   3   14.76   47.84   2
   3  26   4   26.43   35.47   2
   3  26   5  -85.28   59.59   2
   3  26   6  -65.05   46.69   2
   3  26   7   77.91   47.56   2
   3  26   8  251.41   77.73   2
   3  27   2 1067.48  146.77   2
   3  27   3  -16.89   55.06   2
   3  27   4  314.84   87.10   2
   3  27   5   74.97   62.60   2
   3  27   6   35.36   42.92   2
   3  27   7 -111.23   59.03   2
   3  28   2  251.47   74.68   2
   3  28   3  -42.34   47.91   2
   3  28   4  -99.02   73.50   2
   3  28   5   63.97   44.61   2
   3  28   6  205.95   90.24   2
   3  29   1  277.94   92.56   2
   3  29   2   53.72   60.10   2
   3  29   3  726.80  131.02   2
   3  29   4  -42.45   70.08   2
  -4   0  18  175.80   60.22   3
  -4   0  17  -19.65   50.42   3
  -4   0  16  193.13   73.02   3
  -4   0  15  -15.76   47.64   3
  -4   0  14  190.56   72.16   3
  -4   0  13   -8.91   46.03   3
   4   0 -13   66.01   44.31   1
  -4   0  12    7.97   38.08   3
   4   0 -12  -40.15   40.73   1
  -4   0  11    3.48   36.34   3
   4   0 -11   18.55   27.58   1
   4   0 -10 2237.74  129.87   4
   4   0 -10 2226.70  147.31   1
  -4   0  10 2152.13  151.24   3
  -4   0   9  -19.99   34.27   3
   4   0  -9   14.55   28.46   1
   4   0  -9   27.76   23.95   4
   4   0  -8 7659.70  251.84   1
   4   0  -8 7609.98  227.27   4
  -4   0   8 7615.61  236.47   3
   4   0  -7  -15.14   28.03   1
   4   0  -7    4.71   24.19   4
   4   0  -6   43.98   32.75   1
   4   0  -6   66.99   32.10   4
   4   0  -5    4.22   26.60   1
   4   0  -5   45.36   26.23   4
   4   0  -4 1356.95   94.66   4
   4   0  -4 1258.04   90.78   1
   4   0  -3  -14.22   27.48   4
   4   0  -3   -0.18   25.97   1
   4   0  -2 3536.61  140.58   1
   4   0  -2 3343.71  141.64   4
   4   0  -2 3440.43   87.00   2
   4   0  -1   27.39   30.56   4
   4   0  -1   17.96   24.16   1
   4   0  -1  -10.69   12.36   2
   4   0   0 9537.43  182.47   2
   4   0   0 9261.04  229.71   4
   4   0   0 8951.35  209.19   1
   4   0   1   12.49   19.15   1
   4   0   1  -21.71   24.73   4
   4   0   1   16.36   19.71   2
   4   0   2 6110.93  176.79   2
   4   0   2 6350.00  184.77   4
   4   0   2 6218.66  159.75   1
   4   0   3   71.51   32.51   3
   4   0   3   33.40   22.89   2
   4   0   3   42.20   26.67   4
   4   0   3   49.43   22.27   1
   4   0   4 1510.88   91.72   3
   4   0   4 1487.47   69.10   1
   4   0   4 1489.27  104.20   2
   4   0   4 1525.89   88.64   4
   4   0   5   20.67   27.28   3
   4   0   5  -14.37   24.31   2
   4   0   5   -5.84   16.35   4
   4   0   6  729.47   75.11   3
   4   0   6  770.67   59.37   4
   4   0   6  790.12   86.01   2
   4   0   7   17.26   31.21   3
   4   0   7   63.35   37.20   2
   4   0   8  907.91  102.77   2
   4   0   8  931.35   96.11   3
   4   0   9  -29.14   44.37   3
   4   0   9   -5.06   36.41   2
   4   0  10  467.01   80.97   3
   4   0  10  469.35   78.85   2
   4   0  11  -48.48   49.17   3
   4   0  11    9.42   38.77   2
   4   0  12  -35.86   44.29   3
   4   0  12   15.99   44.16   2
   4   0  13   73.92   48.49   3
   4   0  13  -32.37   45.44   2
   4   0  14  813.14  122.87   3
   4   0  14  755.65  114.83   2
   4   0  15  -19.64   41.34   3
   4   0  15  -46.27   60.56   2
   4   0  16  -95.78   63.42   3
   4   0  16  -39.16   44.16   2
  -4  -1  18  -24.08   41.44   3
  -4   1  18  -18.47   49.94   3
  -4   1  17 -128.04   74.29   3
  -4  -1  17   15.10   46.79   3
  -4   1  16  608.98  113.24   3
  -4  -1  16  658.77  117.26   3
  -4   1  15  489.26   99.85   3
  -4  -1  15  338.56   86.08   3
  -4   1  14  939.52  128.56   3
  -4  -1  14  914.75  131.27   3
  -4  -1  13  -47.91   42.40   3
   4  -1 -13  -12.41   33.89   1
  -4   1  12   22.33   32.28   3
  -4  -1  12   67.09   37.12   3
   4   1 -12   15.49   30.50   1
   4  -1 -12  139.30   51.85   1
  -4   1  11   20.55   31.91   3
  -4  -1  11   43.30   40.79   3
   4   1 -11  -29.75   36.85   1
   4  -1 -11  -17.52   35.79   1
  -4  -1  10   73.07   45.58   3
   4   1 -10   69.66   33.99   1
  -4   1  10   40.51   30.13   3
   4  -1 -10   11.67   26.89   1
   4   1 -10   55.50   27.82   4
   4  -1 -10    2.88   28.92   4
  -4   1   9  503.24   70.24   3
  -4  -1   9  430.32   66.05   3
   4   1  -9  574.37   75.04   1
   4  -1  -9  506.23   71.77   1
   4  -1  -9  503.74   65.67   4
   4   1  -9  471.07   60.71   4
   4   1  -8   33.58   31.60   1
  -4   1   8    6.69   26.64   3
   4  -1  -8    1.25   33.79   1
  -4  -1   8   18.42   29.45   3
   4  -1  -8   76.47   35.81   4
   4   1  -8   84.56   32.89   4
  -4  -1   7   92.53   32.65   3
   4   1  -7   65.82   32.35   4
   4   1  -7   31.35   29.13   1
   4  -1  -7   19.32   32.68   1
   4  -1  -7   82.78   34.55   4
   4   1  -6  592.37   68.95   1
   4  -1  -6  662.84   76.04   1
   4  -1  -6  653.19   68.54   4
   4   1  -6  618.81   66.33   4
   4  -1  -5  393.87   58.65   1
   4   1  -5  392.35   53.24   4
   4  -1  -5  309.42   47.13   4
   4   1  -5  362.60   53.56   1
   4  -1  -4   38.14   28.37   1
   4  -1  -4   42.16   26.95   4
   4   1  -4   44.38   28.12   4
   4   1  -4  110.56   37.06   1
   4   1  -3 1950.07  109.98   4
   4  -1  -3 1776.65  107.55   4
   4   1  -3 2016.60  109.34   1
   4  -1  -3 1834.07  107.95   1
   4   1  -3 1787.56   61.89   2
   4   1  -2 6282.20  184.80   1
   4  -1  -2 6115.60  187.64   1
   4   1  -2 5815.47  184.89   4
   4  -1  -2 6072.07  192.23   4
   4   1  -2 5857.04  118.81   2
   4   1  -1  530.68   40.04   2
   4   1  -1  551.06   60.19   4
   4  -1  -1  538.38   57.11   1
   4  -1  -1  542.40   41.00   2
   4  -1  -1  542.00   59.88   4
   4   1  -1  598.47   56.85   1
   4   1   0  522.39   52.51   1
   4   1   0  483.19   42.41   2
   4  -1   0  548.02   55.67   1
   4  -1   0  519.17   45.57   2
   4  -1   0  485.02   57.36   4
   4   1   0  491.97   56.96   4
   4   1   1   98.87   28.62   1
   4   1   1   64.70   30.86   4
   4  -1   1   53.76   22.13   1
   4  -1   1   24.69   28.16   4
   4  -1   1   58.85   22.14   2
   4   1   1   91.53   24.38   2
   4   1   2  321.41   40.74   1
   4   1   2  316.21   43.84   4
   4  -1   2  369.60   50.01   4
   4  -1   2  352.89   41.10   1
   4  -1   2  355.03   47.26   2
   4   1   2  290.42   40.91   2
   4   1   3 2174.39  110.83   4
   4  -1   3 1928.88  102.13   3
   4   1   3 2049.13   89.34   1
   4  -1   3 2053.48   88.27   1
   4   1   3 2153.52  104.39   3
   4  -1   3 1898.05  110.16   2
   4   1   3 1949.06  107.77   2
   4  -1   3 2061.11  104.54   4
   4  -1   4   57.31   18.74   1
   4  -1   4   15.91   22.31   3
   4   1   4   14.92   21.58   3
   4   1   4   42.18   24.41   2
   4   1   4   35.38   24.46   4
   4  -1   4   49.43   21.76   4
   4  -1   4  103.76   37.81   2
   4   1   4   27.84   16.39   1
   4  -1   5   70.19   23.24   4
   4  -1   5   49.66   28.65   3
   4   1   5  101.90   37.17   3
   4  -1   5   77.06   34.78   2
   4   1   5   97.78   25.97   4
   4   1   5  117.48   40.86   2
   4   1   6 1256.83   95.41   3
   4  -1   6 1152.65  103.85   2
   4   1   6 1077.51   98.69   2
   4  -1   6 1114.52   91.59   3
   4   1   6 1112.93   70.36   4
   4  -1   7 2387.35  144.39   3
   4   1   7 2264.57  135.01   3
   4  -1   7 2213.06  147.79   2
   4   1   7 2118.19  143.52   2
   4  -1   8 2961.51  171.12   3
   4   1   8 2975.25  166.24   3
   4  -1   8 3088.91  181.95   2
   4   1   8 2674.20  169.54   2
   4  -1   9  184.11   52.51   3
   4   1   9  145.63   46.36   3
   4   1   9  153.34   51.04   2
   4  -1   9  163.32   49.03   2
   4  -1  10   70.30   45.09   3
   4   1  10  158.75   54.93   3
   4  -1  10   81.70   44.10   2
   4   1  10   69.15   45.36   2
   4  -1  11   21.64   39.69   2
   4   1  11   71.33   47.86   3
   4  -1  11   19.65   36.31   3
   4   1  11   -5.10   37.90   2
   4  -1  12  174.06   70.06   3
   4   1  12  231.30   68.75   3
   4  -1  12  254.17   70.90   2
   4   1  12  209.51   66.28   2
   4  -1  13  445.20   87.96   2
   4  -1  13  344.78   84.20   3
   4   1  13  312.68   80.56   3
   4   1  13  303.72   69.93   2
   4  -1  14  115.10   54.49   2
   4  -1  14  255.89   71.70   3
   4   1  14  380.04   89.55   3
   4   1  14  279.33   79.74   2
   4   1  15   25.47   43.27   2
   4  -1  15   55.32   53.90   3
   4   1  15   76.04   50.90   3
   4  -1  15  -38.66   43.74   2
   4  -1  16  146.43   61.81   3
   4   1  16  189.92   60.63   3
   4   1  16  339.34   92.73   2
   4  -1  16  279.31   80.70   2
  -4   2  18   22.50   51.61   3
  -4  -2  18   23.64   51.82   3
  -4   2  17  104.42   59.52   3
  -4  -2  17  269.75   83.03   3
  -4   2  16  149.50   69.37   3
  -4  -2  16   67.40   55.73   3
  -4   2  15   38.38   43.87   3
  -4  -2  15  -50.12   67.83   3
  -4   2  14   92.25   59.92   3
  -4  -2  14  167.72   66.83   3
  -4  -2  13  384.69   85.98   3
   4  -2 -13  395.68   70.23   1
  -4   2  13  443.68   85.68   3
  -4   2  12  -30.51   37.12   3
  -4  -2  12   21.84   42.66   3
   4   2 -12  -15.23   37.34   1
   4  -2 -12   -6.79   27.97   1
  -4   2  11  210.13   56.76   3
  -4  -2  11  182.64   62.34   3
   4   2 -11  107.46   38.34   1
   4  -2 -11  149.19   49.08   1
  -4   2  10  499.14   73.39   3
  -4  -2  10  304.73   63.22   3
   4   2 -10  364.50   61.68   1
   4  -2 -10  461.64   72.51   1
   4   2 -10  451.78   61.02   4
   4  -2 -10  395.99   58.84   4
   4   2  -9 3192.88  165.53   1
   4  -2  -9 3288.18  172.13   1
   4   2  -9 3138.34  147.69   4
  -4  -2   9 3061.28  168.57   3
   4  -2  -9 3041.71  152.56   4
  -4   2   9 3130.36  162.08   3
  -4   2   8  482.61   63.33   3
  -4  -2   8  460.19   65.91   3
   4   2  -8  393.12   63.06   1
   4  -2  -8  402.10   65.48   1
   4  -2  -8  355.39   56.28   4
   4   2  -8  490.06   59.86   4
   4   2  -7 2792.58  145.67   1
   4  -2  -7 2513.81  145.01   1
   4   2  -7 2572.69  130.16   4
   4  -2  -7 2458.68  133.73   4
  -4  -2   7 2596.75  131.86   3
   4  -2  -6  681.63   79.77   1
   4   2  -6  740.63   71.28   4
   4  -2  -6  666.18   72.25   4
   4   2  -6  747.06   76.17   1
   4   2  -5 2674.37  133.43   1
   4  -2  -5 2583.34  141.75   1
   4   2  -5 2455.97  123.68   4
   4  -2  -5 2386.08  128.12   4
   4   2  -4  808.92   72.63   1
   4  -2  -4  718.37   74.39   1
   4  -2  -4  788.28   76.40   4
   4   2  -4  729.52   70.60   4
   4   2  -3 5320.68  179.99   4
   4   2  -3 5069.45  171.78   1
   4  -2  -3 4985.45  179.50   1
   4  -2  -3 5073.89  180.56   4
   4   2  -2  248.88   44.38   4
   4  -2  -2  275.29   45.58   1
   4   2  -2  253.86   28.81   2
   4  -2  -2  239.67   44.70   4
   4   2  -2  265.16   42.88   1
   4   2  -1  128.61   36.61   4
   4   2  -1   82.06   20.61   2
   4  -2  -1   60.65   29.30   1
   4  -2  -1   90.21   30.24   4
   4   2  -1   65.26   23.42   1
   4  -2  -1  101.83   20.87   2
   4  -2   0 2794.95  131.49   4
   4   2   0 2835.08  118.26   1
   4  -2   0 2823.40  121.50   1
   4  -2   0 2781.73  102.74   2
   4   2   0 2866.21  101.15   2
   4   2   0 2783.74  127.88   4
   4  -2   1 6176.83  188.68   4
   4   2   1 6065.09  158.70   2
   4   2   1 6128.64  168.26   1
   4  -2   1 5935.10  168.04   1
   4  -2   1 5910.80  166.31   2
   4   2   1 5875.93  183.70   4
   4  -2   2  186.76   33.33   1
   4  -2   2  218.01   40.36   4
   4   2   2  163.03   37.04   4
   4   2   2  172.31   31.28   1
   4  -2   2  211.71   40.31   2
   4   2   2  202.92   34.85   2
   4  -2   3 1335.95   86.31   3
   4   2   3 1194.05   71.42   1
   4  -2   3 1408.17   97.14   2
   4   2   3 1300.36   87.80   2
   4  -2   3 1463.76   73.47   1
   4  -2   3 1359.79   87.49   4
   4   2   3 1210.97   82.33   4
   4   2   4   24.09   22.67   4
   4  -2   4    5.88   11.99   1
   4  -2   4   -1.92   22.50   3
   4   2   4    9.82   21.91   3
   4  -2   4   36.34   23.43   4
   4   2   4   16.55   16.62   1
   4  -2   4   46.55   28.17   2
   4   2   4   40.77   28.71   2
   4   2   5  197.04   35.30   4
   4   2   5  170.54   39.39   2
   4  -2   5  185.30   38.28   3
   4   2   5  176.06   37.99   3
   4   2   5  187.80   27.60   1
   4  -2   5  191.55   46.86   2
   4  -2   5  126.72   30.02   4
   4  -2   6  861.83   83.42   3
   4   2   6  876.84   77.92   3
   4  -2   6  910.63   94.32   2
   4   2   6  903.76   89.89   2
   4   2   6  922.72   66.15   4
   4  -2   7  469.36   71.94   3
   4   2   7  339.15   54.38   3
   4  -2   7  358.84   64.40   2
   4   2   7  490.93   70.58   2
   4  -2   8  151.17   46.49   3
   4   2   8  122.06   36.90   3
   4  -2   8  281.71   64.94   2
   4   2   8  182.62   49.81   2
   4  -2   9   12.50   34.40   3
   4   2   9    9.62   30.38   3
   4  -2   9   -3.09   31.64   2
   4   2   9   43.05   39.82   2
   4  -2  10  351.44   72.76   3
   4   2  10  421.43   73.77   3
   4  -2  10  449.93   83.01   2
   4   2  10  518.51   82.94   2
   4  -2  11  265.87   75.92   3
   4   2  11  259.19   70.13   3
   4   2  11  247.02   62.84   2
   4  -2  11  269.37   67.07   2
   4  -2  12   83.32   55.76   3
   4   2  12  132.05   57.31   3
   4  -2  12  100.46   53.40   2
   4   2  12   56.34   49.08   2
   4  -2  13   86.04   54.57   3
   4   2  13   90.24   44.04   3
   4  -2  13  127.20   59.17   2
   4   2  13  181.72   67.96   2
   4  -2  14  107.70   60.55   3
   4   2  14   80.15   48.26   3
   4  -2  14   45.27   45.36   2
   4   2  14   25.58   50.50   2
   4  -2  15   75.50   55.22   3
   4   2  15   96.39   54.97   3
   4  -2  15   42.87   47.34   2
   4   2  15  107.44   59.87   2
   4  -2  16    3.33   66.84   3
   4   2  16  -68.22   50.23   3
   4  -2  16  -47.81   54.93   2
  -4   3  18  -39.42   64.45   3
  -4  -3  18   28.62   52.18   3
  -4   3  17  229.13   69.14   3
  -4  -3  17   97.03   52.42   3
  -4   3  16   54.57   42.44   3
  -4  -3  16  -66.85   66.11   3
  -4   3  15  241.30   73.99   3
  -4  -3  15  208.94   78.98   3
  -4   3  14  -76.87   64.92   3
  -4  -3  14  -16.16   52.61   3
   4  -3 -13  181.89   47.27   1
  -4   3  13  245.34   72.09   3
  -4  -3  13   65.11   52.83   3
  -4   3  12   41.75   38.13   3
  -4  -3  12   -3.37   39.89   3
   4   3 -12   62.22   35.50   1
   4  -3 -12   83.94   42.12   1
  -4   3  11   99.06   51.53   3
  -4  -3  11   36.84   34.82   3
   4   3 -11   42.25   36.65   1
   4  -3 -11    5.71   27.36   1
   4   3 -10 1920.14  135.06   1
   4  -3 -10 2074.14  144.75   1
   4   3 -10 1996.48  119.55   4
  -4   3  10 1822.64  133.75   3
  -4  -3  10 2121.01  155.44   3
   4  -3 -10 2044.34  127.92   4
   4   3  -9   66.52   31.95   1
  -4  -3   9   86.64   35.89   3
   4  -3  -9    2.75   30.91   1
   4   3  -9   58.17   29.88   4
  -4   3   9  102.73   37.46   3
   4  -3  -9   54.68   30.18   4
  -4   3   8  412.51   59.20   3
  -4  -3   8  428.16   63.96   3
   4  -3  -8  319.72   57.44   1
   4   3  -8  357.28   53.79   4
   4  -3  -8  403.31   57.76   4
   4   3  -8  381.95   62.31   1
  -4  -3   7  156.32   38.23   3
   4   3  -7  163.59   38.44   4
   4  -3  -7  134.27   44.34   1
   4  -3  -7  197.65   46.38   4
   4   3  -7  114.29   40.24   1
   4   3  -6 1124.47   92.07   1
   4  -3  -6 1025.88   94.08   1
   4  -3  -6 1132.93   94.41   4
   4   3  -6 1122.61   87.10   4
   4  -3  -5   69.55   49.37   1
   4   3  -5   43.18   34.98   4
   4  -3  -5  107.15   43.19   4
   4   3  -5   43.86   36.87   1
   4   3  -4  378.87   51.97   4
   4  -3  -4  382.41   58.42   1
   4  -3  -4  411.85   57.73   4
   4   3  -4  483.68   59.87   1
   4  -3  -3  283.56   49.46   1
   4  -3  -3  383.67   54.41   4
   4   3  -3  424.26   55.52   4
   4   3  -3  301.17   46.57   1
   4   3  -2  173.08   39.66   4
   4  -3  -2  228.70   46.02   1
   4   3  -2  188.32   26.68   2
   4   3  -2  163.22   35.96   1
   4  -3  -2  171.41   40.85   4
   4   3  -1 1240.47   88.47   4
   4   3  -1 1250.18   65.39   2
   4   3  -1 1213.39   80.87   1
   4  -3  -1 1169.16   58.10   2
   4  -3  -1 1224.71   85.51   1
   4  -3  -1 1164.30   89.62   4
   4   3   0  858.83   66.12   1
   4  -3   0 1048.18   63.76   2
   4  -3   0 1042.69   76.24   1
   4   3   0  966.82   77.68   4
   4  -3   0  978.87   82.85   4
   4   3   0  880.94   58.79   2
   4  -3   1  606.60   63.77   4
   4  -3   1  577.57   52.36   2
   4  -3   1  587.00   55.77   1
   4   3   1  562.93   50.97   2
   4   3   1  530.47   52.44   1
   4   3   1  599.80   63.17   4
   4   3   2 3993.40  135.76   1
   4  -3   2 4078.46  151.95   2
   4  -3   2 4291.09  134.74   1
   4   3   2 3923.10  151.50   4
   4  -3   2 4058.99  154.00   4
   4   3   2 4052.40  140.77   2
   4  -3   3  439.72   53.58   4
   4  -3   3  354.65   47.42   3
   4  -3   3  500.63   43.82   1
   4   3   3  381.73   49.57   4
   4  -3   3  400.51   53.54   2
   4   3   3  414.18   44.96   1
   4   3   3  467.00   56.51   2
   4   3   4  486.51   55.20   4
   4   3   4  486.35   46.68   1
   4  -3   4  473.70   57.62   3
   4   3   4  469.42   51.96   3
   4  -3   4  482.76   38.40   1
   4  -3   4  566.38   67.35   2
   4  -3   4  479.01   54.03   4
   4   3   4  568.23   63.13   2
   4  -3   5 1688.59  108.48   3
   4   3   5 1615.90   96.76   3
   4   3   5 1631.84   78.10   1
   4  -3   5 1873.40  127.33   2
   4   3   5 1636.20  111.01   2
   4   3   5 1625.23   92.56   4
   4  -3   5 1718.98   91.91   4
   4   3   6  468.50   50.23   4
   4   3   6  450.84   57.92   3
   4  -3   6  325.53   55.27   3
   4  -3   6  495.64   72.32   2
   4   3   6  423.49   66.39   2
   4  -3   7 2307.00  145.80   3
   4   3   7 2515.61  137.56   3
   4  -3   7 2097.08  145.77   2
   4   3   7 2377.86  152.62   2
   4   3   8  319.75   57.52   3
   4  -3   8  353.73   69.89   2
   4  -3   8  307.29   65.36   3
   4   3   8  272.85   60.68   2
   4   3   9 1022.66  101.04   3
   4  -3   9  967.02  106.93   3
   4  -3   9 1019.31  113.05   2
   4   3   9 1030.66  114.30   2
   4  -3  10   45.53   36.07   2
   4  -3  10  -31.69   51.60   3
   4   3  10   -3.96   35.76   3
   4   3  10   90.65   47.32   2
   4  -3  11  195.46   62.03   3
   4   3  11  188.31   54.20   3
   4   3  11  118.59   43.44   2
   4  -3  11  173.29   58.90   2
   4  -3  12  703.38  111.57   3
   4   3  12  795.47  110.76   3
   4   3  12  595.75   95.54   2
   4  -3  12  645.73  102.60   2
   4  -3  13  152.48   55.34   2
   4  -3  13  142.99   67.10   3
   4   3  13   95.65   52.30   3
   4   3  13  135.21   63.18   2
   4   3  14   -2.77   39.57   3
   4   3  14   30.65   52.02   2
   4  -3  14   -4.85   37.64   2
   4  -3  14  -41.68   51.13   3
   4  -3  15  368.60   95.61   3
   4  -3  15  473.17   93.70   2
   4   3  15  297.27   74.51   3
   4   3  15  298.47   80.44   2
   4  -3  16   67.86   42.61   3
   4  -3  16   88.47   56.72   2
  -4   4  18  -46.16   60.96   3
  -4  -4  18  -76.66   72.31   3
  -4   4  17  173.62   70.30   3
  -4  -4  17  216.93   82.66   3
  -4   4  16 -103.11   67.09   3
  -4  -4  16    2.28   45.87   3
  -4   4  15  130.28   52.78   3
  -4  -4  15  102.03   57.52   3
  -4   4  14  830.40  121.11   3
  -4  -4  14  754.18  117.13   3
  -4   4  13  204.86   61.82   3
  -4  -4  13  289.12   77.25   3
   4  -4 -13  319.88   67.97   1
  -4  -4  12 1105.96  131.41   3
   4   4 -12 1289.90  119.11   1
   4  -4 -12 1294.35  123.18   1
  -4   4  12 1341.87  134.73   3
  -4   4  11  348.55   66.93   3
   4   4 -11  422.09   67.85   1
  -4  -4  11  325.56   65.92   3
   4  -4 -11  311.20   66.17   1
   4   4 -10  349.38   62.00   1
  -4   4  10  309.82   58.60   3
  -4  -4  10  274.13   64.30   3
   4  -4 -10  328.10   63.92   1
   4   4 -10  338.41   54.13   4
   4  -4 -10  231.40   50.34   4
   4   4  -9  621.92   75.79   1
  -4   4   9  646.57   74.06   3
  -4  -4   9  619.07   80.58   3
   4  -4  -9  649.29   84.08   1
   4   4  -9  696.97   71.81   4
   4  -4  -9  633.29   74.30   4
  -4   4   8  518.13   63.07   3
  -4  -4   8  439.23   62.01   3
   4  -4  -8  581.06   77.95   1
   4   4  -8  620.25   68.28   4
   4  -4  -8  505.91   68.53   4
   4   4  -8  546.21   69.30   1
   4  -4  -7 2794.76  149.54   4
   4   4  -7 2474.99  136.56   1
   4   4  -7 2501.04  131.32   4
   4  -4  -7 2475.96  151.47   1
  -4  -4   7 2723.47  139.44   3
  -4  -4   6 1418.29   94.81   3
   4   4  -6 1430.47  101.42   1
   4  -4  -6 1391.79  110.02   1
   4   4  -6 1472.22   99.58   4
   4  -4  -6 1448.77  107.36   4
   4   4  -5  138.52   40.85   4
   4  -4  -5  111.83   43.13   1
   4  -4  -5  118.88   39.51   4
   4   4  -5  128.26   36.56   1
   4  -4  -4 7355.26  232.04   4
   4   4  -4 7034.96  208.80   1
   4  -4  -4 6840.05  226.90   1
   4   4  -4 7308.30  214.91   4
   4  -4  -3  390.91   58.48   1
   4  -4  -3  402.19   58.12   4
   4   4  -3  513.09   61.77   4
   4   4  -3  389.92   52.44   1
   4   4  -2 2657.98  122.47   1
   4  -4  -2 2582.63  130.83   1
   4  -4  -2 2601.14  136.59   4
   4   4  -2 2688.67  131.57   4
   4   4  -1 5136.20  165.93   1
   4  -4  -1 5067.53  114.66   2
   4  -4  -1 5046.98  174.28   1
   4   4  -1 5047.69  178.74   4
   4  -4  -1 4606.11  179.68   4
   4   4  -1 5146.96  137.05   2
   4   4   0   68.86   20.70   2
   4  -4   0   51.52   23.32   1
   4   4   0   96.09   31.12   1
   4   4   0  112.58   37.52   4
   4  -4   0   78.05   19.88   2
   4  -4   0   80.85   35.75   4
   4  -4   1  358.71   44.28   1
   4   4   1  363.02   43.16   2
   4   4   1  326.64   48.48   4
   4   4   1  359.03   45.61   1
   4  -4   1  344.24   42.07   2
   4  -4   1  355.11   53.08   4
   4  -4   2  838.39   76.06   4
   4   4   2  792.40   66.65   1
   4  -4   2  706.77   65.93   2
   4  -4   2  761.20   59.05   1
   4   4   2  747.15   62.57   2
   4   4   2  676.81   67.54   4
   4   4   3  378.60   50.53   2
   4   4   3  454.19   47.78   1
   4  -4   3  383.09   50.22   3
   4  -4   3  379.73   39.52   1
   4  -4   3  428.13   55.79   2
   4   4   3  425.87   53.17   4
   4  -4   3  348.92   46.89   4
   4  -4   4 1080.87   86.28   3
   4   4   4  921.23   64.97   1
   4   4   4  897.82   68.40   3
   4  -4   4  979.78   87.66   2
   4   4   4  928.27   78.43   2
   4  -4   4  937.55   74.15   4
   4  -4   4  963.73   52.96   1
   4   4   4  985.50   76.20   4
   4  -4   5  116.16   37.65   3
   4   4   5  127.17   29.47   3
   4   4   5  132.94   28.66   1
   4   4   5   78.31   24.33   4
   4  -4   5   87.90   36.83   2
   4  -4   5  136.88   30.64   4
   4   4   5  140.12   37.58   2
   4  -4   6 1675.20  117.48   3
   4   4   6 1700.35  104.33   3
   4  -4   6 1623.45  124.76   2
   4   4   6 1688.34  119.67   2
   4   4   6 1515.18   90.48   4
   4  -4   7   -5.40   32.70   2
   4  -4   7   18.71   35.81   3
   4   4   7   62.11   28.42   3
   4   4   7  -30.20   35.67   2
   4  -4   8   76.86   45.83   3
   4   4   8    4.39   31.06   3
   4   4   8   58.66   40.96   2
   4  -4   8   47.25   39.38   2
   4  -4   9  711.37   94.54   3
   4   4   9  836.17   90.36   3
   4   4   9  625.57   89.63   2
   4  -4   9  805.11  102.07   2
   4   4  10   97.22   37.42   2
   4  -4  10  123.14   48.39   3
   4   4  10   88.93   42.39   3
   4  -4  10  152.63   54.12   2
   4  -4  11   84.40   53.70   3
   4   4  11  107.56   43.88   3
   4   4  11  190.07   59.82   2
   4  -4  11  158.40   57.84   2
   4  -4  12   25.68   42.80   3
   4   4  12   -3.53   36.66   3
   4   4  12   62.47   43.39   2
   4  -4  12   63.34   44.12   2
   4  -4  13   -3.05   39.35   3
   4   4  13  -57.68   45.70   3
   4  -4  13  -62.82   46.45   2
   4   4  13   32.31   39.90   2
   4  -4  14   -9.14   58.44   3
   4   4  14  -54.36   45.62   3
   4  -4  14   14.68   42.44   2
   4   4  14  -27.04   40.80   2
   4  -4  15  -13.99   59.36   3
   4  -4  15   38.77   54.40   2
   4   4  15   48.40   53.56   2
   4   4  16  -31.75   54.53   2
   4  -4  16   10.28   52.29   2
  -4   5  18  237.07   77.83   3
  -4  -5  18   52.35   46.53   3
  -4   5  17  114.78   68.67   3
  -4  -5  17    8.95   52.82   3
  -4   5  16  149.66   65.88   3
  -4  -5  16  151.59   75.61   3
  -4   5  15  -13.78   39.23   3
  -4  -5  15  -53.62   53.95   3
  -4   5  14   86.58   51.13   3
  -4  -5  14  120.34   62.41   3
   4  -5 -13    0.34   34.79   1
  -4   5  13   46.30   41.93   3
  -4  -5  13  -21.11   48.23   3
   4   5 -12 1306.40  119.02   1
   4  -5 -12 1215.53  119.30   1
  -4   5  12 1391.72  137.05   3
  -4  -5  12 1340.79  147.15   3
   4   5 -11  248.34   56.44   1
  -4   5  11  280.46   60.01   3
  -4  -5  11  175.20   57.84   3
   4  -5 -11  249.37   58.21   1
   4   5 -10   18.28   31.11   1
  -4   5  10  -26.70   38.54   3
  -4  -5  10   79.48   44.92   3
   4  -5 -10   49.63   32.07   4
   4  -5 -10   52.98   35.97   1
   4   5 -10    4.69   23.61   4
  -4   5   9  221.58   49.09   3
   4  -5  -9  229.59   50.33   4
   4  -5  -9  172.33   50.57   1
  -4  -5   9  289.65   63.93   3
   4   5  -9  190.22   42.65   4
   4   5  -9  174.82   46.99   1
  -4   5   8  126.33   35.20   3
  -4  -5   8  161.64   45.03   3
   4  -5  -8  138.97   48.70   1
   4   5  -8  116.56   36.08   4
   4  -5  -8   90.99   36.00   4
   4   5  -8  144.04   40.54   1
  -4  -5   7 1135.56   93.66   3
   4   5  -7 1033.38   91.80   1
   4  -5  -7  897.76   95.65   1
   4   5  -7  971.86   84.50   4
   4  -5  -7  995.93   93.45   4
  -4  -5   6  173.34   41.77   3
   4  -5  -6  119.47   43.99   1
   4   5  -6   99.84   36.42   1
   4  -5  -6  202.83   51.05   4
   4   5  -6  121.92   36.31   4
   4  -5  -5   18.93   34.12   1
   4  -5  -5   17.28   32.73   4
   4   5  -5   -5.09   24.57   4
   4   5  -5   73.01   28.93   1
   4   5  -4  514.45   66.05   4
   4  -5  -4  580.13   77.69   1
   4  -5  -4  537.70   75.47   4
   4   5  -4  514.88   63.32   1
   4   5  -3  171.85   37.99   1
   4  -5  -3   84.89   38.17   1
   4   5  -3  135.15   38.40   4
   4  -5  -3  103.40   37.42   4
   4   5  -2  254.41   45.06   1
   4  -5  -2  308.10   52.88   1
   4   5  -2  305.85   49.00   4
   4  -5  -2  277.27   53.36   4
   4   5  -1  638.07   67.45   4
   4   5  -1  547.38   58.54   1
   4  -5  -1  457.35   63.79   4
   4  -5  -1  559.29   61.90   1
   4  -5  -1  577.40   38.48   2
   4   5  -1  530.69   46.64   2
   4   5   0 1550.64  101.68   4
   4   5   0 1641.97   85.31   2
   4   5   0 1809.75  101.07   1
   4  -5   0 1804.34   78.73   2
   4  -5   0 1790.01  100.70   1
   4  -5   0 1644.64  109.19   4
   4   5   1   21.41   16.78   2
   4  -5   1   41.00   20.68   1
   4   5   1   51.50   26.77   1
   4   5   1   26.97   30.01   4
   4  -5   1   42.13   18.84   2
   4  -5   1   23.57   26.55   4
   4  -5   2 1622.62  106.11   4
   4   5   2 1520.03   91.42   1
   4  -5   2 1560.71   93.56   2
   4   5   2 1385.46   97.21   4
   4   5   2 1359.74   84.51   2
   4  -5   2 1444.01   79.27   1
   4   5   3 2042.84  113.69   4
   4  -5   3 1929.55  107.84   3
   4   5   3 1856.87   97.87   1
   4  -5   3 1993.72  114.23   2
   4  -5   3 2045.40  113.72   4
   4   5   3 1987.46  109.55   2
   4  -5   3 1877.44   84.34   1
   4  -5   4 2762.48  134.77   3
   4   5   4 2675.16  116.00   1
   4  -5   4 2692.75  143.51   2
   4   5   4 2823.12  136.33   2
   4  -5   4 2810.37  127.65   4
   4  -5   4 2926.71   93.45   1
   4   5   4 2829.67  132.51   4
   4   5   5  356.79   43.61   1
   4  -5   5  340.87   54.07   3
   4   5   5  343.30   43.64   3
   4   5   5  419.85   53.36   4
   4  -5   5  364.12   62.58   2
   4  -5   5  339.89   45.67   4
   4   5   5  459.71   63.66   2
   4   5   6 1062.99   78.31   4
   4  -5   6  927.78   90.81   3
   4   5   6 1007.64   79.16   3
   4  -5   6 1087.02  104.73   2
   4   5   6 1249.21  102.85   2
   4  -5   7   13.06   29.79   3
   4   5   7   22.37   21.99   3
   4  -5   7   32.58   34.58   2
   4   5   7   52.87   33.37   2
   4  -5   8   73.86   42.32   3
   4   5   8   46.90   29.12   3
   4   5   8   26.05   30.36   2
   4  -5   8   92.14   47.33   2
   4  -5   9   -5.05   38.92   3
   4   5   9   40.43   36.74   3
   4  -5   9   10.04   37.58   2
   4   5   9  -18.40   30.29   2
   4  -5  10 1809.35  160.87   3
   4   5  10 1964.10  144.58   3
   4  -5  10 1952.58  160.06   2
   4   5  10 1998.31  160.93   2
   4  -5  11  101.69   61.79   3
   4   5  11   57.98   37.47   3
   4   5  11  152.18   58.06   2
   4  -5  11   70.22   40.55   2
   4  -5  12  735.33  117.83   3
   4   5  12  654.24   96.10   3
   4  -5  12 1280.85  144.01   2
   4   5  12 1097.76  132.33   2
   4  -5  13  220.89   70.54   3
   4   5  13  331.82   79.19   3
   4   5  13  328.34   77.75   2
   4  -5  13  229.84   72.35   2
   4  -5  14  384.90   93.56   3
   4  -5  14  425.26   93.77   2
   4   5  14  300.98   76.56   2
   4  -5  15   80.90   53.18   3
   4   5  15  135.73   65.63   2
   4  -5  15   57.25   49.29   2
   4   5  16   56.92   50.77   2
   4  -5  16 -114.08   70.38   2
  -4   6  18  -53.28   34.19   3
  -4   6  17  -33.34   41.49   3
  -4  -6  17  -45.68   50.55   3
  -4   6  16  170.12   61.20   3
  -4  -6  16   19.00   55.00   3
  -4   6  15   99.06   50.09   3
  -4  -6  15  114.54   61.03   3
  -4   6  14  166.41   55.93   3
  -4  -6  14  116.62   63.19   3
  -4   6  13  591.85   97.00   3
  -4  -6  13  606.64  107.07   3
   4  -6 -13  596.44   88.83   1
  -4  -6  12 1324.20  142.24   3
   4   6 -12 1287.06  119.78   1
   4  -6 -12 1394.73  130.73   1
  -4   6  12 1515.09  138.99   3
  -4  -6  11  958.46  122.10   3
   4   6 -11 1000.81  101.24   1
   4  -6 -11 1055.35  110.64   1
   4  -6 -11 1101.40  101.68   4
  -4   6  11  974.20  107.97   3
  -4   6  10  398.66   66.62   3
  -4  -6  10  363.97   70.59   3
   4  -6 -10  315.09   64.94   1
   4   6 -10  393.56   57.89   4
   4  -6 -10  364.07   59.10   4
   4   6 -10  298.25   56.91   1
  -4   6   9   13.24   23.75   3
   4   6  -9   66.58   35.26   1
  -4  -6   9   38.45   34.93   3
   4  -6  -9   52.17   38.33   1
   4   6  -9   -6.86   22.61   4
   4  -6  -9   46.18   34.94   4
  -4  -6   8  115.80   42.74   3
   4   6  -8   77.99   29.61   1
   4   6  -8   89.36   30.04   4
  -4   6   8   66.69   30.19   3
   4  -6  -8  126.75   48.98   1
   4  -6  -8   71.77   39.99   4
   4   6  -7  513.53   64.99   4
  -4  -6   7  514.23   67.46   3
   4  -6  -7  514.97   75.97   1
   4   6  -7  458.87   61.92   1
   4  -6  -7  433.22   67.62   4
   4  -6  -6 2991.02  166.18   1
   4   6  -6 2991.83  146.17   1
  -4  -6   6 2919.59  139.38   3
   4  -6  -6 3054.98  162.45   4
   4   6  -6 3094.28  146.76   4
   4  -6  -5 2498.50  149.00   1
   4   6  -5 2482.35  130.46   1
   4  -6  -5 2578.05  150.33   4
   4   6  -5 2267.64  126.54   4
   4   6  -4 1147.81   88.42   1
   4   6  -4 1202.78   92.35   4
   4  -6  -4 1190.56  102.66   1
   4  -6  -4 1259.99  105.24   4
   4  -6  -3 2632.90  149.23   4
   4   6  -3 2718.20  131.58   1
   4  -6  -3 2504.21  142.91   1
   4   6  -3 2894.30  144.48   4
   4   6  -2 3424.85  143.91   1
   4  -6  -2 3033.68  147.08   1
   4   6  -2 3017.58  144.74   4
   4  -6  -2 3140.98  160.90   4
   4  -6  -1 1374.33   97.27   1
   4   6  -1 1312.25   89.48   1
   4  -6  -1 1430.74   60.36   2
   4   6  -1 1359.23  100.17   4
   4  -6  -1 1344.16  106.45   4
   4   6   0  799.23   73.61   1
   4  -6   0  933.79   57.17   2
   4   6   0  899.56   83.53   4
   4  -6   0  930.58   77.13   1
   4   6   0  805.10   63.15   2
   4  -6   0  782.47   80.55   4
   4   6   1  155.88   46.68   4
   4   6   1  -35.21   25.53   2
   4  -6   1   42.22   26.82   1
   4  -6   1   32.92   23.92   2
   4  -6   1   39.63   34.41   4
   4   6   1  110.57   37.65   1
   4   6   2   19.42   26.71   4
   4   6   2    4.21   20.82   2
   4  -6   2  -18.98   23.68   2
   4  -6   2    2.13   21.45   3
   4   6   2    6.07   24.22   1
   4  -6   2    4.03   17.30   1
   4  -6   2    7.29   25.04   4
   4  -6   3  640.05   67.23   2
   4  -6   3  598.47   63.82   3
   4   6   3  651.85   63.65   1
   4   6   3  607.56   63.52   2
   4  -6   3  686.86   53.69   1
   4   6   3  668.16   70.07   4
   4  -6   3  632.48   65.43   4
   4  -6   4 2649.03  133.04   3
   4   6   4 2449.72  115.71   1
   4  -6   4 2498.77  136.96   2
   4   6   4 2703.74  133.01   4
   4  -6   4 2829.90  131.08   4
   4   6   4 2706.50  136.16   2
   4  -6   4 2664.26   94.00   1
   4  -6   5 1515.33  107.42   3
   4   6   5 1505.98   86.42   3
   4   6   5 1473.55   89.43   1
   4  -6   5 1527.92  115.11   2
   4   6   5 1557.60  108.10   2
   4   6   5 1507.46   98.47   4
   4  -6   5 1375.21   89.53   4
   4  -6   6   22.41   27.82   3
   4   6   6  -17.50   20.92   3
   4   6   6  -20.53   26.77   4
   4  -6   6   -3.94   32.22   2
   4   6   6    8.63   31.26   2
   4  -6   7   60.31   32.92   3
   4   6   7   49.95   27.35   3
   4  -6   7   39.34   33.89   2
   4   6   7   42.98   31.27   2
   4  -6   8   -9.80   34.68   2
   4  -6   8  -15.30   38.93   3
   4   6   8   92.65   39.28   3
   4   6   8   12.02   33.44   2
   4  -6   9   71.88   46.06   3
   4   6   9  -14.41   32.98   3
   4  -6   9   -5.85   36.59   2
   4   6   9   39.40   39.73   2
   4  -6  10   25.18   33.85   2
   4  -6  10   16.03   41.30   3
   4   6  10  -12.09   29.48   3
   4   6  10  -46.37   42.96   2
   4  -6  11   24.00   41.65   2
   4  -6  11  127.66   57.70   3
   4   6  11  142.30   51.08   3
   4   6  11   81.57   44.73   2
   4  -6  12  115.07   63.81   3
   4  -6  12  124.17   57.48   2
   4   6  12  152.54   61.92   2
   4  -6  13    0.53   46.40   3
   4  -6  13  103.80   64.72   2
   4   6  13   30.76   37.34   2
   4  -6  14  -10.54   54.99   3
   4  -6  14   54.14   48.11   2
   4   6  14   67.01   50.54   2
   4  -6  15   92.23   56.47   3
   4  -6  15   27.30   39.11   2
   4   6  15   92.70   56.57   2
   4  -6  16  123.57   54.92   2
   4   6  16  203.29   82.77   2
  -4   7  17  239.43   77.90   3
  -4  -7  17  367.05   96.78   3
  -4   7  16   74.86   66.10   3
  -4  -7  16  -13.94   58.10   3
  -4   7  15   -2.02   51.11   3
  -4  -7  15  146.27   79.81   3
  -4   7  14   -7.99   41.98   3
  -4  -7  14  -81.05   70.26   3
   4  -7 -13  326.98   66.69   1
  -4   7  13  369.22   78.04   3
  -4  -7  13  341.26   82.90   3
   4   7 -12   27.13   32.31   1
  -4   7  12  110.88   48.37   3
  -4  -7  12  176.93   68.55   3
   4  -7 -12  125.83   49.98   1
   4  -7 -11 1382.00  114.24   4
   4   7 -11 1367.06  116.71   1
   4  -7 -11 1400.53  130.16   1
  -4   7  11 1518.22  131.43   3
  -4  -7  11 1430.03  147.36   3
  -4   7  10   11.25   29.33   3
   4   7 -10   35.70   24.57   4
  -4  -7  10   26.22   43.75   3
   4  -7 -10   22.62   26.70   4
   4  -7 -10    7.56   34.67   1
   4   7 -10  -19.77   30.42   1
  -4   7   9  202.35   47.55   3
  -4  -7   9  151.83   48.78   3
   4  -7  -9  167.50   48.53   1
   4   7  -9  122.29   37.01   1
   4   7  -9  135.09   34.82   4
   4  -7  -9  177.11   47.75   4
  -4   7   8   44.33   29.15   3
  -4  -7   8   21.72   30.75   3
   4  -7  -8   76.48   44.20   1
   4   7  -8   26.25   23.90   4
   4   7  -8   11.61   27.57   1
   4  -7  -8   29.96   30.02   4
  -4  -7   7   62.09   30.19   3
   4  -7  -7  121.71   44.76   4
   4  -7  -7   86.68   45.98   1
   4   7  -7   81.17   35.84   4
   4   7  -7   42.85   31.87   1
  -4  -7   6   33.21   22.76   3
   4  -7  -6   73.91   42.25   1
   4   7  -6   96.92   34.67   4
   4  -7  -6  113.58   50.70   4
   4   7  -6   -2.37   31.56   1
   4   7  -5 2103.06  125.22   4
   4   7  -5 1916.40  117.20   1
   4  -7  -5 2093.30  140.02   4
   4  -7  -5 2014.56  138.60   1
  -4  -7   5 1783.97  102.91   3
   4  -7  -4   -9.03   32.15   1
   4   7  -4  -14.63   28.27   4
   4   7  -4   67.91   36.08   1
   4  -7  -4   50.81   37.93   4
   4   7  -3  860.95   77.86   1
   4   7  -3  790.57   78.33   4
   4  -7  -3  933.47   91.19   1
   4  -7  -3  783.82   87.81   4
   4   7  -2  601.89   74.66   4
   4  -7  -2  661.21   74.30   1
   4   7  -2  585.10   70.08   1
   4  -7  -2  646.50   87.77   4
   4  -7  -1  111.65   47.32   4
   4   7  -1   58.11   36.75   1
   4   7  -1   73.64   40.52   4
   4  -7  -1   14.13   30.14   1
   4   7   0  343.50   46.12   2
   4  -7   0  291.42   34.00   2
   4  -7   0  281.34   47.83   1
   4   7   0  358.30   60.40   4
   4   7   0  330.86   50.27   1
   4  -7   0  230.33   51.99   4
   4   7   1 3435.07  137.52   2
   4   7   1 3189.90  156.26   4
   4   7   1 3303.84  144.09   1
   4  -7   1 3407.79  121.70   2
   4  -7   1 3181.82  133.13   1
   4  -7   1 3446.15  163.25   4
   4   7   2  440.10   52.48   2
   4  -7   2  420.47   53.08   3
   4  -7   2  451.20   62.10   4
   4   7   2  449.04   56.50   1
   4  -7   2  538.01   56.37   2
   4   7   2  449.37   62.35   4
   4  -7   2  474.87   50.29   1
   4  -7   3  804.10   73.56   3
   4   7   3  821.61   79.05   4
   4   7   3  761.39   70.83   1
   4  -7   3  869.61   76.67   2
   4   7   3  763.55   71.17   2
   4  -7   3  798.74   76.23   4
   4  -7   3  792.68   57.81   1
   4   7   4   55.60   31.92   2
   4  -7   4  119.78   38.40   2
   4  -7   4  116.85   23.88   1
   4  -7   4  133.89   37.66   3
   4   7   4   45.47   28.14   1
   4   7   4  108.86   36.40   4
   4  -7   4   95.42   33.75   4
   4   7   5 2742.20  145.59   2
   4  -7   5 2684.20  127.93   4
   4  -7   5 3126.37  153.76   3
   4   7   5 2618.39  124.46   1
   4  -7   5 2624.82  149.76   2
   4   7   5 2596.76  134.60   4
   4  -7   6   47.84   31.14   2
   4  -7   6   21.95   30.60   3
   4   7   6   47.89   23.24   3
   4   7   6   35.29   26.50   4
   4   7   6   96.13   40.04   2
   4  -7   7   21.42   33.75   2
   4  -7   7   14.27   40.42   3
   4   7   7   11.34   21.16   3
   4   7   7   94.64   40.66   2
   4  -7   8   57.62   41.22   3
   4   7   8   98.18   35.36   3
   4  -7   8   43.38   39.61   2
   4   7   8  100.09   40.95   2
   4   7   9  881.65   88.32   3
   4  -7   9  844.75  108.98   3
   4  -7   9  848.27  107.83   2
   4   7   9  864.71  103.52   2
   4  -7  10  102.74   47.97   3
   4   7  10  165.14   45.77   3
   4  -7  10  185.42   62.82   2
   4   7  10  179.38   60.97   2
   4  -7  11 1941.50  174.82   3
   4  -7  11 1998.93  173.91   2
   4   7  11 1786.48  159.26   2
   4  -7  12   95.71   57.73   3
   4  -7  12  -37.48   49.40   2
   4   7  12   31.85   36.57   2
   4  -7  13   94.49   60.66   3
   4  -7  13   26.51   40.42   2
   4   7  13  100.84   53.89   2
   4  -7  14   38.99   48.19   3
   4  -7  14   69.58   57.71   2
   4   7  14  -35.25   67.63   2
   4  -7  15  297.58   94.15   3
   4  -7  15  377.35   94.34   2
   4   7  15  343.14   92.84   2
   4   7  16  -64.93   60.91   2
   4  -7  16   33.67   50.37   2
  -4  -8  17  -36.37   68.97   3
  -4   8  16   16.76   43.63   3
  -4  -8  16   49.02   52.14   3
  -4   8  15  188.81   61.82   3
  -4  -8  15  268.91   82.34   3
  -4   8  14   65.03   50.50   3
  -4  -8  14   53.11   52.68   3
  -4   8  13  671.87  105.37   3
  -4  -8  13  454.30   95.05   3
   4  -8 -13  468.03   79.18   1
   4   8 -12  117.94   40.18   1
  -4   8  12  195.35   60.19   3
  -4  -8  12   98.92   49.65   3
   4  -8 -12  136.13   50.25   1
   4  -8 -11 1263.92  114.50   4
   4   8 -11 1340.98  117.81   1
   4  -8 -11 1447.07  134.02   1
  -4   8  11 1258.35  119.88   3
  -4  -8  11 1318.63  142.23   3
  -4   8  10  652.82   80.89   3
   4   8 -10  533.37   66.93   4
  -4  -8  10  553.44   91.45   3
   4  -8 -10  455.98   78.56   1
   4  -8 -10  527.33   75.91   4
   4   8 -10  477.04   70.09   1
  -4   8   9    4.13   23.68   3
  -4  -8   9   90.82   45.69   3
   4   8  -9   11.66   24.75   4
   4  -8  -9   54.29   42.81   1
   4   8  -9   45.50   30.82   1
   4  -8  -9   51.21   35.14   4
  -4   8   8  183.04   41.36   3
   4   8  -8  203.82   48.74   4
  -4  -8   8  166.28   52.38   3
   4  -8  -8  250.50   64.24   1
   4  -8  -8  201.32   53.77   4
   4   8  -8  227.55   49.96   1
   4  -8  -7 1486.47  128.53   1
   4  -8  -7 1529.00  125.11   4
   4   8  -7 1271.71  103.55   1
   4   8  -7 1466.56  105.93   4
  -4  -8   7 1489.92  116.42   3
   4   8  -6 2463.91  137.07   4
   4   8  -6 2577.38  140.49   1
   4  -8  -6 2491.73  155.73   4
   4  -8  -6 2341.25  155.92   1
  -4  -8   6 2511.45  135.94   3
   4   8  -5 4344.02  176.53   1
   4   8  -5 4387.57  181.13   4
   4  -8  -5 4372.07  204.49   1
   4  -8  -5 4509.94  209.48   4
  -4  -8   5 4114.75  159.48   3
   4   8  -4   67.36   34.95   1
   4  -8  -4   27.69   33.68   1
   4   8  -4   18.38   29.37   4
   4  -8  -4   25.13   32.96   4
   4   8  -3 1606.83  107.63   1
   4  -8  -3 1754.98  123.19   1
   4   8  -3 1700.49  117.70   4
   4  -8  -3 1797.80  132.31   4
   4  -8  -2  429.85   64.28   1
   4   8  -2  318.54   51.71   1
   4   8  -2  379.22   60.81   4
   4  -8  -2  389.17   66.81   4
   4   8  -1 1288.67   95.10   1
   4   8  -1 1336.19  104.98   4
   4  -8  -1 1258.18  106.75   4
   4  -8  -1 1198.70   94.87   1
   4   8   0  831.91   85.01   4
   4   8   0  820.87   75.36   1
   4  -8   0  853.99   57.16   2
   4  -8   0  743.02   70.80   1
   4   8   0  909.17   71.89   2
   4  -8   0  730.31   84.69   4
   4   8   1  138.65   34.92   2
   4   8   1   97.83   34.38   1
   4  -8   1  128.12   28.81   2
   4   8   1   98.34   36.62   4
   4  -8   1  107.79   33.15   1
   4  -8   1  143.72   46.03   4
   4   8   2   46.20   26.84   2
   4   8   2   34.58   29.90   1
   4  -8   2   67.98   28.81   2
   4   8   2   56.98   35.19   4
   4  -8   2   49.21   38.97   4
   4  -8   2   53.15   25.10   1
   4  -8   3 1654.19  103.37   3
   4   8   3 1779.78  109.26   1
   4  -8   3 1823.53  110.34   2
   4   8   3 1681.72  116.89   4
   4  -8   3 1785.37  115.11   4
   4   8   3 1712.17  107.87   2
   4  -8   3 1789.73   89.66   1
   4  -8   4 1554.18   79.81   1
   4   8   4 1570.73  108.83   2
   4  -8   4 1381.58   99.24   4
   4   8   4 1364.08   96.23   1
   4  -8   4 1425.09  106.61   2
   4   8   4 1471.53  106.62   4
   4  -8   4 1449.45  101.87   3
   4  -8   5 2352.70  138.23   3
   4   8   5 2382.87  125.75   1
   4  -8   5 2393.74  143.45   2
   4   8   5 2542.88  139.47   4
   4   8   5 2472.35  140.95   2
   4  -8   5 2440.98  124.59   4
   4  -8   6  162.86   46.64   3
   4   8   6  198.48   41.99   1
   4  -8   6  131.19   45.53   2
   4   8   6   99.55   31.01   4
   4   8   6  105.99   40.45   2
   4  -8   7   -4.45   35.48   3
   4   8   7   10.73   21.28   3
   4  -8   7   38.73   38.63   2
   4   8   7   10.75   30.16   2
   4  -8   8  -37.89   37.24   2
   4  -8   8   52.10   36.59   3
   4   8   8   -5.21   25.57   3
   4   8   8   46.73   42.15   2
   4  -8   9  -39.94   39.37   2
   4  -8   9   -8.02   47.17   3
   4   8   9  -39.05   42.47   2
   4  -8  10   31.48   50.46   3
   4  -8  10  141.13   61.05   2
   4   8  10  188.96   62.51   2
   4  -8  11  142.51   60.92   3
   4  -8  11  162.07   65.05   2
   4   8  11  148.71   47.81   2
   4  -8  12  -89.34   58.52   3
   4  -8  12   41.73   42.69   2
   4   8  12  -35.51   58.88   2
   4  -8  13   59.84   52.90   3
   4  -8  13  183.32   68.66   2
   4   8  13  200.97   70.13   2
   4  -8  14   81.68   46.28   3
   4  -8  14   96.41   57.60   2
   4   8  14   12.95   40.16   2
   4  -8  15   71.75   52.00   3
   4  -8  15  -14.53   52.11   2
   4   8  15  -79.27   63.12   2
   4   8  16  -70.83   45.39   2
  -4  -9  17  -83.89   59.33   3
  -4  -9  16  180.67   77.73   3
  -4  -9  15   84.04   52.86   3
  -4   9  14    7.44   46.52   3
  -4  -9  14   38.49   42.88   3
  -4   9  13  -26.86   41.87   3
  -4  -9  13  -11.12   45.79   3
   4  -9 -13   47.45   54.34   1
  -4   9  12  556.46   89.16   3
  -4  -9  12  562.99  100.37   3
   4  -9 -12  568.48   91.88   1
  -4   9  11  560.62   82.96   3
  -4  -9  11  479.05   89.95   3
   4  -9 -11  578.89   90.37   1
   4  -9 -11  516.74   78.95   4
   4   9 -11  504.81   76.31   1
  -4   9  10   86.34   38.86   3
  -4  -9  10   17.32   36.37   3
   4   9 -10   32.34   27.04   4
   4  -9 -10   31.48   38.38   1
   4   9 -10   38.10   27.04   1
   4  -9 -10   59.41   40.23   4
  -4   9   9  417.10   61.86   3
  -4  -9   9  461.93   81.14   3
   4  -9  -9  464.63   77.65   1
   4   9  -9  537.51   66.33   4
   4   9  -9  394.51   62.02   1
   4  -9  -9  431.41   71.74   4
  -4   9   8  603.54   67.90   3
  -4  -9   8  398.90   67.87   3
   4   9  -8  594.47   72.81   4
   4   9  -8  533.72   70.82   1
   4  -9  -8  523.72   83.86   1
   4  -9  -8  394.86   69.02   4
   4   9  -7  500.30   67.89   1
   4   9  -7  358.35   57.65   4
   4  -9  -7  392.14   71.73   4
   4  -9  -7  480.62   80.36   1
  -4  -9   7  374.67   64.72   3
  -4  -9   6   82.43   33.27   3
   4  -9  -6  190.76   53.10   4
   4  -9  -6  109.26   50.24   1
   4   9  -6   97.78   39.18   1
   4   9  -6   39.62   32.68   4
  -4  -9   5  207.67   41.24   3
   4  -9  -5  262.09   58.95   4
   4  -9  -5  283.61   62.13   1
   4   9  -5  234.61   47.63   4
   4   9  -5  233.56   48.76   1
  -4  -9   4  333.92   45.82   3
   4   9  -4  390.33   61.63   4
   4   9  -4  314.21   53.09   1
   4  -9  -4  346.68   65.63   4
   4  -9  -4  331.01   61.47   1
   4  -9  -3   -3.87   33.43   1
   4   9  -3   -4.29   30.77   1
   4   9  -3   19.74   33.77   4
   4  -9  -3   19.64   38.31   4
   4   9  -2   63.38   35.78   1
   4  -9  -2   27.20   42.54   4
   4   9  -2   -9.79   38.91   4
   4  -9  -2   -9.31   31.14   1
   4  -9  -1  574.17   80.55   4
   4   9  -1  593.19   75.04   4
   4   9  -1  550.33   66.09   1
   4  -9  -1  560.45   68.50   1
   4  -9   0 2211.90  142.07   4
   4   9   0 1855.74  116.17   1
   4   9   0 1984.24  132.58   4
   4  -9   0 2089.94  117.37   1
   4   9   1   49.31   30.02   2
   4   9   1   11.36   25.64   1
   4  -9   1   14.98   18.11   2
   4   9   1   18.22   37.20   4
   4  -9   1   85.11   41.64   4
   4  -9   1    4.82   23.34   1
   4   9   2   74.18   27.70   2
   4   9   2   75.59   37.02   1
   4  -9   2   47.96   23.07   2
   4   9   2   81.15   39.42   4
   4  -9   2   56.45   31.60   4
   4  -9   2   53.03   26.45   1
   4  -9   3 1692.93  105.68   3
   4   9   3 1770.50  113.96   1
   4  -9   3 1784.12  109.26   2
   4   9   3 1720.96  122.31   4
   4   9   3 1813.35  111.99   2
   4  -9   3 1829.56  119.94   4
   4  -9   3 1826.12   95.65   1
   4  -9   4  975.30   85.80   3
   4   9   4  847.17   81.72   1
   4  -9   4  962.41   87.60   2
   4   9   4 1023.45   95.76   4
   4   9   4  865.50   82.61   2
   4  -9   4  923.24   84.89   4
   4   9   5  247.65   51.52   2
   4  -9   5  259.75   54.69   2
   4  -9   5  283.95   49.51   4
   4  -9   5  225.82   50.26   3
   4   9   5  255.06   47.83   1
   4   9   5  163.05   45.02   4
   4  -9   6 1909.40  133.25   3
   4   9   6 1889.61  116.63   1
   4  -9   6 2063.92  145.44   2
   4   9   6 1858.96  129.56   2
   4   9   6 2110.15  128.67   4
   4  -9   7   46.09   35.50   3
   4  -9   7   -5.82   32.78   2
   4   9   7   47.35   35.62   2
   4  -9   8   97.26   44.05   3
   4  -9   8  169.39   55.96   2
   4   9   8  117.89   49.41   2
   4  -9   9   26.76   36.08   3
   4  -9   9  -16.28   45.68   2
   4   9   9   27.13   33.74   2
   4  -9  10 1132.19  135.40   3
   4  -9  10 1240.93  136.14   2
   4   9  10 1114.76  126.35   2
   4  -9  11   36.23   42.03   3
   4  -9  11  111.82   52.30   2
   4   9  11  153.99   63.06   2
   4  -9  12  203.81   76.71   3
   4  -9  12   69.05   49.97   2
   4   9  12   44.89   50.67   2
   4  -9  13  118.52   65.09   3
   4  -9  13   47.96   47.47   2
   4  -9  14  168.00   74.90   3
   4  -9  14  143.38   56.39   2
[truncated: 352,639 more chars]
