# Supplementary material for: Crystal structure of catena-poly[[di­iodidomer­cury(II)]-μ-2,2′-di­thio­bis­(pyridine N-oxide)-κ2 O:O′]
Source: Acta Crystallogr E Crystallogr Commun. 2018 Mar 2;74(Pt 4):433–5. doi: 10.1107/S2056989018003055 (PMC5946961; doi:10.1107/S2056989018003055)
Supplement: Supplementary file 2 [file e-74-00433-Isup2.hkl]

data_I                                                                          
_shelx_title ' rs048_alt in P2(1)/n'                                            
_shelx_refln_list_code          4                                               
_shelx_F_calc_maximum      474.54                                               
_exptl_crystal_F_000      1264.00                                               
_reflns_d_resolution_high  0.5937                                               
                                                                                
loop_                                                                           
 _space_group_symop_operation_xyz                                               
 'x, y, z'                                                                      
 '-x+1/2, y+1/2, -z+1/2'                                                        
 '-x, -y, -z'                                                                   
 'x-1/2, -y-1/2, z-1/2'                                                         
                                                                                
_cell_length_a     7.4207                                                       
_cell_length_b    18.7599                                                       
_cell_length_c    11.6463                                                       
_cell_angle_alpha  90.000                                                       
_cell_angle_beta  100.887                                                       
_cell_angle_gamma  90.000                                                       
                                                                                
_shelx_F_squared_multiplier     1.000                                           
                                                                                
loop_                                                                           
 _refln_index_h                                                                 
 _refln_index_k                                                                 
 _refln_index_l                                                                 
 _refln_F_squared_calc                                                          
 _refln_F_squared_meas                                                          
 _refln_F_squared_sigma                                                         
 _refln_observed_status                                                         
   2   0   0      44307.40      43678.27      1703.06 o                         
   4   0   0     125757.79     122663.73      1898.94 o                         
   6   0   0       5445.63       5640.77       585.00 o                         
   8   0   0       3989.29       3858.75       648.28 o                         
  10   0   0        208.03        812.10       770.48 o                         
   2   1   0      28551.20      28861.49       488.04 o                         
   3   1   0       4089.61       4040.78       183.77 o                         
   4   1   0       6991.88       6712.58       273.40 o                         
   5   1   0      25203.21      24554.20       576.35 o                         
   6   1   0        460.59        380.52       161.61 o                         
   7   1   0      11049.23      10227.80       527.84 o                         
   8   1   0      23102.76      24277.16      1129.58 o                         
   9   1   0         34.35       -369.22       369.22 o                         
  10   1   0         55.66        458.95       446.59 o                         
   2   2   0      10711.93      11104.89       328.70 o                         
   3   2   0       9035.66       8878.38       309.43 o                         
   4   2   0      38084.79      37217.75       622.30 o                         
   5   2   0      27550.98      27698.44       614.26 o                         
   6   2   0       1662.46       1398.87       225.72 o                         
   7   2   0       8035.88       8049.64       475.97 o                         
   8   2   0       6824.03       7322.02       590.59 o                         
   9   2   0       3920.45       3297.56       747.88 o                         
  10   2   0         48.05        291.69       641.34 o                         
   1   3   0     101108.01     103983.06       782.80 o                         
   2   3   0      22354.35      22367.38       473.01 o                         
   3   3   0     101812.97     100217.27      1251.55 o                         
   4   3   0      12666.76      12697.54       374.05 o                         
   5   3   0       3104.75       3119.54       232.68 o                         
   6   3   0      26956.39      27366.09       684.93 o                         
   7   3   0      14173.52      14248.18       622.51 o                         
   8   3   0       1670.38       2215.22       355.17 o                         
   9   3   0         85.44       -374.20       374.20 o                         
  10   3   0       1468.53        220.70       521.54 o                         
   0   4   0      20929.85      22860.71      1230.63 o                         
   1   4   0      25992.27      26852.15       541.80 o                         
   2   4   0      12038.66      11621.71       369.18 o                         
   3   4   0       6716.42       6787.48       252.87 o                         
   4   4   0       1082.79       1029.32       137.53 o                         
   5   4   0       3331.98       2869.33       227.21 o                         
   6   4   0      16662.20      16683.60       537.25 o                         
   7   4   0        666.41        713.78       222.27 o                         
   8   4   0         84.23        308.67       238.41 o                         
   9   4   0       5130.67       4891.92       640.18 o                         
  10   4   0       5283.60       5554.01       925.99 o                         
   1   5   0      13283.47      13279.76       335.98 o                         
   2   5   0     185788.78     175175.75      1591.31 o                         
   3   5   0       6467.66       5677.39       270.93 o                         
   4   5   0      22826.46      22716.64       558.18 o                         
   5   5   0          1.45        127.09       136.94 o                         
   6   5   0      18305.73      19050.30       579.99 o                         
   7   5   0       1097.17       1103.89       239.52 o                         
   8   5   0       2580.65       2882.55       344.55 o                         
   9   5   0       2608.80       3534.13       603.05 o                         
  10   5   0       1197.77       1421.28       994.08 o                         
   0   6   0       9927.79      10826.08       581.36 o                         
   1   6   0      35325.66      34987.41       563.01 o                         
   2   6   0       4324.23       4387.18       237.60 o                         
   3   6   0      38912.65      38747.72       669.01 o                         
   4   6   0      11240.34      11461.00       380.30 o                         
   5   6   0      23463.48      23276.94       585.02 o                         
   6   6   0       3567.15       3887.80       344.36 o                         
   7   6   0       4816.56       4819.25       462.03 o                         
   8   6   0       1666.49       1207.96       236.98 o                         
   9   6   0       4505.32       5046.35       682.32 o                         
  10   6   0       7152.71       7545.66      1084.73 o                         
   1   7   0      12057.78      12197.05       361.09 o                         
   2   7   0       4304.36       4388.62       252.28 o                         
   3   7   0      48263.08      48849.65       860.23 o                         
   4   7   0       4040.43       4062.69       249.13 o                         
   5   7   0      25998.60      27057.46       637.70 o                         
   6   7   0         77.95        -38.55       193.37 o                         
   7   7   0       4242.20       4124.23       371.78 o                         
   8   7   0        444.02        989.22       374.09 o                         
   9   7   0       7800.75       8973.95       846.79 o                         
  10   7   0         18.94       -665.06       884.89 o                         
   0   8   0       2682.93       2914.14       443.37 o                         
   1   8   0      19853.47      19590.32       471.53 o                         
   2   8   0       1646.08       1330.92       180.38 o                         
   3   8   0      33278.81      32547.92       793.94 o                         
   4   8   0      10892.34      10910.31       389.08 o                         
   5   8   0      34774.67      35684.71       742.62 o                         
   6   8   0       3418.38       3746.42       542.94 o                         
   7   8   0       3779.37       3398.66       354.26 o                         
   8   8   0       2976.77       2662.46       349.72 o                         
   9   8   0      11471.71      11516.76       975.10 o                         
   1   9   0        123.59        287.60       108.51 o                         
   2   9   0      69299.25      66562.84      1175.16 o                         
   3   9   0        687.46        400.29       173.14 o                         
   4   9   0      27255.90      26816.29       880.71 o                         
   5   9   0         85.52        109.53       138.55 o                         
   6   9   0        917.43        719.63       331.22 o                         
   7   9   0        570.86        853.05       243.74 o                         
   8   9   0       3009.40       2803.44       349.29 o                         
   9   9   0       1401.12       2011.41       460.45 o                         
   0  10   0      59314.90      63351.46      2048.94 o                         
   1  10   0      26876.49      25928.27       754.28 o                         
   2  10   0       1715.04       1255.50       192.44 o                         
   3  10   0       4180.69       3638.52       294.03 o                         
   4  10   0      28089.92      29114.49      1120.99 o                         
   5  10   0         54.82        342.48       198.24 o                         
   6  10   0       6078.87       6495.16       453.86 o                         
   7  10   0          6.76        -37.72       243.44 o                         
   8  10   0       1983.88       2529.16       519.34 o                         
   9  10   0       1533.98       1083.60       379.93 o                         
   1  11   0      39432.20      39390.52      1100.20 o                         
   2  11   0       2853.95       3369.05       392.01 o                         
   3  11   0      52249.59      51900.77      1024.63 o                         
   4  11   0         68.72        221.23       218.20 o                         
   5  11   0       1285.52       1566.94       257.31 o                         
   6  11   0      10361.62      10458.56       562.81 o                         
   7  11   0       6249.07       6286.84       489.71 o                         
   8  11   0       5809.91       5985.79       563.11 o                         
   9  11   0        862.93        765.68       291.74 o                         
   0  12   0       4776.08       6334.14       797.56 o                         
   1  12   0      23487.86      24278.07       885.88 o                         
   2  12   0       5213.38       5042.59       442.40 o                         
   3  12   0       6973.44       6909.02       424.57 o                         
   4  12   0       2631.58       2895.64       361.58 o                         
   5  12   0      13321.63      13199.64       607.43 o                         
   6  12   0        392.74        504.61       293.24 o                         
   7  12   0      10587.88      10422.72       611.67 o                         
   8  12   0       1682.03       2453.36       415.27 o                         
   9  12   0       3191.76       3344.60       500.52 o                         
   1  13   0      19977.20      20372.59       837.66 o                         
   2  13   0       1911.30       1969.88       343.49 o                         
   3  13   0       7130.41       6993.76       438.85 o                         
   4  13   0       2009.38       1637.58       291.30 o                         
   5  13   0      27712.06      28263.60       893.41 o                         
   6  13   0        848.02        693.04       338.29 o                         
   7  13   0      14159.58      13559.62       710.08 o                         
   8  13   0       4346.11       4329.65       578.30 o                         
   9  13   0         67.26        420.52       448.00 o                         
   0  14   0     123146.91     121949.12      3415.91 o                         
   1  14   0       1573.15        965.18       433.22 o                         
   2  14   0      14172.83      14609.34       781.44 o                         
   3  14   0       4006.84       4273.77       463.35 o                         
   4  14   0      18958.52      18643.84       721.53 o                         
   5  14   0        901.11        861.84       254.89 o                         
   6  14   0       5067.22       4976.42       440.86 o                         
   7  14   0       3122.58       2343.36       352.78 o                         
   8  14   0       1119.22        508.56       321.10 o                         
   9  14   0        103.08        738.28       523.03 o                         
   1  15   0        956.22       1455.15       386.36 o                         
   2  15   0       2178.08       2616.82       406.43 o                         
   3  15   0        150.75         66.82       217.21 o                         
   4  15   0       1182.48       1179.33       256.18 o                         
   5  15   0         15.87       -219.97       247.93 o                         
   6  15   0       5123.76       4930.19       446.04 o                         
   7  15   0       3184.51       3489.94       421.53 o                         
   8  15   0       8497.85       8001.73       711.52 o                         
   9  15   0        585.84        176.37       531.75 o                         
   0  16   0      12224.54      10904.98      1130.09 o                         
   1  16   0      60191.07      61027.75      1989.88 o                         
   2  16   0        643.00       1154.92       343.48 o                         
   3  16   0       5974.42       5875.69       446.84 o                         
   4  16   0      12721.21      12036.01       624.00 o                         
   5  16   0      11568.46      11694.54       734.40 o                         
   6  16   0        263.17        378.73       308.88 o                         
   7  16   0         21.69        119.96       251.80 o                         
   8  16   0       2930.79       3120.51       490.06 o                         
   9  16   0        608.88       1040.12       540.21 o                         
   1  17   0        570.75       1138.89       463.91 o                         
   2  17   0       1748.70       1640.83       352.77 o                         
   3  17   0       8771.02       8627.63       543.29 o                         
   4  17   0       8189.24       8153.77       545.07 o                         
   5  17   0        982.29        818.39       277.06 o                         
   6  17   0       9536.87       9278.59       929.32 o                         
   7  17   0       9326.57       9030.10       737.70 o                         
   8  17   0        154.94        336.87       409.98 o                         
   9  17   0       2884.24       2697.08       792.41 o                         
   0  18   0       1488.12       1424.57       598.34 o                         
   1  18   0        984.37        954.60       344.10 o                         
   2  18   0       8185.00       8316.18       590.17 o                         
   3  18   0       9141.56       9025.20       553.87 o                         
   4  18   0        719.46        869.21       241.60 o                         
   5  18   0       5305.14       5101.10       540.37 o                         
   6  18   0      10075.31      10988.58       701.11 o                         
   7  18   0        827.89        832.31       329.98 o                         
   8  18   0        246.79        428.31       490.40 o                         
   9  18   0       1581.44       1263.39       718.96 o                         
  10  18   0       2015.80       1300.39       787.66 o                         
   1  19   0       1684.77       1550.04       400.56 o                         
   2  19   0      58621.51      60519.39      1536.72 o                         
   3  19   0       5692.81       5666.62       476.70 o                         
   4  19   0       1238.68       1748.06       305.12 o                         
   5  19   0       1032.60        801.00       371.37 o                         
   6  19   0      10846.33      11040.69       702.60 o                         
   7  19   0         16.54        293.41       408.76 o                         
   8  19   0        814.05        990.85       611.95 o                         
   9  19   0         52.17        909.86       763.08 o                         
   0  20   0       1125.23        785.41       457.64 o                         
   1  20   0       5713.15       5334.02       688.80 o                         
   2  20   0        292.41        264.06       281.82 o                         
   3  20   0       3106.12       3045.50       395.78 o                         
   4  20   0       1454.48        836.36       324.12 o                         
   5  20   0       3196.04       3887.05       517.82 o                         
   6  20   0       4772.49       4327.72       466.38 o                         
   7  20   0        241.82       -583.54       583.54 o                         
   8  20   0        293.48       -686.72       686.72 o                         
   9  20   0        335.92       -106.48       480.10 o                         
   1  21   0       1839.99       1116.43       369.32 o                         
   2  21   0       9325.10       9365.97       673.45 o                         
   3  21   0      12214.28      11823.59       707.85 o                         
   4  21   0       1382.70       1161.38       291.04 o                         
   5  21   0       1839.33       1231.27       381.40 o                         
   6  21   0        552.36        127.40       326.11 o                         
   7  21   0       1834.69       1971.65       712.75 o                         
   8  21   0         16.15          6.34       540.87 o                         
   9  21   0        494.59        925.58       715.79 o                         
   0  22   0        317.38        508.77       565.44 o                         
   1  22   0       3122.71       2320.69       545.27 o                         
   2  22   0        873.08       1089.34       332.03 o                         
   3  22   0       6383.35       7164.65       581.88 o                         
   4  22   0       2071.16       3338.35       446.39 o                         
   5  22   0       9161.38       8990.49       774.27 o                         
   6  22   0          5.92        481.68       581.43 o                         
   7  22   0        336.15        676.95       593.58 o                         
   8  22   0        966.43       -345.47       505.07 o                         
   1  23   0        351.03         83.57       384.74 o                         
   2  23   0       8379.05       9080.25       704.98 o                         
   3  23   0       1123.73        252.31       262.77 o                         
   4  23   0       6599.03       7170.90       618.84 o                         
   5  23   0        370.61        378.53       367.76 o                         
   6  23   0        252.10       -187.86       604.15 o                         
   7  23   0        885.48       1179.50       720.28 o                         
   8  23   0       1559.07       3313.65       986.88 o                         
   0  24   0       8311.13       6648.44      1190.86 o                         
   1  24   0       7000.45       7922.87       919.00 o                         
   2  24   0         65.94        210.78       370.16 o                         
   3  24   0         86.47       -103.25       366.88 o                         
   4  24   0       8675.91       7858.66      2164.67 o                         
   5  24   0        152.99       -484.62       484.62 o                         
   6  24   0       1031.82       1522.47       664.92 o                         
   7  24   0         12.40       1355.08       714.47 o                         
   1  25   0       5601.96       4514.64      1019.12 o                         
   2  25   0       1836.03       2130.85       424.99 o                         
   3  25   0       8713.42       8561.69      1322.58 o                         
   4  25   0        121.36       -237.54       585.13 o                         
   5  25   0        110.61        405.19       551.17 o                         
   6  25   0       1872.04       1071.30       678.93 o                         
   7  25   0        573.64        983.45       659.64 o                         
   0  26   0       2148.92       2503.01       820.95 o                         
   1  26   0       4300.69       3277.06       919.11 o                         
   2  26   0       2357.43       3870.24       959.80 o                         
   5  26   0       2493.51       4214.66      1197.07 o                         
   6  26   0        901.05       1817.74       773.12 o                         
   5  27   0       1654.57       1620.36       706.01 o                         
   5  28   0        249.83        894.80       689.50 o                         
   4  29   0         29.99        143.61       571.26 o                         
  -9   0   1      16182.99      15062.03      1784.25 o                         
  -7   0   1        487.86       -204.50       363.90 o                         
  -5   0   1      29430.07      29882.25       859.40 o                         
  -3   0   1        661.73        389.97       198.47 o                         
   1   0   1      35202.60      41737.67      1089.60 o                         
   3   0   1      28857.95      28127.98       654.99 o                         
   5   0   1      19800.01      20637.87       755.05 o                         
   7   0   1      12899.41      12953.93       750.38 o                         
   9   0   1        172.01          6.08       539.68 o                         
 -10   1   1         91.00        609.24       496.28 o                         
  -9   1   1        223.58        372.42       299.87 o                         
  -8   1   1      10390.11       9777.21       692.87 o                         
  -7   1   1       9233.99       9953.81       630.27 o                         
  -6   1   1      19246.50      18427.48       546.67 o                         
  -5   1   1       6922.49       6471.30       300.35 o                         
  -4   1   1       7223.18       7237.51       270.26 o                         
  -3   1   1      10795.08       9628.77       372.84 o                         
  -2   1   1     103578.62      99310.96      1172.16 o                         
   1   1   1       1629.11       1979.56        97.08 o                         
   2   1   1        749.96        814.94        95.38 o                         
   3   1   1      81611.50      77513.24       768.54 o                         
   4   1   1        780.80        885.05       137.02 o                         
   5   1   1        798.39        870.37       154.44 o                         
   6   1   1        555.40        512.79       172.93 o                         
   7   1   1      29556.01      30247.31       792.07 o                         
   8   1   1        119.81         90.22       254.55 o                         
   9   1   1        222.07        -72.81       421.51 o                         
  10   1   1        266.64       -115.77       634.41 o                         
 -10   2   1       3902.91       5146.33       750.66 o                         
  -9   2   1       1311.62        820.24       313.31 o                         
  -8   2   1       3449.53       3184.25       434.26 o                         
  -7   2   1       9978.26       9961.80       528.30 o                         
  -6   2   1        195.04        215.60       138.69 o                         
  -5   2   1      17482.28      16964.06       474.70 o                         
  -4   2   1       1146.39       1170.16       135.70 o                         
  -3   2   1        624.96        466.14       105.71 o                         
  -2   2   1      18584.65      18325.69       430.93 o                         
  -1   2   1         40.29         51.80        95.52 o                         
   1   2   1       5893.28       6535.33       152.35 o                         
   2   2   1      11615.98      11572.04       258.27 o                         
   3   2   1       4958.52       5200.61       219.53 o                         
   4   2   1      80791.47      79481.52       924.25 o                         
   5   2   1      10757.83      10286.44       391.86 o                         
   6   2   1      47533.16      47866.06       905.58 o                         
   7   2   1        249.51        167.99       172.30 o                         
   8   2   1       1375.82       1049.45       274.80 o                         
   9   2   1         11.81         13.66       555.73 o                         
  10   2   1       4353.55       3551.89      1955.00 o                         
 -10   3   1        600.15       -102.93       364.04 o                         
  -9   3   1       9004.63       8431.60       872.57 o                         
  -8   3   1      10837.01      10632.28       707.12 o                         
  -7   3   1      19411.33      19306.19       713.30 o                         
  -6   3   1      14515.60      14131.52       566.59 o                         
  -5   3   1       2698.41       2633.50       214.04 o                         
  -4   3   1      16533.28      15974.41       403.49 o                         
  -3   3   1      10441.38      10115.71       402.13 o                         
  -2   3   1      62042.52      59723.55      1085.95 o                         
  -1   3   1       8807.58       9052.13       234.39 o                         
   0   3   1         51.59        250.66        82.44 o                         
   1   3   1      23354.11      23961.39       346.28 o                         
   2   3   1      29108.30      28243.42       378.96 o                         
   3   3   1       8867.39       8549.07       276.88 o                         
   4   3   1       7841.03       7596.98       300.62 o                         
   5   3   1       1373.90       1388.65       182.26 o                         
   6   3   1       3129.05       2902.78       252.49 o                         
   7   3   1        271.41        518.89       174.93 o                         
   8   3   1       8261.45       7866.93       569.25 o                         
   9   3   1        186.04        439.26      1033.06 o                         
  10   3   1        127.89        228.86       817.32 o                         
 -10   4   1        624.06       1008.00       504.14 o                         
  -9   4   1       2001.27       2268.23       403.36 o                         
  -8   4   1       1310.84       1433.75       414.63 o                         
  -7   4   1       2351.80       2224.34       291.65 o                         
  -6   4   1       7891.83       7524.17       424.23 o                         
  -5   4   1       9966.96      10092.46       374.12 o                         
  -4   4   1      67207.16      66568.08       818.03 o                         
  -3   4   1      18590.39      18322.54       544.12 o                         
  -2   4   1      30037.42      29338.72       880.01 o                         
  -1   4   1      60193.48      59113.37       624.83 o                         
   0   4   1      35328.84      36782.53       945.08 o                         
   1   4   1     102683.79     102784.12       851.10 o                         
   2   4   1      19163.97      18952.15       306.24 o                         
   3   4   1      15970.04      15611.07       377.01 o                         
   4   4   1       4893.65       4649.67       246.48 o                         
   5   4   1      53654.72      56171.23       897.39 o                         
   6   4   1         73.86         14.00       148.03 o                         
   7   4   1        283.64        280.09       184.11 o                         
   8   4   1       7220.07       7403.87       566.96 o                         
   9   4   1       6385.56       5653.38       830.62 o                         
  10   4   1       1125.29        954.45       501.19 o                         
 -10   5   1        158.76        113.69       402.39 o                         
  -9   5   1        328.84        343.43       268.52 o                         
  -8   5   1         58.17       -301.99       301.99 o                         
  -7   5   1      13173.74      13947.41       628.97 o                         
  -6   5   1       8001.86       8101.29       459.59 o                         
  -5   5   1       1544.66       1416.65       175.71 o                         
  -4   5   1       7193.00       7364.26       284.70 o                         
  -3   5   1      35909.36      36184.43       780.74 o                         
  -2   5   1      36689.29      37023.38       763.18 o                         
  -1   5   1        316.23        422.05       127.84 o                         
   0   5   1      47459.86      47925.84       763.07 o                         
   1   5   1      58953.68      58988.00       969.23 o                         
   2   5   1       1585.50       1687.99       114.62 o                         
   3   5   1      33666.88      33130.97       557.83 o                         
   4   5   1        481.51        451.46       117.55 o                         
   5   5   1        930.79        906.16       174.50 o                         
   6   5   1       5029.27       5438.89       340.90 o                         
   7   5   1      10013.87      10198.90       538.09 o                         
   8   5   1        167.05        573.07       309.13 o                         
   9   5   1       6860.09       8101.58       995.33 o                         
  10   5   1       2244.91       2535.63       717.90 o                         
 -10   6   1       6320.68       7227.09       854.53 o                         
  -9   6   1       1120.02       1432.82       461.81 o                         
  -8   6   1       1558.07       1634.40       296.53 o                         
  -7   6   1          7.75        269.79       208.96 o                         
  -6   6   1      29596.49      29022.85       834.95 o                         
  -5   6   1      37234.90      37202.82       710.75 o                         
  -4   6   1      17851.38      18244.45       501.86 o                         
  -3   6   1      90125.45      90899.72      1269.11 o                         
  -2   6   1      17131.18      17266.10       446.04 o                         
  -1   6   1       2780.20       2734.83       261.42 o                         
   0   6   1       1862.57       1777.19       253.16 o                         
   1   6   1      46574.29      47434.59       851.16 o                         
   2   6   1        474.61        462.14       108.66 o                         
   3   6   1        187.12        130.38        90.37 o                         
   4   6   1        174.95        626.51       277.43 o                         
   5   6   1       5480.15       5343.50       301.99 o                         
   6   6   1        739.77        686.00       172.24 o                         
   7   6   1       4657.64       4648.95       386.82 o                         
   8   6   1         80.17        280.84       271.92 o                         
   9   6   1       8799.12       9876.47      1097.92 o                         
  10   6   1       2406.18       2303.33       680.50 o                         
 -10   7   1       1765.86       2438.66       706.81 o                         
  -9   7   1       1083.35        527.25       330.60 o                         
  -8   7   1        447.65        391.31       241.40 o                         
  -7   7   1       1043.03        646.65       234.57 o                         
  -6   7   1       6186.54       6566.33       435.06 o                         
  -5   7   1       4001.00       4234.86       328.10 o                         
  -4   7   1        261.49        774.61       245.46 o                         
  -3   7   1        270.18        225.33       164.61 o                         
  -2   7   1      57721.05      58677.15       850.07 o                         
  -1   7   1       5153.57       4813.83       333.88 o                         
   0   7   1        204.68        281.58       105.05 o                         
   1   7   1       2965.37       3131.76       209.40 o                         
   2   7   1     204284.16     200701.56      1362.15 o                         
   3   7   1       1843.36       1723.58       138.11 o                         
   4   7   1      43666.96      44031.89       758.39 o                         
   5   7   1       3701.20       4171.36       282.83 o                         
   6   7   1      25660.48      26658.74       703.32 o                         
   7   7   1        301.30        445.57       205.33 o                         
   8   7   1      17128.95      17721.38       885.53 o                         
   9   7   1        927.05        773.04       656.07 o                         
  10   7   1        138.27       -424.08       570.20 o                         
 -10   8   1      11099.16       8713.23      1552.32 o                         
  -9   8   1       3164.69       3130.55       482.03 o                         
  -8   8   1        683.28        958.71       261.34 o                         
  -7   8   1       5036.81       5044.31       418.03 o                         
  -6   8   1      45576.36      48094.33      1106.73 o                         
  -5   8   1      22188.52      23100.25       713.80 o                         
  -4   8   1      16301.33      16775.30       660.42 o                         
  -3   8   1      15424.64      15831.11       582.79 o                         
  -2   8   1       2591.13       2491.38       176.75 o                         
  -1   8   1       3171.30       3290.92       229.23 o                         
   0   8   1       2316.99       2428.65       186.45 o                         
   1   8   1       6500.69       6444.39       297.14 o                         
   2   8   1       2896.14       2905.07       252.18 o                         
   3   8   1       8549.07       8446.59       347.33 o                         
   4   8   1       1297.65       1587.02       186.86 o                         
   5   8   1        680.71        794.49       168.65 o                         
   6   8   1       3413.41       3412.95       333.61 o                         
   7   8   1         20.93        184.76       205.34 o                         
   8   8   1        329.40         59.98       271.01 o                         
   9   8   1       5199.92       6902.78       724.16 o                         
 -10   9   1         87.09       -282.85       639.82 o                         
  -9   9   1         42.22         75.98       372.98 o                         
  -8   9   1        740.67       1191.50       278.88 o                         
  -7   9   1       3160.61       3482.41       362.95 o                         
  -6   9   1      14694.48      15076.80       653.83 o                         
  -5   9   1         79.61       -170.73       181.92 o                         
  -4   9   1       7720.47       7506.15       474.94 o                         
  -3   9   1      21865.63      21947.94       631.81 o                         
  -2   9   1      68595.00      67732.91       846.76 o                         
  -1   9   1       1115.30       1052.46       152.85 o                         
   0   9   1       6594.41       6273.98       290.56 o                         
   1   9   1      58567.64      59386.30      1232.68 o                         
   2   9   1      38533.40      39202.73       725.13 o                         
   3   9   1      52873.01      54744.57       960.25 o                         
   4   9   1        118.17        337.52       140.71 o                         
   5   9   1        265.88        167.99       159.40 o                         
   6   9   1       8471.16       9124.96       511.93 o                         
   7   9   1      11953.95      12550.82       631.09 o                         
   8   9   1         58.94         26.11       253.95 o                         
   9   9   1       3598.24       3582.56       661.79 o                         
  -9  10   1       6162.67       5743.99       774.97 o                         
  -8  10   1        896.21        707.98       235.26 o                         
  -7  10   1       1027.22       1343.02       284.15 o                         
  -6  10   1        119.20        112.78       199.47 o                         
  -5  10   1      29910.07      30179.78      1003.44 o                         
  -4  10   1      56172.45      55786.05      1305.68 o                         
  -3  10   1      12889.32      12979.07       516.70 o                         
  -2  10   1      33503.27      33485.59       630.07 o                         
  -1  10   1      39786.21      40330.36       755.56 o                         
   0  10   1      32485.94      33678.04       715.18 o                         
   1  10   1      45664.52      46986.48       833.27 o                         
   2  10   1       4187.61       3447.92       249.53 o                         
   3  10   1       3454.12       3444.46       284.25 o                         
   4  10   1       5027.14       4790.73       341.51 o                         
   5  10   1      23366.58      23828.67       651.92 o                         
   6  10   1       2641.78       2637.44       299.67 o                         
   7  10   1        356.28          6.05       229.08 o                         
   8  10   1       7221.00       7128.33       614.54 o                         
   9  10   1       2886.74       2340.30       495.08 o                         
  -9  11   1       6506.21       6742.86       785.47 o                         
  -8  11   1       9474.59       9419.61       622.74 o                         
  -7  11   1      11553.13      12467.76       668.31 o                         
  -6  11   1        843.13        339.51       211.69 o                         
  -5  11   1        274.70        181.86       238.14 o                         
  -4  11   1      18967.98      19601.62       778.49 o                         
  -3  11   1       9964.14       9589.22       378.69 o                         
  -2  11   1       1639.22       2274.57       259.99 o                         
  -1  11   1      17559.43      16667.04       807.06 o                         
   0  11   1      14994.57      14164.03       484.93 o                         
   1  11   1       6763.98       6324.58       337.15 o                         
   2  11   1       8029.11       8254.25       452.39 o                         
   3  11   1       1662.06       1695.07       244.57 o                         
   4  11   1       2814.66       2603.67       285.52 o                         
   5  11   1        203.41        190.58       199.92 o                         
   6  11   1         86.76        -53.53       200.58 o                         
   7  11   1       2431.39       1919.06       360.17 o                         
   8  11   1       6090.48       6034.75       578.86 o                         
   9  11   1         34.28        -53.52       358.97 o                         
  -9  12   1         57.60        -91.42       298.23 o                         
  -8  12   1       3300.81       3257.53       398.91 o                         
  -7  12   1       5426.45       5694.89       480.77 o                         
  -6  12   1        222.36       -231.68       231.68 o                         
  -5  12   1       6034.25       6771.13       531.37 o                         
  -4  12   1      10607.14      10379.20       611.61 o                         
  -3  12   1        679.50        487.74       201.77 o                         
  -2  12   1         41.34        108.29       154.55 o                         
  -1  12   1       6679.26       8727.30       579.41 o                         
   0  12   1      76063.27      75179.54      1898.03 o                         
   1  12   1       1829.64       2260.23       240.33 o                         
   2  12   1      11192.67      11235.39       487.70 o                         
   3  12   1       7226.29       7606.49       427.45 o                         
   4  12   1      47291.79      48688.57       967.60 o                         
   5  12   1       6737.04       7043.50       451.68 o                         
   6  12   1      22106.03      22473.61       822.50 o                         
   7  12   1       1075.77       1359.81       329.54 o                         
   8  12   1       3475.32       3780.66       623.78 o                         
   9  12   1          2.05        242.94       309.90 o                         
  -9  13   1        171.10        799.75       385.68 o                         
  -8  13   1      14878.48      14409.56       789.28 o                         
  -7  13   1       2654.66       2477.18       372.00 o                         
  -6  13   1      10928.52      11359.32       627.59 o                         
  -5  13   1       6321.35       6105.19       523.67 o                         
  -4  13   1      11827.42      12248.10       658.89 o                         
  -3  13   1       8452.39       8301.55       469.51 o                         
  -2  13   1      28810.12      28843.09       796.88 o                         
  -1  13   1      22668.86      23481.98      1708.14 o                         
   0  13   1       1892.21       1945.72       357.83 o                         
   1  13   1       3662.68       3841.70       288.79 o                         
   2  13   1        197.32        361.62       156.34 o                         
   3  13   1      35022.45      35334.42       905.62 o                         
   4  13   1        136.77        113.14       239.96 o                         
   5  13   1         88.36          8.04       210.59 o                         
   6  13   1         96.56       -183.24       229.87 o                         
   7  13   1       9373.06       9867.14       714.76 o                         
   8  13   1       1132.14        609.05       440.49 o                         
   9  13   1        121.76       -274.59       459.07 o                         
  -9  14   1       5858.84       6927.06      1199.58 o                         
  -8  14   1        418.32        740.85       287.72 o                         
  -7  14   1        369.46        435.23       273.76 o                         
  -6  14   1        122.41        133.11       488.41 o                         
  -5  14   1       4077.86       4553.50       469.70 o                         
  -4  14   1       2634.59       2473.19       441.33 o                         
  -3  14   1       8996.78       9317.07       516.43 o                         
  -2  14   1          0.24        263.50       222.22 o                         
  -1  14   1      32150.12      30943.59      1087.38 o                         
   0  14   1      10290.84      10434.42       740.65 o                         
   1  14   1       2300.94       2132.58       236.40 o                         
   2  14   1       4027.41       3537.11       404.35 o                         
   3  14   1       6974.41       6952.74       442.37 o                         
   4  14   1      10815.45      10816.64       563.17 o                         
   5  14   1      12574.94      12608.17       629.20 o                         
   6  14   1       2617.21       2374.22       324.65 o                         
   7  14   1       4298.30       4696.71       536.08 o                         
   8  14   1        535.83       1009.62       370.60 o                         
   9  14   1        390.53        304.74       371.50 o                         
  -9  15   1         74.88       -357.23       548.66 o                         
  -8  15   1       1826.31       1319.52       493.03 o                         
  -7  15   1      12456.20      12521.45       720.47 o                         
  -6  15   1       4102.98       3955.10       412.05 o                         
  -5  15   1      11690.18      11010.88       709.11 o                         
  -4  15   1         20.70         49.87       249.66 o                         
  -3  15   1      19688.14      19312.12       728.02 o                         
  -2  15   1      14963.61      14829.19       692.67 o                         
  -1  15   1      63898.43      66365.72      1629.53 o                         
   0  15   1      10300.63       9765.62       744.00 o                         
   1  15   1       1419.30       1554.27       657.13 o                         
   2  15   1       1556.84       1407.59       319.03 o                         
   3  15   1      17496.32      17011.28       689.76 o                         
   4  15   1        733.00        618.15       244.05 o                         
   5  15   1       1316.30       1280.20       264.27 o                         
   6  15   1       2128.00       2245.29       316.37 o                         
   7  15   1       9549.13       9224.89       920.15 o                         
   8  15   1         87.51        356.12       442.95 o                         
   9  15   1        135.37       -742.61       742.61 o                         
  10  15   1       1305.57       1779.69       824.38 o                         
  -9  16   1       1533.72       2429.16       847.90 o                         
  -8  16   1       3944.06       3198.22       634.86 o                         
  -7  16   1       4066.17       3819.01       444.77 o                         
  -6  16   1        434.40        487.79       254.11 o                         
  -5  16   1       5546.77       5934.38       670.42 o                         
  -4  16   1       2760.41       2640.80       342.01 o                         
  -3  16   1        323.08        309.57       262.76 o                         
  -2  16   1      16171.98      15676.50       738.41 o                         
  -1  16   1       1492.64       1931.18       571.58 o                         
   0  16   1      34869.80      33049.13      1372.12 o                         
   1  16   1         72.46        397.40       303.14 o                         
   2  16   1         33.77        291.48       315.03 o                         
   3  16   1         43.57       -142.78       221.27 o                         
   4  16   1      20918.01      21082.43       817.81 o                         
   5  16   1         92.48        321.81       244.57 o                         
   6  16   1      11925.38      10690.69       633.50 o                         
   7  16   1       1474.95       1415.22       389.13 o                         
   8  16   1        616.92        157.61       303.67 o                         
   9  16   1        405.01       -237.93       519.20 o                         
  10  16   1       1595.54        546.68       615.12 o                         
  -9  17   1       2155.13       2760.63       900.35 o                         
  -8  17   1       5681.34       3774.59       841.82 o                         
  -7  17   1       2496.58       2577.23       383.63 o                         
  -6  17   1       3440.04       3056.30       382.52 o                         
  -5  17   1        293.85        325.13       303.15 o                         
  -4  17   1       2351.62       2013.47       314.80 o                         
  -3  17   1       1662.65       1743.87       292.11 o                         
  -2  17   1      11006.11      11149.31       657.91 o                         
  -1  17   1         61.18        -71.93       275.60 o                         
   0  17   1       4549.54       4342.29       560.79 o                         
   1  17   1       2490.87       2497.62       482.24 o                         
   2  17   1       6144.43       6402.98       576.23 o                         
   3  17   1      13128.35      13695.82       669.39 o                         
   4  17   1       7319.91       6920.43       505.54 o                         
   5  17   1          5.42       -144.29       246.51 o                         
   6  17   1       5715.68       5145.26       633.08 o                         
   7  17   1       2164.58       1204.84       518.20 o                         
   8  17   1       3891.34       3842.04       598.95 o                         
   9  17   1          0.61        917.65       732.17 o                         
  10  17   1        501.67       -151.93       653.56 o                         
  -9  18   1        547.55       1211.61       476.00 o                         
  -8  18   1        768.33        829.14       508.24 o                         
  -7  18   1        455.00        280.11       279.52 o                         
  -6  18   1       4756.11       4954.24       575.67 o                         
  -5  18   1        217.89       -376.32       376.32 o                         
  -4  18   1      23282.08      22935.01       905.03 o                         
  -3  18   1       2520.82       2396.42       325.79 o                         
  -2  18   1        780.35        947.72       297.45 o                         
  -1  18   1       4458.37       4401.36       603.70 o                         
   0  18   1       9117.56       8662.57       782.80 o                         
   1  18   1      25915.04      25932.85      1308.96 o                         
   2  18   1       1078.55        962.33       326.31 o                         
   3  18   1       1712.48       1358.70       287.55 o                         
   4  18   1       1373.57       1034.18       327.23 o                         
   5  18   1      28633.44      28676.85      1021.10 o                         
   6  18   1        113.71         81.04       326.08 o                         
   7  18   1        428.13        775.59       344.52 o                         
   8  18   1       1338.51       1355.61       673.11 o                         
   9  18   1       4604.35       5063.35      1150.57 o                         
  -9  19   1        206.45       -579.18       663.73 o                         
  -8  19   1        319.04        486.44       624.50 o                         
  -7  19   1       8479.32       8272.85       714.26 o                         
  -6  19   1        244.06        248.62       300.75 o                         
  -5  19   1        183.40        231.88       424.11 o                         
  -4  19   1        217.22       -168.83       246.39 o                         
  -3  19   1      18711.09      19598.75       879.81 o                         
  -2  19   1         71.94        437.68       261.92 o                         
  -1  19   1        538.76        291.12       377.51 o                         
   0  19   1       6647.17       5179.56       641.72 o                         
   1  19   1      15727.47      14900.81      1094.09 o                         
   2  19   1       5843.25       5940.16       686.61 o                         
   3  19   1       3954.25       4045.27       431.93 o                         
   4  19   1        590.61        862.28       260.66 o                         
   5  19   1        115.89         12.63       242.58 o                         
   6  19   1         14.37       -149.51       384.62 o                         
   7  19   1       1263.37       1933.55       445.36 o                         
   8  19   1        534.58        770.22       717.37 o                         
   9  19   1       3160.42       4561.45      1067.87 o                         
  -9  20   1       1211.24       1014.63       712.88 o                         
  -8  20   1        608.54       -337.68       672.45 o                         
  -7  20   1         12.55       -370.53       370.53 o                         
  -6  20   1        842.50        751.78       300.55 o                         
  -5  20   1      13788.15      14557.18       905.69 o                         
  -4  20   1       4304.12       4132.90       439.25 o                         
  -3  20   1      22105.37      23111.56       939.94 o                         
  -2  20   1       1573.28       1868.61       356.36 o                         
  -1  20   1        535.84        157.15       297.36 o                         
   0  20   1       3637.49       3892.09       589.04 o                         
   1  20   1      21233.73      20352.42      1237.76 o                         
   2  20   1        317.19        284.95       366.00 o                         
   3  20   1         19.49         34.43       312.25 o                         
   4  20   1       1542.78       1481.82       404.11 o                         
   5  20   1       5869.04       5636.28       504.98 o                         
   6  20   1         84.20        -91.02       490.50 o                         
   7  20   1       1324.55        386.96       504.93 o                         
   8  20   1         24.12        823.85       714.07 o                         
   9  20   1       4368.09       3765.61       956.76 o                         
  -9  21   1        321.29       1477.02       725.96 o                         
  -8  21   1        203.27        476.66       605.21 o                         
  -7  21   1        633.77        345.74       437.03 o                         
  -6  21   1        930.79        273.46       304.07 o                         
  -5  21   1       2011.61       1247.30       386.93 o                         
  -4  21   1        425.99       1289.69       345.41 o                         
  -3  21   1        811.96        654.45       271.04 o                         
  -2  21   1       5761.80       5332.64       508.26 o                         
  -1  21   1       3430.90       3947.31       607.77 o                         
   0  21   1        201.88        211.45       697.22 o                         
   1  21   1       1052.38       1164.04       421.62 o                         
   2  21   1      22869.68      23666.41      1159.86 o                         
   3  21   1        989.02        372.51       290.29 o                         
   4  21   1       8471.20       8658.21       621.73 o                         
   5  21   1        817.59        430.47       301.11 o                         
   6  21   1       5588.06       6024.74       713.39 o                         
   7  21   1        395.99       -238.86       584.73 o                         
   8  21   1       5432.22       4717.48      1059.15 o                         
  -8  22   1        279.68       1649.16       805.62 o                         
  -7  22   1       1970.41       2110.24       759.52 o                         
  -6  22   1       7742.07       7738.05       932.83 o                         
  -5  22   1       3022.74       2737.32       539.01 o                         
  -4  22   1      11999.75      11269.34       718.11 o                         
  -3  22   1        220.58        481.33       371.69 o                         
  -2  22   1         17.65       -104.23       308.04 o                         
  -1  22   1        296.55         17.58       303.05 o                         
   0  22   1       5398.79       4722.35      1212.86 o                         
   1  22   1        624.91        963.92       439.20 o                         
   2  22   1       1166.75        666.32       294.75 o                         
   3  22   1        840.41        938.01       299.39 o                         
   4  22   1        186.56        180.03       282.48 o                         
   5  22   1        368.11        606.13       312.56 o                         
   6  22   1        526.76       -225.52       706.67 o                         
   7  22   1         39.96       -147.17       600.85 o                         
   8  22   1        279.97        224.72       573.24 o                         
  -8  23   1        376.07        209.79       544.44 o                         
  -7  23   1        263.98       1215.30       745.91 o                         
  -6  23   1       2298.41       2935.02       934.43 o                         
  -5  23   1       1211.39       1490.50       697.69 o                         
  -4  23   1         47.61        480.30       284.00 o                         
  -3  23   1       2028.59       2025.23       419.00 o                         
  -2  23   1       6964.38       7021.38       624.48 o                         
  -1  23   1       3793.03       4057.69       684.15 o                         
   0  23   1        671.64        916.42       428.64 o                         
   1  23   1      10153.06      10662.15      1003.28 o                         
   2  23   1       8106.59       8564.38       692.34 o                         
   3  23   1      18779.95      19268.34      1024.22 o                         
   4  23   1       2134.98       1299.09       389.62 o                         
   5  23   1        150.61       -282.30       400.64 o                         
   6  23   1       1976.80       2554.00       967.73 o                         
   7  23   1       4828.31       6681.33      1312.14 o                         
  -7  24   1        346.67       -128.81       556.33 o                         
  -6  24   1          3.27        643.79       587.90 o                         
  -4  24   1       2573.71       3901.65       765.37 o                         
  -3  24   1        389.28         -9.13       415.09 o                         
  -2  24   1       3940.26       4757.55       533.59 o                         
  -1  24   1       3405.70       3680.75       535.81 o                         
   0  24   1         40.15        776.17       423.71 o                         
   1  24   1       2275.01       1532.26       794.99 o                         
   2  24   1       1051.76        382.19       289.36 o                         
   3  24   1         20.25         87.27       351.36 o                         
   4  24   1         10.21       -255.74       439.85 o                         
   5  24   1       2226.12       1776.52       805.76 o                         
   6  24   1        256.98          6.74       579.84 o                         
   7  24   1        178.38       -536.77       681.83 o                         
  -7  25   1       1738.07       1861.20       812.89 o                         
  -6  25   1        137.94       -727.54       727.54 o                         
  -3  25   1       5119.11       4393.41       991.51 o                         
  -2  25   1        262.82        943.79       481.95 o                         
  -1  25   1       8963.53       8733.25       801.60 o                         
   0  25   1       4292.85       3088.49       607.93 o                         
   1  25   1       1059.87       1034.82       482.26 o                         
   2  25   1       2976.67       2083.22       441.96 o                         
   3  25   1       2876.38       2183.95       704.42 o                         
   4  25   1        412.43        393.08       446.02 o                         
   5  25   1        464.00        812.10       605.60 o                         
   6  25   1         24.45       -974.73       974.73 o                         
  -6  26   1         65.26       1153.08       719.75 o                         
  -1  26   1        621.79        530.91       690.02 o                         
   0  26   1      13831.06      12734.87      1615.34 o                         
   1  26   1         84.92        475.87       591.73 o                         
   2  26   1       2171.64       1914.84       808.00 o                         
   4  26   1       7850.95       9108.11      1526.69 o                         
   5  26   1       2967.50       5517.82      1359.70 o                         
   6  26   1       3004.34       1052.54       649.86 o                         
  -5  27   1        158.88        491.59       553.55 o                         
   4  27   1        653.84       -117.71       687.51 o                         
   5  27   1        230.90        510.22       567.95 o                         
  -5  28   1        439.50        789.77       562.01 o                         
   4  28   1       4618.59       3826.38      1068.00 o                         
   3  29   1       1433.46       3671.94      1222.84 o                         
 -10   0   2       2681.57       3848.27       792.18 o                         
  -8   0   2      20203.00      16897.54      2100.33 o                         
  -6   0   2       9402.82       9476.27       551.16 o                         
  -4   0   2      46654.60      45470.46       866.31 o                         
  -2   0   2      58541.21      59236.91      1071.97 o                         
   2   0   2        716.40        744.26       106.59 o                         
   4   0   2      84711.09      82227.50      1318.02 o                         
   6   0   2      47142.09      46433.17      1264.32 o                         
   8   0   2       3130.49       2740.70       529.66 o                         
  10   0   2      15256.24      16986.79      2047.09 o                         
 -10   1   2        914.50        846.64       387.61 o                         
  -9   1   2        140.84        633.95       324.53 o                         
  -8   1   2      22008.36      22336.25      1009.93 o                         
  -7   1   2       8564.85       8023.60       576.75 o                         
  -6   1   2       5239.25       4939.46       341.89 o                         
  -5   1   2         28.31         26.70       115.48 o                         
  -4   1   2      79573.81      79185.53      1061.62 o                         
  -3   1   2      64919.46      62748.69       949.33 o                         
  -2   1   2      59770.43      58631.83       752.45 o                         
  -1   1   2      34070.05      34635.79       458.84 o                         
   0   1   2       7121.62       8081.86       352.19 o                         
   1   1   2       1228.96       1390.35        74.59 o                         
   2   1   2      19591.34      19389.30       277.46 o                         
   3   1   2      21830.38      21350.76       357.18 o                         
   4   1   2       4672.80       4407.81       235.02 o                         
   5   1   2       5056.58       5049.67       283.37 o                         
   6   1   2        426.25        216.56       156.93 o                         
   7   1   2        169.64         22.31       164.81 o                         
   8   1   2        415.16        420.74       322.54 o                         
   9   1   2         62.52        207.53       434.78 o                         
  10   1   2         45.32       -515.60       515.60 o                         
 -10   2   2       1287.06       1093.79       345.00 o                         
  -9   2   2      14314.76      14610.04       906.67 o                         
  -8   2   2       1609.97       1961.29       560.97 o                         
  -7   2   2        213.52        149.19       274.87 o                         
  -6   2   2       3165.54       2768.95       277.89 o                         
  -5   2   2      12455.57      11629.66       378.37 o                         
  -4   2   2       3758.74       3387.89       232.16 o                         
  -3   2   2       3181.60       2807.21       230.92 o                         
  -2   2   2      39107.87      38585.59       720.63 o                         
  -1   2   2      12412.89      12425.07       259.99 o                         
   0   2   2      24853.18      26782.13       303.60 o                         
   1   2   2      11881.54      11549.08       203.04 o                         
   2   2   2      68967.18      68212.91       597.85 o                         
   3   2   2      24908.20      24591.50       417.79 o                         
   4   2   2       2888.06       2537.78       192.63 o                         
   5   2   2      51384.84      52609.57       857.52 o                         
   6   2   2       3971.17       3743.49       278.96 o                         
   7   2   2        247.27        189.67       177.61 o                         
   8   2   2       2646.93       2639.19       427.80 o                         
   9   2   2       6060.94       7461.42      1399.21 o                         
  10   2   2        666.50        695.73       462.06 o                         
 -10   3   2       1510.26       1369.77       417.96 o                         
  -9   3   2         48.81         53.08       347.77 o                         
  -8   3   2        824.57        794.97       354.72 o                         
  -7   3   2       9066.53       9456.06       622.59 o                         
  -6   3   2       1046.74        999.48       200.79 o                         
  -5   3   2      17658.81      16809.30       503.13 o                         
  -4   3   2       2164.88       2446.70       211.95 o                         
  -3   3   2      17241.94      16860.42       666.57 o                         
  -2   3   2      52047.15      50231.86       751.18 o                         
  -1   3   2      70366.52      68199.72       959.68 o                         
   0   3   2     105003.85     105672.06       718.32 o                         
   1   3   2       7710.13       7699.40       173.68 o                         
   2   3   2      31342.38      31817.67       350.86 o                         
   3   3   2      70901.77      71735.68       720.17 o                         
   4   3   2      53568.30      53843.57       777.34 o                         
   5   3   2        676.50        559.51       144.96 o                         
   6   3   2         23.87        194.17       158.44 o                         
   7   3   2      26259.36      25123.96       811.20 o                         
   8   3   2        912.19        477.03       242.42 o                         
   9   3   2       4144.48       5216.63      1774.67 o                         
  10   3   2       3220.95       4818.71      1856.84 o                         
 -10   4   2       9642.16       9636.94      1042.69 o                         
  -9   4   2       2603.34       2595.55       440.51 o                         
  -8   4   2      13711.80      13196.06       805.63 o                         
  -7   4   2       9185.06       9240.20       515.58 o                         
  -6   4   2      20742.06      19908.58       668.26 o                         
  -5   4   2      46053.06      46399.60       919.62 o                         
  -4   4   2      35003.35      34807.14       859.14 o                         
  -3   4   2         41.79        297.00       162.00 o                         
  -2   4   2      21868.26      21107.21       520.88 o                         
  -1   4   2      74474.33      73251.48       850.33 o                         
   0   4   2      22392.58      21394.48       415.95 o                         
   1   4   2      31837.88      32484.19       464.54 o                         
   2   4   2      14858.91      14778.37       253.20 o                         
   3   4   2       6814.50       7092.05       244.89 o                         
   4   4   2      10035.64       9963.98       354.42 o                         
   5   4   2       5328.31       5280.68       295.19 o                         
   6   4   2       2059.37       2131.46       220.22 o                         
   7   4   2        328.16        740.72       215.91 o                         
   8   4   2         19.52         29.30       366.92 o                         
   9   4   2        963.04        322.12       410.20 o                         
  10   4   2       2899.24       4141.60      1131.68 o                         
 -10   5   2       1025.27        738.24       371.52 o                         
  -9   5   2        853.70        755.23       314.12 o                         
  -8   5   2       2590.14       2294.52       394.29 o                         
  -7   5   2       2396.24       2430.18       307.79 o                         
  -6   5   2      13725.77      13826.95       572.75 o                         
  -5   5   2       6956.09       7757.57       407.15 o                         
  -4   5   2       3736.34       3782.88       328.46 o                         
  -3   5   2      35287.61      34899.43       782.65 o                         
  -2   5   2      19226.62      18931.73       516.15 o                         
  -1   5   2        775.17        692.52       109.90 o                         
   0   5   2      15195.40      14789.60       379.36 o                         
   1   5   2        779.16        887.46       114.83 o                         
   2   5   2      56572.70      57265.44       777.13 o                         
   3   5   2        179.53        132.65        94.60 o                         
   4   5   2      19548.60      19518.10       506.29 o                         
   5   5   2       1999.44       1830.70       202.01 o                         
   6   5   2      29420.15      30515.88       742.31 o                         
   7   5   2       8797.70       9201.41       510.28 o                         
   8   5   2      20301.04      22275.05      1126.45 o                         
   9   5   2        278.22       -152.30       334.08 o                         
  10   5   2        149.67       -668.23       668.23 o                         
 -10   6   2        924.54       1239.94       426.15 o                         
  -9   6   2        513.53        343.17       411.07 o                         
  -8   6   2        298.47       -183.26       305.70 o                         
  -7   6   2        177.54        543.37       205.01 o                         
  -6   6   2      23702.23      23700.42       759.21 o                         
  -5   6   2       7795.42       7846.50       419.36 o                         
  -4   6   2      41718.57      41823.09      1075.55 o                         
  -3   6   2      19417.80      19236.77       609.94 o                         
  -2   6   2      25021.98      24598.52       612.42 o                         
  -1   6   2      12885.80      12629.91       352.17 o                         
   0   6   2     100420.02     100183.26      1325.97 o                         
   1   6   2      73010.91      74295.38       769.37 o                         
   2   6   2      19958.28      20973.76       365.43 o                         
   3   6   2       3458.18       3564.98       181.30 o                         
   4   6   2        139.91         42.24       110.45 o                         
   5   6   2      25936.00      26250.78       638.60 o                         
   6   6   2        972.53        769.33       192.73 o                         
   7   6   2       1776.87       1930.46       322.23 o                         
   8   6   2        422.64        472.06       323.13 o                         
   9   6   2       5551.38       5444.01       640.11 o                         
  10   6   2        508.87       1025.06       719.09 o                         
 -10   7   2        136.59        302.63       560.34 o                         
  -9   7   2        503.81        269.28       296.28 o                         
  -8   7   2          2.40        416.57       305.61 o                         
  -7   7   2      35680.73      37371.33      1042.24 o                         
  -6   7   2        119.71        298.33       229.77 o                         
  -5   7   2       6583.85       6357.68       473.28 o                         
  -4   7   2       7206.03       8223.08       501.50 o                         
  -3   7   2      23737.27      24755.58       714.42 o                         
  -2   7   2        554.77        546.41       120.45 o                         
  -1   7   2        854.18       1032.10       139.59 o                         
   0   7   2      10538.43      10711.83       364.32 o                         
   1   7   2      46449.93      46645.70       875.24 o                         
   2   7   2        291.49        188.28        95.82 o                         
   3   7   2       1765.65       1763.11       143.22 o                         
   4   7   2       5957.35       6116.85       278.03 o                         
   5   7   2       9906.81      10141.02       416.12 o                         
   6   7   2       2809.40       2679.17       252.82 o                         
   7   7   2      12668.30      12596.34       698.87 o                         
   8   7   2        884.14        578.36       303.21 o                         
   9   7   2       4658.45       5052.60       792.91 o                         
 -10   8   2         70.45       1020.83       746.17 o                         
  -9   8   2        212.50        -64.19       342.81 o                         
  -8   8   2        987.61        866.74       227.41 o                         
  -7   8   2        344.28        359.89       288.15 o                         
  -6   8   2       3198.43       3253.71       327.39 o                         
  -5   8   2       5602.26       5377.76       449.37 o                         
  -4   8   2       4875.96       4974.97       396.45 o                         
  -3   8   2      25305.28      25735.83       748.97 o                         
  -2   8   2       2781.73       2755.16       194.42 o                         
  -1   8   2       1170.91       1121.63       158.77 o                         
   0   8   2      32969.43      31870.01       652.49 o                         
   1   8   2     160434.42     160871.95      2421.74 o                         
   2   8   2      63823.82      64140.47       806.56 o                         
   3   8   2      10153.50      10518.74       318.53 o                         
   4   8   2        623.05        678.48       160.63 o                         
   5   8   2      45232.00      46890.02       876.85 o                         
   6   8   2       3342.60       3426.48       284.01 o                         
   7   8   2       1630.16       1759.59       336.13 o                         
   8   8   2       1337.96       1319.17       359.89 o                         
   9   8   2       9523.85       9496.99       831.55 o                         
 -10   9   2       2002.89       1535.81       887.40 o                         
  -9   9   2         13.85       -425.27       425.27 o                         
  -8   9   2       5755.27       5457.92       504.15 o                         
  -7   9   2      14491.19      14999.76       702.30 o                         
  -6   9   2      20387.27      21468.28       776.30 o                         
  -5   9   2       2401.71       2762.16       352.49 o                         
  -4   9   2         38.56        224.91       240.19 o                         
  -3   9   2      62013.43      60725.41      1187.23 o                         
  -2   9   2      14473.82      13993.45       415.25 o                         
  -1   9   2        654.92        517.65       277.03 o                         
   0   9   2       6569.49       6436.23       565.31 o                         
   1   9   2      27676.87      28123.69       645.01 o                         
   2   9   2      29627.11      29813.89       676.74 o                         
   3   9   2       2935.56       2729.11       184.08 o                         
   4   9   2        961.91        830.21       158.06 o                         
   5   9   2         15.51         82.63       158.76 o                         
   6   9   2      14793.40      14287.78       543.62 o                         
   7   9   2       7013.55       7053.80       552.05 o                         
   8   9   2      12783.97      12309.36       767.53 o                         
   9   9   2        464.62        767.32       555.86 o                         
  -9  10   2        908.13        843.10       440.39 o                         
  -8  10   2       5757.54       6261.50       520.30 o                         
  -7  10   2       2862.83       2689.75       358.34 o                         
  -6  10   2       8156.12       7352.65       483.58 o                         
  -5  10   2      35379.71      35929.79      1105.60 o                         
  -4  10   2      38884.08      39205.24      1065.79 o                         
  -3  10   2        960.52        670.12       169.41 o                         
  -2  10   2       3698.75       3653.44       241.03 o                         
  -1  10   2      58533.99      59532.68      1015.65 o                         
   0  10   2      41813.88      42025.49       875.40 o                         
   1  10   2       2344.35       2627.00       230.90 o                         
   2  10   2       2878.86       3116.23       272.19 o                         
   3  10   2       1147.92       1030.07       154.14 o                         
   4  10   2       7751.63       8236.77       375.48 o                         
   5  10   2      17396.12      16648.44       552.86 o                         
   6  10   2       7636.10       7643.71       408.44 o                         
   7  10   2         83.16       -111.47       241.61 o                         
   8  10   2        179.80        435.27       272.66 o                         
   9  10   2       2642.28       2220.20       485.63 o                         
  -9  11   2          7.39       -336.14       336.14 o                         
  -8  11   2       1468.42       1763.76       352.77 o                         
  -7  11   2       2342.55       2826.30       374.82 o                         
  -6  11   2        268.20        129.41       205.16 o                         
  -5  11   2       6519.80       6816.50       524.88 o                         
  -4  11   2        685.62        915.45       308.43 o                         
  -3  11   2        795.00        563.21       161.61 o                         
  -2  11   2      32386.64      33023.90       697.67 o                         
  -1  11   2      19267.99      18428.93       585.56 o                         
   0  11   2      27778.64      27998.02       969.39 o                         
   1  11   2        793.00        565.66       161.03 o                         
   2  11   2      17089.96      17285.18       585.18 o                         
   3  11   2      42347.46      42500.36       737.70 o                         
   4  11   2      28939.66      28833.62       744.50 o                         
   5  11   2        321.94        429.74       161.56 o                         
   6  11   2        191.36        414.99       234.24 o                         
   7  11   2      25944.77      26116.25      1059.61 o                         
   8  11   2       1161.86       1177.46       348.26 o                         
   9  11   2       1470.17       1643.63       557.48 o                         
  -9  12   2      15355.24      16175.85      1035.34 o                         
  -8  12   2       2651.11       2949.69       416.66 o                         
  -7  12   2         41.07        199.76       254.80 o                         
  -6  12   2         42.59         28.95       208.33 o                         
  -5  12   2      25799.89      26698.00      1010.22 o                         
  -4  12   2        262.20         -9.46       186.64 o                         
  -3  12   2        954.15       1103.22       192.93 o                         
  -2  12   2       2627.35       2344.03       228.89 o                         
  -1  12   2      21700.30      20279.59       621.96 o                         
   0  12   2       4908.69       4909.55       412.88 o                         
   1  12   2       2246.68       2098.07       237.50 o                         
   2  12   2      22872.74      22937.15       690.98 o                         
   3  12   2      15949.29      16081.96       480.55 o                         
   4  12   2       1341.32       1221.92       239.25 o                         
   5  12   2      12159.92      12214.98       569.05 o                         
   6  12   2        160.05         -8.16       226.56 o                         
   7  12   2        910.64        955.26       312.51 o                         
   8  12   2         50.48         21.26       272.34 o                         
   9  12   2       1294.40       1694.31       625.29 o                         
  10  12   2         95.02       -689.50       748.81 o                         
  -9  13   2        305.89        121.67       398.30 o                         
  -8  13   2       2352.90       2329.47       542.67 o                         
  -7  13   2       1096.81        466.93       234.39 o                         
  -6  13   2       6065.09       6697.64       583.63 o                         
  -5  13   2        754.26        763.93       263.70 o                         
  -4  13   2       3570.58       3464.25       408.56 o                         
  -3  13   2      24628.50      24860.32       781.33 o                         
  -2  13   2      17574.86      17178.07       630.85 o                         
  -1  13   2      68589.34      68115.63      1134.13 o                         
   0  13   2        539.53        469.93       158.76 o                         
   1  13   2         55.28        268.21       173.19 o                         
   2  13   2       5071.14       5251.68       364.11 o                         
   3  13   2      49998.83      50326.57       936.77 o                         
   4  13   2       1574.52       1688.83       222.85 o                         
   5  13   2       7331.07       7169.27       459.65 o                         
   6  13   2        157.04        -29.10       233.69 o                         
   7  13   2       3497.49       3257.15       542.87 o                         
   8  13   2        591.34        238.76       388.24 o                         
   9  13   2         87.02       -546.02       673.51 o                         
  10  13   2          4.75        676.81       771.93 o                         
  -9  14   2       5071.90       4204.09       909.20 o                         
  -8  14   2       4407.75       3766.61       453.06 o                         
  -7  14   2         23.02        127.92       247.36 o                         
  -6  14   2        169.21        488.47       272.70 o                         
  -5  14   2       4616.67       4215.89       481.28 o                         
  -4  14   2       6975.37       7226.62       557.14 o                         
  -3  14   2        106.48        103.44       217.30 o                         
  -2  14   2       3214.41       3131.94       322.26 o                         
  -1  14   2       1378.48       1313.19       317.57 o                         
   0  14   2       9666.67       9517.18       481.32 o                         
   1  14   2       6383.01       6390.02       424.87 o                         
   2  14   2        284.23        264.38       165.85 o                         
   3  14   2       1288.37       1250.60       191.26 o                         
   4  14   2      39205.03      39392.03       925.44 o                         
   5  14   2         86.95        333.75       221.32 o                         
   6  14   2      17802.63      17534.25      1067.38 o                         
   7  14   2         85.79        108.88       374.54 o                         
   8  14   2       2750.61       2329.16       711.53 o                         
   9  14   2         56.89        458.43       434.12 o                         
  10  14   2       6281.80       6345.50      1255.60 o                         
  -9  15   2        313.43        641.14       532.81 o                         
  -8  15   2       9095.99       9028.08       667.31 o                         
  -7  15   2       6220.48       5550.10       503.07 o                         
  -6  15   2       7497.15       7576.10       631.59 o                         
  -5  15   2       1295.08       1265.74       318.32 o                         
  -4  15   2      30849.56      28850.08      1067.03 o                         
  -3  15   2      11794.44      12135.61       593.08 o                         
  -2  15   2      40722.81      41104.36      1028.62 o                         
  -1  15   2        881.08        475.57       267.62 o                         
   0  15   2        265.27        830.51       362.73 o                         
   1  15   2        349.04        373.71       195.84 o                         
   2  15   2      11803.57      11769.03       547.41 o                         
   3  15   2        292.71        314.50       188.99 o                         
   4  15   2       2663.06       3014.16       304.30 o                         
   5  15   2       1199.00        711.84       217.80 o                         
   6  15   2        555.83        715.67       289.41 o                         
   7  15   2        749.41        257.85       374.64 o                         
   8  15   2        304.28        361.66       375.41 o                         
   9  15   2          9.96        793.07       650.92 o                         
  10  15   2         79.63       -677.08       677.08 o                         
  -9  16   2       4247.62       3942.51       995.07 o                         
  -8  16   2         71.35       -186.80       304.97 o                         
  -7  16   2       4428.91       4387.36       474.92 o                         
  -6  16   2        269.51        263.39       356.00 o                         
  -5  16   2       2892.27       2961.40       434.85 o                         
  -4  16   2       2884.75       3394.47       449.42 o                         
  -3  16   2      13999.87      13759.68       651.27 o                         
  -2  16   2       8310.94       8475.46       506.98 o                         
  -1  16   2       2473.85       2495.68       420.71 o                         
   0  16   2      15291.83      15758.51       975.97 o                         
   1  16   2       5253.99       5221.49       594.64 o                         
   2  16   2      20959.88      19220.73       706.82 o                         
   3  16   2       8231.33       8175.92       511.60 o                         
   4  16   2       3923.80       4195.81       350.66 o                         
   5  16   2      19389.74      19677.06       795.00 o                         
   6  16   2       6010.32       6486.98       605.14 o                         
   7  16   2        629.38        709.18       370.47 o                         
   8  16   2       1353.08       1639.38       529.03 o                         
   9  16   2       4313.75       3912.78      1060.34 o                         
  10  16   2       1588.29        440.99       547.34 o                         
  -9  17   2       1204.93       1730.94       719.62 o                         
  -8  17   2       1261.75       1220.98       485.86 o                         
  -7  17   2       6289.40       6551.11       580.51 o                         
  -6  17   2        788.60        933.57       357.69 o                         
  -5  17   2         41.52        110.09       321.63 o                         
  -4  17   2         34.15       -126.85       293.43 o                         
  -3  17   2      16592.66      17514.98       753.76 o                         
  -2  17   2       9128.85       8756.82       528.52 o                         
  -1  17   2       9388.56       9895.87      1538.52 o                         
   0  17   2      10494.41      10142.97       826.57 o                         
   1  17   2       2382.72       2266.49       439.45 o                         
   2  17   2       3043.64       2787.95       386.29 o                         
   3  17   2      17514.66      16650.58       725.57 o                         
   4  17   2       9033.29       8874.23       505.33 o                         
   5  17   2        426.80        476.86       270.72 o                         
   6  17   2        281.09        297.66       310.09 o                         
   7  17   2       5970.59       4953.86       596.28 o                         
   8  17   2         20.43       -396.41       396.41 o                         
   9  17   2        723.49         26.16       574.43 o                         
  -9  18   2        349.01       -718.16       718.16 o                         
  -8  18   2       3529.27       3361.28       617.91 o                         
  -7  18   2        573.71        457.54       303.85 o                         
  -6  18   2       2971.47       3162.79       596.51 o                         
  -5  18   2       9724.30       9556.67       718.43 o                         
  -4  18   2       1748.82       1810.01       430.80 o                         
  -3  18   2       3096.59       2595.66       343.14 o                         
  -2  18   2        393.45        603.70       246.29 o                         
  -1  18   2      12495.47      12677.48       962.23 o                         
   0  18   2        562.84        257.35       470.19 o                         
   1  18   2      21987.77      21092.79      1795.21 o                         
   2  18   2       1775.28       1278.09       410.74 o                         
   3  18   2        680.43        321.53       233.67 o                         
   4  18   2       6942.60       6240.79       492.26 o                         
   5  18   2       2050.85       2039.78       399.22 o                         
   6  18   2        969.44        871.57       305.34 o                         
   7  18   2         88.84       -160.07       310.46 o                         
   8  18   2        498.51        103.84       549.06 o                         
   9  18   2        321.60        826.36       566.90 o                         
  -9  19   2        435.69        604.94       531.23 o                         
  -8  19   2        588.96       1562.23       638.50 o                         
  -7  19   2        924.38        703.77       321.54 o                         
  -6  19   2       8675.80       9323.42       762.15 o                         
  -5  19   2       1814.85       1791.06       580.64 o                         
  -4  19   2        211.44        551.95       304.15 o                         
  -3  19   2       1268.35       1271.46       292.29 o                         
  -2  19   2      18566.36      18890.79       802.70 o                         
  -1  19   2       2194.18       2389.21       499.31 o                         
   0  19   2       3241.86       3190.67       532.56 o                         
   1  19   2        314.34        117.01       460.21 o                         
   2  19   2      15837.32      14476.89      1489.64 o                         
   3  19   2        343.18        605.24       268.08 o                         
   4  19   2       6287.69       5203.17       420.43 o                         
   5  19   2        722.13        398.44       317.66 o                         
   6  19   2       4133.31       3943.93       516.92 o                         
   7  19   2       1188.69       1335.43       680.38 o                         
   8  19   2       8201.67       9300.73      1478.87 o                         
   9  19   2        880.94       -207.02       593.71 o                         
  -9  20   2        742.09        479.17       525.81 o                         
  -8  20   2        293.17       1117.01       694.52 o                         
  -7  20   2        579.35        448.10       395.02 o                         
  -6  20   2      13781.46      15318.47       984.42 o                         
  -5  20   2       2923.54       3808.16       585.17 o                         
  -4  20   2      10585.30      11232.43       792.73 o                         
  -3  20   2       1207.36       1047.66       613.09 o                         
  -2  20   2       7055.30       6681.10       511.67 o                         
  -1  20   2       3037.88       2608.49       584.14 o                         
   0  20   2      22200.36      21821.40      1280.90 o                         
   1  20   2        722.90        487.46       497.54 o                         
   2  20   2       3201.56       3016.35       573.24 o                         
   3  20   2         26.02        -95.03       241.76 o                         
   4  20   2        129.86        360.90       221.41 o                         
   5  20   2        810.54        666.82       406.80 o                         
   6  20   2        455.69        397.02       421.78 o                         
   7  20   2        281.31       2036.78       954.51 o                         
   8  20   2        239.67       -294.48       550.25 o                         
  -9  21   2        358.58        237.80       581.03 o                         
  -8  21   2        115.06       1002.47       658.05 o                         
  -7  21   2       4961.45       4532.52      1104.99 o                         
  -6  21   2        247.59        240.02       366.56 o                         
  -5  21   2        866.36        721.79       350.63 o                         
  -4  21   2       4359.67       3581.11       515.04 o                         
  -3  21   2       1455.99       1458.97       330.70 o                         
  -2  21   2        159.70        161.17       235.84 o                         
  -1  21   2        769.86        561.92       555.89 o                         
   0  21   2       2238.86       2320.29       531.88 o                         
   1  21   2       3670.17       3637.83       812.63 o                         
   2  21   2       3247.68       2613.93       809.32 o                         
   3  21   2       6476.84       5881.04       563.23 o                         
   4  21   2       3488.49       3935.52       400.92 o                         
   5  21   2       2348.15       1991.86       411.18 o                         
   6  21   2       4272.69       3946.87       758.70 o                         
   7  21   2       7523.41       7041.61      1275.81 o                         
   8  21   2       2969.32       2701.97       826.63 o                         
  -8  22   2        445.52        586.05       550.12 o                         
  -7  22   2         11.78       1871.51       859.39 o                         
  -6  22   2         13.68        823.33       556.99 o                         
  -5  22   2       7826.05       8543.29       759.60 o                         
  -4  22   2        159.81         14.43       435.81 o                         
  -3  22   2       5972.40       5445.75       511.16 o                         
  -2  22   2       1430.57       1718.27       368.50 o                         
  -1  22   2       6169.22       6026.08       634.88 o                         
   0  22   2       3478.10       3104.78       566.28 o                         
   1  22   2      26665.79      25581.81      1473.57 o                         
   2  22   2       6917.06       6294.96       676.71 o                         
   3  22   2       1335.03       1080.04       317.17 o                         
   4  22   2        270.42        175.78       323.74 o                         
   5  22   2       5667.51       6071.20       713.40 o                         
   6  22   2       1023.66        790.83       588.03 o                         
   7  22   2        682.79         32.90       516.56 o                         
   8  22   2        728.22       -567.42       772.73 o                         
  -8  23   2       1201.24       1124.94       644.18 o                         
  -7  23   2       4061.15       2634.99       883.70 o                         
  -5  23   2         70.09        787.00       748.29 o                         
  -4  23   2         31.21       -323.47       323.47 o                         
  -3  23   2       4904.82       4448.86       541.89 o                         
  -2  23   2       1974.31       2169.25       395.36 o                         
  -1  23   2        519.11        559.63       377.03 o                         
   0  23   2       2194.69       2899.52       602.77 o                         
   1  23   2       2279.17       1822.63       978.49 o                         
   2  23   2       3422.19       3863.70       502.45 o                         
   3  23   2        889.40        462.36       324.92 o                         
   4  23   2        187.02        162.20       311.38 o                         
   5  23   2         42.42       -394.86       484.22 o                         
   6  23   2       1826.36       1104.33       594.38 o                         
   7  23   2         83.17        603.49       670.21 o                         
  -7  24   2       1260.65       1695.67       746.04 o                         
  -4  24   2       4587.60       4246.76      1064.70 o                         
  -3  24   2        498.10        141.83       305.92 o                         
  -2  24   2         10.51        187.41       283.66 o                         
  -1  24   2       1515.33        688.74       411.73 o                         
   0  24   2      11034.80      10190.89      1011.67 o                         
   1  24   2        311.81        835.74       412.49 o                         
   2  24   2       6562.29       6971.60       659.09 o                         
   3  24   2        843.54        710.19       304.61 o                         
   4  24   2       3718.11       3757.15       940.51 o                         
   5  24   2       1595.12       1537.79       763.61 o                         
   6  24   2       4294.20       4839.42      1165.89 o                         
   7  24   2        160.82       1629.21       991.24 o                         
  -7  25   2        784.75        537.04       637.05 o                         
  -6  25   2       2717.30       3115.08       958.35 o                         
  -3  25   2         78.72       -490.14       727.28 o                         
  -2  25   2       9700.00      10679.23       797.43 o                         
  -1  25   2        664.34        157.26       310.42 o                         
   0  25   2         12.25       -476.46       476.46 o                         
   1  25   2        424.36        613.88       509.69 o                         
   2  25   2       3129.61       3043.58       521.67 o                         
   3  25   2       2651.30       2056.41       905.17 o                         
   4  25   2        881.03        837.07       804.04 o                         
   5  25   2        231.90       -321.03       562.54 o                         
   6  25   2         20.08       -795.19       823.72 o                         
  -6  26   2        215.38       -648.54       648.54 o                         
  -1  26   2       5851.84       6274.78      1889.28 o                         
   0  26   2        361.37       -169.92       467.00 o                         
   1  26   2       1624.31       2080.64       814.08 o                         
   2  26   2         27.42       -555.40       555.40 o                         
   3  26   2       1512.15        -95.12       424.10 o                         
   4  26   2       2446.19       2700.65       905.63 o                         
   5  26   2       2194.71       2279.34       934.83 o                         
   6  26   2       1100.04        479.97       611.02 o                         
   3  27   2      12148.61      14102.76      1939.02 o                         
   4  27   2        233.42       1227.06       821.48 o                         
   5  27   2       1433.67       1226.67       760.31 o                         
   3  28   2       2135.72       3322.24       986.62 o                         
   4  28   2       3904.44       2285.02       906.16 o                         
   2  29   2       3147.29       3718.31      1122.03 o                         
   3  29   2        349.46        709.71       794.00 o                         
   2  30   2       1370.63        737.32       769.29 o                         
   1  31   2        474.17        190.90       836.27 o                         
  -9   0   3      34060.97      34626.58      1946.36 o                         
  -7   0   3       5524.71       5399.76       701.77 o                         
  -5   0   3     116908.51     113514.03      2832.57 o                         
  -3   0   3      75697.96      76416.25      1509.54 o                         
  -1   0   3       6754.90       6361.82       250.71 o                         
   1   0   3       2455.55       2393.92       349.33 o                         
   3   0   3      17399.23      18100.53       466.90 o                         
   5   0   3        457.32        311.72       172.40 o                         
   7   0   3        233.68        381.01       584.27 o                         
   9   0   3       2345.13       1661.18       738.51 o                         
 -10   1   3       2816.05       2272.23       451.57 o                         
  -9   1   3       2005.64       2437.50       461.59 o                         
  -8   1   3        668.88        642.32       294.78 o                         
  -7   1   3        484.75        799.84       300.96 o                         
  -6   1   3       1594.72       1405.32       279.60 o                         
  -5   1   3        153.93        105.37        99.59 o                         
  -4   1   3      25204.22      24456.62       554.32 o                         
  -3   1   3        465.12        618.99       188.71 o                         
  -2   1   3      26271.73      25489.17       530.49 o                         
  -1   1   3      49486.83      48583.46       593.44 o                         
   0   1   3      56430.35      57067.04       904.36 o                         
   1   1   3       1221.49       1348.77        90.17 o                         
   2   1   3      56928.80      56534.14       461.68 o                         
   3   1   3     100775.54     100230.96      1112.89 o                         
   4   1   3      26044.96      26935.14       472.23 o                         
   5   1   3      12386.16      12659.86       443.70 o                         
   6   1   3        147.43        184.08       146.42 o                         
   7   1   3      18536.79      18545.12       797.96 o                         
   8   1   3       4802.76       4701.37       457.73 o                         
   9   1   3       3544.24       3214.50       637.50 o                         
 -10   2   3       7200.51       7180.70       962.33 o                         
  -9   2   3        996.16        351.33       317.06 o                         
  -8   2   3       1585.31       1329.92       377.16 o                         
  -7   2   3       1620.52       1702.01       325.61 o                         
  -6   2   3       3386.22       3274.20       286.47 o                         
  -5   2   3       7727.22       7190.60       357.99 o                         
  -4   2   3      67211.52      67565.66      1174.78 o                         
  -3   2   3       2011.80       2114.91       221.16 o                         
  -2   2   3      58486.36      58389.48       805.84 o                         
  -1   2   3     162841.98     159097.53      1507.43 o                         
   0   2   3      12371.83      12334.93       199.86 o                         
   1   2   3      10667.64      10596.42       205.48 o                         
   2   2   3      19324.98      19318.63       279.41 o                         
   3   2   3      22389.95      22670.16       374.82 o                         
   4   2   3      17590.29      17534.11       412.28 o                         
   5   2   3       1541.18       1801.34       199.81 o                         
   6   2   3       7909.46       7639.44       425.01 o                         
   7   2   3         66.20        108.02       219.27 o                         
   8   2   3       7379.70       7555.11       583.37 o                         
   9   2   3        998.64        498.59       597.02 o                         
 -10   3   3       5190.28       5278.10       686.40 o                         
  -9   3   3       2170.62       2454.57       466.39 o                         
  -8   3   3       6050.38       6834.01       612.52 o                         
  -7   3   3       1854.80       1404.73       323.38 o                         
  -6   3   3      41249.43      41884.66       937.78 o                         
  -5   3   3        573.80        537.93       175.76 o                         
  -4   3   3       5104.61       4626.53       425.62 o                         
  -3   3   3      40302.96      39478.84       797.97 o                         
  -2   3   3      83580.34      83259.91       993.04 o                         
  -1   3   3       5761.39       6273.17       224.10 o                         
   0   3   3        830.64        753.74        93.23 o                         
   1   3   3     118887.95     117590.95       799.75 o                         
   2   3   3      27423.92      27326.65       324.60 o                         
   3   3   3      41671.93      42083.11       514.00 o                         
   4   3   3       5450.18       5665.33       246.28 o                         
   5   3   3        392.98        500.08       139.13 o                         
   6   3   3       2291.37       2237.40       250.20 o                         
   7   3   3         91.96        -14.73       216.83 o                         
   8   3   3       4419.12       4737.59       548.60 o                         
   9   3   3         27.99         62.49       367.97 o                         
 -10   4   3        537.99        994.05       474.55 o                         
  -9   4   3       3922.34       4890.97       590.04 o                         
  -8   4   3        419.21        524.82       334.13 o                         
  -7   4   3         17.07       -247.67       402.81 o                         
  -6   4   3        342.20        210.19       199.89 o                         
  -5   4   3      10724.08      10438.09       452.06 o                         
  -4   4   3       6285.97       5621.51       379.14 o                         
  -3   4   3      18659.27      18881.52       571.47 o                         
  -2   4   3       4017.25       3978.00       254.61 o                         
  -1   4   3        189.24        254.06       105.38 o                         
   0   4   3      44814.24      44619.24       439.36 o                         
   1   4   3      35223.37      35774.04       393.97 o                         
   2   4   3      37685.15      37811.75       406.32 o                         
   3   4   3       2645.43       2422.42       141.42 o                         
   4   4   3       5246.62       5281.97       241.35 o                         
   5   4   3      24528.02      24317.24       593.77 o                         
   6   4   3      20887.17      21629.79       703.40 o                         
   7   4   3       4913.68       5133.35       477.71 o                         
   8   4   3       1176.60       1442.96       442.77 o                         
   9   4   3       8146.00       8433.89      1074.60 o                         
 -10   5   3        628.12       1073.41       424.74 o                         
  -9   5   3        795.58        855.59       353.36 o                         
  -8   5   3        965.57       1254.73       326.09 o                         
  -7   5   3      38724.14      39008.43      1258.85 o                         
  -6   5   3       9645.69       9213.04       483.67 o                         
  -5   5   3      11455.54      11754.27       598.62 o                         
  -4   5   3       1816.73       1709.50       250.95 o                         
  -3   5   3      47956.30      48474.44       932.26 o                         
  -2   5   3       2811.86       2584.04       186.75 o                         
  -1   5   3      40888.86      41214.12       879.68 o                         
   0   5   3       2649.89       2717.95       146.10 o                         
   1   5   3       3836.87       3802.30       145.62 o                         
   2   5   3       3758.43       3521.26       143.26 o                         
   3   5   3       4272.91       4272.10       200.55 o                         
   4   5   3      25857.49      25783.47       519.94 o                         
   5   5   3       4168.91       4283.93       273.56 o                         
   6   5   3        248.05         66.86       179.28 o                         
   7   5   3       6909.48       6353.59       502.75 o                         
   8   5   3       1921.38       2361.67       456.24 o                         
   9   5   3        543.96        602.42       397.23 o                         
 -10   6   3       3486.76       2638.16       685.58 o                         
  -9   6   3        534.75        386.23       414.90 o                         
  -8   6   3      11890.50      11932.41       786.27 o                         
  -7   6   3        185.47        324.13       194.14 o                         
  -6   6   3      15701.78      15748.40       626.70 o                         
  -5   6   3       1022.30        954.44       257.93 o                         
  -4   6   3      35021.87      35617.67       935.27 o                         
  -3   6   3         89.00        176.05       166.76 o                         
  -2   6   3      34856.38      35231.09       642.65 o                         
  -1   6   3      54608.91      54098.77       755.92 o                         
   0   6   3      70384.31      70728.89       785.04 o                         
   1   6   3      73870.14      75673.56       778.75 o                         
   2   6   3         52.04        170.05        77.61 o                         
   3   6   3       2822.87       2756.13       160.78 o                         
   4   6   3       8150.27       8511.88       316.21 o                         
   5   6   3      35313.66      35748.12       738.95 o                         
   6   6   3       1402.24       1486.05       235.71 o                         
   7   6   3      11630.80      12058.92       673.89 o                         
   8   6   3         99.35        215.72       435.76 o                         
   9   6   3       1136.64       2154.79       560.57 o                         
 -10   7   3         94.54        -50.62       972.61 o                         
  -9   7   3         47.07        450.44       329.16 o                         
  -8   7   3       4804.79       4620.35       533.31 o                         
  -7   7   3       1127.42       1293.18       272.91 o                         
  -6   7   3      16409.94      16501.78       655.27 o                         
  -5   7   3       1532.76       1373.23       287.27 o                         
  -4   7   3      11233.32      11135.28       549.57 o                         
  -3   7   3        347.23        224.05       164.57 o                         
  -2   7   3      25610.73      26542.88       586.61 o                         
  -1   7   3       2695.22       2844.14       187.11 o                         
   0   7   3      81859.83      83525.65       900.37 o                         
   1   7   3         89.49        110.08        85.99 o                         
   2   7   3       2887.54       3050.77       150.56 o                         
   3   7   3         63.80        283.34       110.80 o                         
   4   7   3      10617.84      10574.81       355.25 o                         
   5   7   3       3015.02       2840.42       237.82 o                         
   6   7   3       9649.04      10137.41       510.54 o                         
   7   7   3          5.79         13.57       199.78 o                         
   8   7   3      14939.31      15427.25       972.73 o                         
   9   7   3        415.21       1394.52      1019.98 o                         
 -10   8   3       2457.14       1616.02       991.11 o                         
  -9   8   3        201.71         31.08       316.70 o                         
  -8   8   3       8874.66       8480.32       697.53 o                         
  -7   8   3        334.31        403.72       409.75 o                         
  -6   8   3       7785.93       8613.38       502.62 o                         
  -5   8   3        288.48         37.27       231.25 o                         
  -4   8   3      23065.08      22556.59       787.38 o                         
  -3   8   3         67.71       -174.39       174.39 o                         
  -2   8   3      26095.58      26827.22       621.49 o                         
  -1   8   3      34362.72      34558.94       666.91 o                         
   0   8   3     112118.14     114026.98      1439.30 o                         
   1   8   3      35411.39      35848.52       622.67 o                         
   2   8   3       1688.92       1544.23       142.89 o                         
   3   8   3       1083.06       1159.72       184.87 o                         
   4   8   3      22563.65      23122.91       531.23 o                         
   5   8   3      14503.40      14233.77       493.70 o                         
   6   8   3       5127.13       5289.71       394.26 o                         
   7   8   3        684.96        937.15       264.57 o                         
   8   8   3         12.58        915.01       350.42 o                         
   9   8   3         93.43       -474.62       474.62 o                         
 -10   9   3        303.24        564.52       713.14 o                         
  -9   9   3       1690.63       1502.70       456.89 o                         
  -8   9   3         84.55        175.36       298.90 o                         
  -7   9   3      28350.07      28240.85       945.98 o                         
  -6   9   3        537.19        620.86       273.41 o                         
  -5   9   3      12897.75      13224.50       704.25 o                         
  -4   9   3        193.03         94.17       223.02 o                         
  -3   9   3      20200.68      21458.59       611.03 o                         
  -2   9   3        191.68        243.63       135.41 o                         
  -1   9   3      45206.75      45414.84       793.92 o                         
   0   9   3       1520.38       1743.31       210.40 o                         
   1   9   3        687.10        698.91       132.93 o                         
   2   9   3       1499.24       1554.45       163.53 o                         
   3   9   3       4399.33       4539.00       229.25 o                         
   4   9   3      23088.81      23511.68       550.61 o                         
   5   9   3       1289.00       1688.89       212.33 o                         
   6   9   3        667.24        678.33       317.34 o                         
   7   9   3       7781.52       7221.09       556.71 o                         
   8   9   3       9910.34      11896.58       890.08 o                         
   9   9   3        576.39       1448.74      1546.64 o                         
 -10  10   3        400.11        979.22       647.62 o                         
  -9  10   3       7254.72       7297.92       701.17 o                         
  -8  10   3       1353.73       1082.55       308.07 o                         
  -7  10   3        214.89        425.92       249.07 o                         
  -6  10   3        395.79        203.59       261.59 o                         
  -5  10   3      19058.42      19654.39       834.91 o                         
  -4  10   3      10902.43      11027.61       491.78 o                         
  -3  10   3       7241.23       6690.10       367.63 o                         
  -2  10   3       5770.31       5278.44       289.47 o                         
  -1  10   3       9297.20       8901.27       384.35 o                         
   0  10   3      10202.58      10506.47       488.34 o                         
   1  10   3      19343.08      18261.26       561.56 o                         
   2  10   3      20638.18      21189.11       556.14 o                         
   3  10   3        270.57        229.08       126.81 o                         
   4  10   3         81.87        165.25       129.92 o                         
   5  10   3      16354.42      16325.49       626.37 o                         
   6  10   3      20503.01      21288.10       759.25 o                         
   7  10   3       5288.77       5316.70       509.39 o                         
   8  10   3       1661.96        816.36       388.05 o                         
   9  10   3       2632.31       2199.40       592.33 o                         
  10  10   3       1947.64        960.20       499.78 o                         
  -9  11   3         53.60        441.42       503.17 o                         
  -8  11   3       9446.26       9328.09       632.17 o                         
  -7  11   3        494.60        318.71       217.95 o                         
  -6  11   3      29074.57      29273.46      1106.75 o                         
  -5  11   3         46.65         57.07       252.95 o                         
  -4  11   3       5426.05       4976.66       360.48 o                         
  -3  11   3      11535.71      11931.40       497.69 o                         
  -2  11   3      41310.23      39612.76       775.45 o                         
  -1  11   3      10969.62      11431.15       452.85 o                         
   0  11   3        409.13        344.12       203.58 o                         
   1  11   3      31175.11      31773.40       759.89 o                         
   2  11   3      11269.16      10944.02       421.84 o                         
   3  11   3      53201.27      54398.42       844.42 o                         
   4  11   3       1456.85       1379.24       177.27 o                         
   5  11   3        370.84        451.94       196.65 o                         
   6  11   3       4129.39       4279.66       384.65 o                         
   7  11   3       1771.70       1553.62       314.88 o                         
   8  11   3        718.87       2232.60      1351.05 o                         
   9  11   3        274.16        426.69       796.11 o                         
  10  11   3         12.29         86.53       569.93 o                         
  -9  12   3         10.28         66.93       446.78 o                         
  -8  12   3       1166.84       1114.80       285.29 o                         
  -7  12   3          7.77        247.95       225.65 o                         
  -6  12   3        662.43        150.45       271.84 o                         
  -5  12   3        960.40       1049.80       231.57 o                         
  -4  12   3      20908.70      20367.83       694.35 o                         
  -3  12   3       6123.52       5941.37       378.05 o                         
  -2  12   3      24527.12      24513.60       637.25 o                         
  -1  12   3      18517.48      18541.88       564.32 o                         
   0  12   3       8430.85       8136.28       463.47 o                         
   1  12   3       5517.29       5225.02       385.44 o                         
   2  12   3      20313.06      21000.22       594.30 o                         
   3  12   3       2375.19       2303.79       214.51 o                         
   4  12   3       8061.78       7608.19       362.75 o                         
   5  12   3       1141.80       1346.37       288.19 o                         
   6  12   3      12917.85      12303.45       608.51 o                         
   7  12   3         18.20        557.82       276.82 o                         
   8  12   3       3055.87       3778.10       719.22 o                         
   9  12   3       2392.13       1323.12       596.62 o                         
  10  12   3       5805.23       6567.59      1287.97 o                         
  -9  13   3          3.48       -344.11       452.28 o                         
  -8  13   3       1312.37        726.12       409.14 o                         
  -7  13   3        599.17        691.96       282.24 o                         
  -6  13   3       6824.96       7003.38       614.86 o                         
  -5  13   3       1819.99       2273.31       378.01 o                         
  -4  13   3      15545.57      16050.70       766.34 o                         
  -3  13   3        771.25        796.69       198.78 o                         
  -2  13   3      37207.37      36540.76       795.09 o                         
  -1  13   3       9487.31       9442.56       427.99 o                         
   0  13   3       9434.99       8856.10       494.36 o                         
   1  13   3        399.22        515.09       247.72 o                         
   2  13   3      51053.18      52359.54       961.56 o                         
   3  13   3      15576.94      15808.98       497.46 o                         
   4  13   3      10906.89      10402.52       430.24 o                         
   5  13   3       2610.44       2002.72       340.20 o                         
   6  13   3         38.89        146.80       273.85 o                         
   7  13   3       5998.72       6767.77       593.17 o                         
   8  13   3       1871.71       1539.13      1358.91 o                         
   9  13   3       1835.16       2131.51       793.47 o                         
  10  13   3       1196.10       1848.65       834.42 o                         
  -9  14   3      13785.65      14085.85      1905.86 o                         
  -8  14   3        181.58       -275.62       275.62 o                         
  -7  14   3        103.13       -256.85       299.20 o                         
  -6  14   3         61.50       -142.44       274.80 o                         
  -5  14   3      41862.63      41398.28      1317.62 o                         
  -4  14   3        150.83         95.84       254.60 o                         
  -3  14   3      27163.59      26419.38       831.44 o                         
  -2  14   3       5188.96       4573.80       367.20 o                         
  -1  14   3       6401.91       6057.52       357.73 o                         
   0  14   3       1266.54       1053.46       223.19 o                         
   1  14   3       4942.81       4630.52       386.40 o                         
   2  14   3       6733.44       6536.69       421.29 o                         
   3  14   3       7324.72       6644.24       343.04 o                         
   4  14   3         12.88         61.71       160.27 o                         
   5  14   3       3017.65       2943.74       395.98 o                         
   6  14   3       2282.76       2092.00       367.92 o                         
   7  14   3       1121.62        463.89       290.80 o                         
   8  14   3        133.89        -67.95       471.05 o                         
   9  14   3       2020.43       1759.61       711.96 o                         
  10  14   3        939.63       2017.36       858.34 o                         
  -9  15   3         11.15        -14.14       629.65 o                         
  -8  15   3         63.53        229.74       287.20 o                         
  -7  15   3        852.95       1390.84       335.64 o                         
  -6  15   3       1931.79       1645.32       368.66 o                         
  -5  15   3         94.65        332.10       308.09 o                         
  -4  15   3        817.51        799.41       269.51 o                         
  -3  15   3       4043.67       4112.83       381.35 o                         
  -2  15   3        122.86       -109.77       204.26 o                         
  -1  15   3       6681.47       6275.94       463.71 o                         
   0  15   3         97.21        540.28       188.66 o                         
   1  15   3       1369.86       1423.62       262.82 o                         
   2  15   3       8894.86       8868.11       488.66 o                         
   3  15   3      35241.80      35908.64       783.11 o                         
   4  15   3      14738.76      15096.06       602.14 o                         
   5  15   3      10680.47      11449.10       780.22 o                         
   6  15   3         16.05        291.92       263.92 o                         
   7  15   3       7837.70       8006.50       884.95 o                         
   8  15   3       2574.78       2432.72      1047.98 o                         
   9  15   3       3911.83       4841.27      1140.26 o                         
  10  15   3         28.55        322.22       510.88 o                         
  -8  16   3       7858.97       7913.99       626.49 o                         
  -7  16   3        529.33        452.90       462.84 o                         
  -6  16   3       4194.08       4330.14       521.59 o                         
  -5  16   3      10551.51      10116.67       717.22 o                         
  -4  16   3      41564.79      41717.11      1319.53 o                         
  -3  16   3       2019.11       1842.28       358.50 o                         
  -2  16   3       4725.51       4316.46       381.73 o                         
  -1  16   3      24187.30      24241.01       893.11 o                         
   0  16   3       3977.22       3403.85       521.65 o                         
   1  16   3       9752.56       9832.87       559.14 o                         
   2  16   3        101.33        335.01       202.08 o                         
   3  16   3       4827.75       4818.81       314.63 o                         
   4  16   3       1238.73       1175.94       214.96 o                         
   5  16   3       1402.25       1225.41       402.01 o                         
   6  16   3        245.34         -1.21       298.90 o                         
   7  16   3         26.34        207.30       286.98 o                         
   8  16   3        542.21       -215.74       567.56 o                         
   9  16   3         11.95       -459.09       459.09 o                         
  -9  17   3        730.94       1011.32       634.27 o                         
  -8  17   3       2154.09        900.10       529.84 o                         
  -7  17   3        709.04        682.77       317.27 o                         
  -6  17   3       2761.66       3299.43       479.63 o                         
  -5  17   3        324.53       -338.76       338.76 o                         
  -4  17   3        556.92        518.25       279.21 o                         
  -3  17   3      16146.19      16690.97       734.73 o                         
  -2  17   3      17607.52      17664.87       737.29 o                         
  -1  17   3        667.90       1108.00       302.37 o                         
   0  17   3       2947.29       2674.17       492.04 o                         
   1  17   3      24391.94      25044.65      1256.78 o                         
   2  17   3      22607.02      21902.77      1178.81 o                         
   3  17   3       1450.36       1338.33       213.86 o                         
   4  17   3      12825.68      13239.90       594.24 o                         
   5  17   3         32.96        123.73       309.51 o                         
   6  17   3       4387.40       4838.29       534.31 o                         
   7  17   3        565.87       -253.65       361.87 o                         
   8  17   3       3164.33       2443.95       798.36 o                         
   9  17   3         22.15         75.04       646.56 o                         
  -9  18   3        110.78        897.71       674.57 o                         
  -8  18   3        881.28         71.21       449.58 o                         
  -7  18   3         56.97        121.26       270.32 o                         
  -6  18   3        596.36        138.98       325.99 o                         
  -5  18   3        147.37        347.78       278.37 o                         
  -4  18   3       2836.06       3347.97       460.72 o                         
  -3  18   3       9691.09      10775.42       622.36 o                         
  -2  18   3       4695.37       4784.24       422.27 o                         
  -1  18   3       4892.86       4991.92       517.06 o                         
   0  18   3      20351.60      20654.64      1246.68 o                         
   1  18   3      12682.65      13088.67       957.88 o                         
   2  18   3       3380.32       2345.21       453.43 o                         
   3  18   3       1176.86       1388.75       231.66 o                         
   4  18   3       2555.06       2355.19       345.23 o                         
   5  18   3      10344.21      10839.85       758.73 o                         
   6  18   3       6060.50       6171.18       622.59 o                         
   7  18   3        191.52        882.40       390.60 o                         
   8  18   3        347.75        650.26       594.24 o                         
   9  18   3       4712.16       5085.81      1147.27 o                         
  -9  19   3        231.62       -943.02       943.02 o                         
  -8  19   3       1381.58       1830.02       793.07 o                         
  -7  19   3      21651.63      21904.59      1306.99 o                         
  -6  19   3       2564.35       2030.06       405.29 o                         
  -5  19   3       3558.44       4009.49       512.64 o                         
  -4  19   3          1.82        191.29       297.40 o                         
  -3  19   3      25946.07      27164.87       986.86 o                         
  -2  19   3        282.72        446.49       229.37 o                         
  -1  19   3       6998.12       6335.21       597.95 o                         
   0  19   3        410.00        946.54       420.03 o                         
   1  19   3       5877.72       5978.80       719.95 o                         
   2  19   3       4104.14       5153.36       828.74 o                         
   3  19   3       1082.85       1102.39       262.39 o                         
   4  19   3       1546.97       1192.26       286.53 o                         
   5  19   3        285.31        250.45       379.01 o                         
   6  19   3        226.08        120.47       311.89 o                         
   7  19   3        857.62       1044.94      1113.25 o                         
   8  19   3        133.22       1052.15       648.67 o                         
   9  19   3        783.03       1998.86       797.04 o                         
  -9  20   3        345.07         94.72       490.53 o                         
  -8  20   3       1462.82       2303.78       829.67 o                         
  -7  20   3        205.04        223.94       384.98 o                         
  -6  20   3       2662.99       2646.49       508.61 o                         
  -5  20   3        151.04        513.48       357.33 o                         
  -4  20   3       4492.44       4289.68       520.14 o                         
  -3  20   3         95.11         33.73       253.11 o                         
  -2  20   3       2248.79       2143.89       328.51 o                         
  -1  20   3       3916.90       4164.53       518.11 o                         
   0  20   3       1755.79       1128.76       802.58 o                         
   1  20   3      28099.66      29760.95      1516.23 o                         
   2  20   3         40.82       -176.94       321.06 o                         
   3  20   3        904.79       1392.06       289.84 o                         
   4  20   3        147.21        299.81       245.40 o                         
   5  20   3      15358.03      16381.51       951.20 o                         
   6  20   3        252.86       -402.24       402.24 o                         
   7  20   3       4280.88       6479.07      1247.14 o                         
   8  20   3        109.59       1378.73       854.24 o                         
  -9  21   3          1.84       -104.63       451.69 o                         
  -8  21   3       1748.86       1680.61       727.15 o                         
  -7  21   3       5046.14       3515.65       929.02 o                         
  -6  21   3       3648.41       4428.94       853.26 o                         
  -5  21   3       2476.93       1896.96       393.74 o                         
  -4  21   3       1141.47       1116.52       371.98 o                         
  -3  21   3       4648.41       5030.24       475.91 o                         
  -2  21   3       8380.05       7834.83       629.73 o                         
  -1  21   3       2744.50       3279.99       474.36 o                         
   0  21   3       8675.24       8845.37      1006.50 o                         
   1  21   3       1269.45       1441.70       454.33 o                         
   2  21   3       1569.26       1317.23       681.57 o                         
   3  21   3         40.52         78.66       242.66 o                         
   4  21   3       2822.27       2514.54       390.74 o                         
   5  21   3       2024.12       2189.22       398.38 o                         
   6  21   3       3118.37       3706.33      1379.32 o                         
   7  21   3        144.09       -655.81       655.81 o                         
   8  21   3       3011.43       5303.66      1209.23 o                         
  -8  22   3       3151.99       3554.23      1009.74 o                         
  -7  22   3        133.29        551.04       585.66 o                         
  -5  22   3       1795.84        758.61       447.04 o                         
  -4  22   3       7377.42       7340.17       706.10 o                         
  -3  22   3         65.25       -116.85       303.78 o                         
  -2  22   3       6172.39       6341.63       593.29 o                         
  -1  22   3       7253.62       6803.09       702.48 o                         
   0  22   3      24979.77      26983.04      1525.16 o                         
   1  22   3       2373.39       2435.54       544.14 o                         
   2  22   3        731.48        752.29       352.43 o                         
   3  22   3       1773.82       1064.19       408.85 o                         
   4  22   3       6142.59       6097.11       564.25 o                         
   5  22   3        172.96        170.76       280.98 o                         
   6  22   3       4435.23       4606.50      1040.26 o                         
   7  22   3         25.32       -795.58       795.58 o                         
  -8  23   3        747.30       1633.57       685.27 o                         
  -7  23   3       2875.49       2009.57       695.31 o                         
  -5  23   3       2950.13       3402.43      1055.18 o                         
  -4  23   3         17.19        268.47       441.89 o                         
  -3  23   3        139.04        -79.29       366.68 o                         
  -2  23   3       1065.15       1290.66       309.20 o                         
  -1  23   3       8613.14       9319.56       798.88 o                         
   0  23   3       3169.77       2776.28       529.52 o                         
   1  23   3       1944.97       2221.61       594.44 o                         
   2  23   3       1202.58       1626.22       363.28 o                         
   3  23   3       1404.00       1204.26       413.26 o                         
   4  23   3       4239.69       4466.64       544.98 o                         
   5  23   3         73.14       -544.57       544.57 o                         
   6  23   3         25.41        479.70       575.22 o                         
   7  23   3       3309.40        -35.27       739.04 o                         
  -7  24   3         11.48       -302.54       751.32 o                         
  -4  24   3       2564.95       2886.27       961.38 o                         
  -3  24   3        801.93        289.88       300.26 o                         
  -2  24   3        348.61         -7.95       326.44 o                         
  -1  24   3       7522.41       7669.22       736.35 o                         
   0  24   3        512.12        511.63       462.06 o                         
   1  24   3       5951.88       6352.70      1414.07 o                         
   2  24   3       2067.44       1476.29       330.46 o                         
   3  24   3        441.65        496.90       595.69 o                         
   4  24   3         10.55        782.90       729.26 o                         
   5  24   3       4451.80       5690.23      1183.47 o                         
   6  24   3       1763.47        839.18       550.51 o                         
  -7  25   3        495.26       -261.72       639.56 o                         
  -2  25   3       4662.71       4432.87       507.85 o                         
  -1  25   3       1553.57       1296.03       362.38 o                         
   0  25   3         67.80        -20.32       398.43 o                         
   1  25   3       2686.76       2349.36       557.32 o                         
   2  25   3        309.31        163.13       446.82 o                         
   3  25   3       8349.44      11739.27      1710.86 o                         
   4  25   3        931.74       1222.17       703.50 o                         
   5  25   3       1025.07        281.53       559.89 o                         
   6  25   3        945.52       -990.18       990.18 o                         
  -1  26   3        708.17       -444.96       444.96 o                         
   0  26   3       2188.29       1465.11       574.36 o                         
   1  26   3         17.82          5.42       443.50 o                         
   2  26   3       4373.53       4936.35      1384.94 o                         
   3  26   3          1.30        195.00       632.03 o                         
   4  26   3       1058.31       2181.84       912.24 o                         
   5  26   3          8.11        348.91       645.63 o                         
   2  27   3      13600.86      18119.52      2137.19 o                         
   3  27   3        315.91       -223.14       727.41 o                         
   4  27   3       1513.25       1504.50       874.85 o                         
   5  27   3        129.96        585.92       840.63 o                         
   1  28   3       1480.84        630.71       574.69 o                         
   2  28   3        855.91       2168.10       953.06 o                         
   3  28   3        165.48       -559.37       632.95 o                         
   4  28   3         31.85       1178.97      1002.60 o                         
   1  29   3       1175.40       1547.44       644.05 o                         
   2  29   3         85.69        278.76       662.81 o                         
   3  29   3       5302.14       9601.95      1730.94 o                         
   1  30   3       2781.87       3000.81       956.76 o                         
   2  30   3        480.95       1039.73       792.68 o                         
 -10   0   4       4591.40       4606.38       995.54 o                         
  -8   0   4       1443.48       1539.54       493.28 o                         
  -6   0   4      36724.08      36097.53      1554.87 o                         
  -4   0   4      17150.45      17271.05       865.60 o                         
  -2   0   4       5794.49       5272.58       377.67 o                         
   0   0   4       2100.16       2009.88       182.14 o                         
   2   0   4     111812.77     110727.90      1301.61 o                         
   4   0   4      19675.84      19842.71       564.52 o                         
   6   0   4      23686.85      25190.53      1211.31 o                         
   8   0   4        555.26       -296.73       539.42 o                         
 -10   1   4       8111.12       7607.87       749.17 o                         
  -9   1   4         17.23        112.85       360.62 o                         
  -8   1   4        440.18         77.21       294.60 o                         
  -7   1   4       5163.29       5124.44       496.74 o                         
  -6   1   4      53494.96      55472.09      1337.98 o                         
  -5   1   4       1013.81       1114.09       162.52 o                         
  -4   1   4        833.74        731.59       194.54 o                         
  -3   1   4         96.40         93.21       151.79 o                         
  -2   1   4      87513.17      87092.49      1357.24 o                         
  -1   1   4       1818.35       1888.83       127.24 o                         
   0   1   4       1679.70       1971.50       110.73 o                         
   1   1   4       5126.70       5036.02       160.42 o                         
   2   1   4     113513.07     114674.80       777.35 o                         
   3   1   4      13321.35      13259.89       280.48 o                         
   4   1   4        683.07        527.64       101.66 o                         
   5   1   4       1189.14        927.43       167.66 o                         
   6   1   4      19226.85      19026.78       757.25 o                         
   7   1   4      12256.59      12835.63       718.61 o                         
   8   1   4       1480.31       1857.31       473.11 o                         
   9   1   4       6783.49       8017.52      1260.35 o                         
 -10   2   4       1160.42        775.40       548.23 o                         
  -9   2   4       5551.43       6063.31       627.90 o                         
  -8   2   4        206.60        421.75       489.53 o                         
  -7   2   4         17.90        109.28       272.53 o                         
  -6   2   4        289.74        614.07       270.91 o                         
  -5   2   4      57823.12      57037.47       948.81 o                         
  -4   2   4      10616.55      10074.63       484.93 o                         
  -3   2   4      96575.37      97761.02      1498.54 o                         
  -2   2   4         22.36         70.76       100.57 o                         
  -1   2   4      42639.75      42205.53       461.96 o                         
   0   2   4       2118.67       2147.12        94.39 o                         
   1   2   4     127328.38     124830.64       753.82 o                         
   2   2   4       1301.01       1401.96       107.47 o                         
   3   2   4        313.76        391.48        78.25 o                         
   4   2   4        247.40        254.75        91.44 o                         
   5   2   4      10560.56      10320.02       399.78 o                         
   6   2   4      10799.80      10903.27       582.93 o                         
   7   2   4        688.70        925.57       353.14 o                         
   8   2   4        894.54       1365.67       442.93 o                         
   9   2   4       1346.24       4195.63      1023.08 o                         
 -10   3   4         23.54       -377.65       377.65 o                         
  -9   3   4        151.94        -88.89       462.93 o                         
  -8   3   4         30.24        600.70       297.42 o                         
  -7   3   4      10486.82      10850.57       687.48 o                         
  -6   3   4         97.45        178.66       346.03 o                         
  -5   3   4        725.27        645.87       229.17 o                         
  -4   3   4       5051.82       5486.78       374.83 o                         
  -3   3   4      18101.67      18024.51       564.99 o                         
  -2   3   4      19070.53      18642.12       435.35 o                         
  -1   3   4      17336.34      16795.42       303.01 o                         
   0   3   4       1210.03       1216.51        86.39 o                         
   1   3   4       3008.13       3090.25       138.16 o                         
   2   3   4       4209.97       4060.01       123.85 o                         
   3   3   4      20255.84      20070.02       349.26 o                         
   4   3   4       6417.61       6557.24       243.21 o                         
   5   3   4      14517.89      14634.74       480.96 o                         
   6   3   4       1042.44       1110.80       304.28 o                         
   7   3   4       6527.76       6430.89       500.09 o                         
   8   3   4      12037.26      12894.08      1048.32 o                         
   9   3   4       5018.94       4631.08      1025.06 o                         
 -10   4   4       1269.33        631.53       351.89 o                         
  -9   4   4       7044.78       6532.92       643.93 o                         
  -8   4   4      16272.80      16313.19       905.50 o                         
  -7   4   4      13141.36      13989.81       773.97 o                         
  -6   4   4       7440.53       6864.10       413.45 o                         
  -5   4   4        136.26        126.71       223.20 o                         
  -4   4   4      95555.95      94311.33      1503.67 o                         
  -3   4   4       2101.62       2105.75       231.70 o                         
  -2   4   4         14.86         40.84       121.16 o                         
  -1   4   4      16769.27      16861.56       346.52 o                         
   0   4   4     107137.01     107188.81      1595.84 o                         
   1   4   4       7443.92       7416.61       164.75 o                         
   2   4   4       8470.13       8798.54       199.47 o                         
   3   4   4      33767.64      33998.21       466.94 o                         
   4   4   4      12848.72      12653.84       331.49 o                         
   5   4   4      24217.45      25109.52       631.72 o                         
   6   4   4       1385.79       1557.69       325.64 o                         
   7   4   4        168.46        323.73       227.79 o                         
   8   4   4       1411.36       2098.52       421.57 o                         
   9   4   4        383.73         97.10       544.17 o                         
 -10   5   4        473.07        117.54       387.52 o                         
  -9   5   4       2661.79       2460.09       432.29 o                         
  -8   5   4      15514.13      15198.95       875.88 o                         
  -7   5   4         32.13         -0.54       291.55 o                         
  -6   5   4       1510.08       1312.80       213.91 o                         
  -5   5   4       8269.35       7746.12       505.86 o                         
  -4   5   4       5512.65       7055.49       461.39 o                         
  -3   5   4         84.01        363.94       181.95 o                         
  -2   5   4      35141.08      35403.99       643.60 o                         
  -1   5   4        436.85        336.10       129.10 o                         
   0   5   4      50604.95      50657.82       508.54 o                         
   1   5   4      41648.91      42909.64       663.24 o                         
   2   5   4       4227.87       4349.96       165.82 o                         
   3   5   4       5259.66       5594.08       264.22 o                         
   4   5   4      36658.97      37072.69       612.95 o                         
   5   5   4      10368.06      10894.05       432.39 o                         
   6   5   4        173.58        302.94       204.69 o                         
   7   5   4       2213.27       1819.88       295.16 o                         
   8   5   4       8624.90       8154.38       864.99 o                         
   9   5   4          4.18        144.13       474.81 o                         
 -10   6   4       1030.80        421.02       802.19 o                         
  -9   6   4       4482.66       4357.82       564.40 o                         
  -8   6   4      21586.81      22132.54      1072.37 o                         
  -7   6   4        414.27         73.66       273.73 o                         
  -6   6   4       2288.48       2183.55       282.28 o                         
  -5   6   4       1365.63       1240.74       265.76 o                         
  -4   6   4      15674.75      15814.71       636.85 o                         
  -3   6   4        242.34        269.07       144.85 o                         
  -2   6   4       3984.11       4021.36       243.99 o                         
  -1   6   4       1347.59       1470.38       136.58 o                         
   0   6   4      39329.07      40175.17       477.90 o                         
   1   6   4       2827.29       3021.99       146.14 o                         
   2   6   4       1959.37       1737.76       120.52 o                         
   3   6   4      13620.68      13745.42       307.89 o                         
   4   6   4      34918.02      34939.61       611.78 o                         
   5   6   4      12618.46      11918.83       455.06 o                         
   6   6   4      11354.94      11509.77       612.16 o                         
   7   6   4      12239.10      11979.91       678.97 o                         
   8   6   4         19.61         48.96       368.07 o                         
   9   6   4       2678.98       2858.26       707.60 o                         
 -10   7   4        328.17        898.93      1133.72 o                         
  -9   7   4        577.03        466.72       568.71 o                         
  -8   7   4         57.83        272.99       303.93 o                         
  -7   7   4      31211.60      30869.14      1165.44 o                         
  -6   7   4        410.81        -47.77       274.79 o                         
  -5   7   4      20795.32      20629.90       810.94 o                         
  -4   7   4        282.10        265.57       271.50 o                         
  -3   7   4     126122.66     124932.34      1400.44 o                         
  -2   7   4        505.83        496.78       141.42 o                         
  -1   7   4     168327.00     166780.14      1578.40 o                         
   0   7   4       2212.29       2250.30       141.26 o                         
   1   7   4      15479.21      16182.89       331.00 o                         
   2   7   4         38.20         81.26        80.42 o                         
   3   7   4      37541.00      38293.62       521.43 o                         
   4   7   4       1264.68       1296.47       157.75 o                         
   5   7   4        914.22       1138.14       199.16 o                         
   6   7   4         15.39       -137.64       191.55 o                         
   7   7   4       1064.11       1083.70       277.22 o                         
   8   7   4         10.25       -571.72       571.72 o                         
   9   7   4       1142.66        111.90       586.58 o                         
 -10   8   4        755.46        277.44       541.93 o                         
  -9   8   4       3650.51       3524.81       547.96 o                         
  -8   8   4       2832.09       3327.43       621.36 o                         
  -7   8   4         87.86        -84.37       197.27 o                         
  -6   8   4       2826.81       2609.63       366.93 o                         
  -5   8   4        252.18        155.65       241.98 o                         
  -4   8   4        461.02        445.54       214.88 o                         
  -3   8   4        212.18        759.15       209.71 o                         
  -2   8   4        468.14        511.33       138.76 o                         
  -1   8   4       2212.04       2643.98       148.27 o                         
   0   8   4       9203.28       9459.17       308.91 o                         
   1   8   4       9442.62       9655.09       261.28 o                         
   2   8   4        139.59        264.60       132.56 o                         
   3   8   4        936.88        811.71       123.12 o                         
   4   8   4      20188.64      19390.47       491.24 o                         
   5   8   4      21831.71      22754.66       650.70 o                         
   6   8   4       7542.08       7103.83       447.60 o                         
   7   8   4      11615.75      11479.59      1099.42 o                         
   8   8   4          3.70       -203.69       617.76 o                         
   9   8   4       2601.31       2576.86       781.45 o                         
  10   8   4        866.69       1031.01       754.50 o                         
 -10   9   4        518.49       1087.16       770.48 o                         
  -9   9   4       2441.96       2763.68       484.11 o                         
  -8   9   4       7533.04       7702.84       676.13 o                         
  -7   9   4       8563.66       8090.74       532.51 o                         
  -6   9   4      15560.27      16113.66       814.89 o                         
  -5   9   4       6105.83       5767.46       493.99 o                         
  -4   9   4       4504.28       4518.19       331.19 o                         
  -3   9   4      10259.47      10158.66       444.63 o                         
  -2   9   4      94771.50      95902.95      1394.28 o                         
  -1   9   4       2691.13       2623.71       151.23 o                         
   0   9   4      26776.25      26780.66       534.28 o                         
   1   9   4      24382.39      25340.44       567.44 o                         
   2   9   4       7313.63       7504.61       289.64 o                         
   3   9   4       8022.90       7809.34       288.92 o                         
   4   9   4      12210.86      12303.05       464.13 o                         
   5   9   4       2174.51       1847.00       222.64 o                         
   6   9   4         84.61        291.56       181.90 o                         
   7   9   4       3267.21       2898.21       577.30 o                         
   8   9   4        974.30       1063.74       563.33 o                         
   9   9   4        700.69        362.52       518.15 o                         
  10   9   4        254.07       1832.54       854.90 o                         
  -9  10   4       4534.87       4560.96       583.09 o                         
  -8  10   4       6279.12       6472.68       638.25 o                         
  -7  10   4      12194.51      10757.33       642.26 o                         
  -6  10   4       5111.23       5565.75       510.54 o                         
  -5  10   4        463.19        191.71       241.15 o                         
  -4  10   4      26651.90      26626.56       766.32 o                         
  -3  10   4         54.44        -15.21       165.30 o                         
  -2  10   4         77.26       -201.51       201.51 o                         
  -1  10   4      13781.65      13449.67       376.24 o                         
   0  10   4      18633.97      18658.80       823.73 o                         
   1  10   4         31.19        -75.23       140.43 o                         
   2  10   4      10918.65      10611.53       380.88 o                         
   3  10   4      25273.14      25359.84       651.07 o                         
   4  10   4       5046.37       4849.53       285.84 o                         
   5  10   4       9450.81       8848.85       432.67 o                         
   6  10   4      17045.10      17888.77       707.48 o                         
   7  10   4         83.70         -3.50       365.94 o                         
   8  10   4        187.06        585.19       831.58 o                         
   9  10   4        305.27       1125.60       673.25 o                         
  10  10   4       3810.81       3676.17       961.52 o                         
  -9  11   4       3555.34       3992.04       537.48 o                         
  -8  11   4         52.37       -210.11       414.10 o                         
  -7  11   4       3602.36       3033.88       401.55 o                         
  -6  11   4       2709.66       1969.96       357.45 o                         
  -5  11   4       1975.00       1725.75       272.32 o                         
  -4  11   4       4827.80       4957.29       369.48 o                         
  -3  11   4       2741.15       2655.86       271.78 o                         
  -2  11   4       1214.60        997.84       176.89 o                         
  -1  11   4      15850.26      15276.23       407.29 o                         
   0  11   4         55.64         92.02       140.63 o                         
   1  11   4       8821.08       8674.99       412.43 o                         
   2  11   4      16817.26      17196.31       531.81 o                         
   3  11   4      11995.59      12158.76       412.15 o                         
   4  11   4       2152.31       1920.93       210.45 o                         
   5  11   4      10591.92      10465.35       478.37 o                         
   6  11   4       3186.07       3165.71       332.24 o                         
   7  11   4       2207.61       2179.72       510.42 o                         
   8  11   4       3249.18       2777.98       619.14 o                         
   9  11   4       2990.48       4409.79      1085.97 o                         
  10  11   4       1019.32        925.19       440.99 o                         
  -9  12   4       5954.58       6154.38       689.60 o                         
  -8  12   4        136.79        874.35       343.93 o                         
  -7  12   4       2845.87       2675.71       411.90 o                         
  -6  12   4       5059.57       4864.88       425.57 o                         
  -5  12   4      48653.41      49022.13      1149.37 o                         
  -4  12   4       8787.20       8775.63       489.03 o                         
  -3  12   4      50540.16      51023.19      1071.11 o                         
  -2  12   4         57.87       -157.41       157.41 o                         
  -1  12   4      38812.07      39688.52       853.43 o                         
   0  12   4       3188.42       3396.75       390.49 o                         
   1  12   4      60627.58      60196.75      1641.04 o                         
   2  12   4       1902.02       1951.81       218.46 o                         
   3  12   4       7238.05       7558.02       435.63 o                         
   4  12   4       1363.77       1272.54       248.31 o                         
   5  12   4       7791.17       7541.54       462.39 o                         
   6  12   4        514.43        644.39       242.92 o                         
   7  12   4       1053.16       1358.58       470.00 o                         
   8  12   4        141.46       1027.68       459.09 o                         
   9  12   4       1290.84       1212.13       642.20 o                         
  10  12   4         13.50       2311.18       834.29 o                         
  -9  13   4        160.18       -696.37       696.37 o                         
  -8  13   4        339.98         -6.02       415.94 o                         
  -7  13   4       2637.82       2861.65       435.06 o                         
  -6  13   4      16183.58      17683.61       917.02 o                         
  -5  13   4        906.46        715.73       257.49 o                         
  -4  13   4         71.88        499.28       258.41 o                         
  -3  13   4       1849.43       2089.06       279.46 o                         
  -2  13   4      23224.78      24472.97       670.48 o                         
  -1  13   4       1186.42       1383.18       217.32 o                         
   0  13   4         82.92        149.90       173.36 o                         
   1  13   4         74.06        -12.17       142.53 o                         
   2  13   4      10131.96      10823.46       460.70 o                         
   3  13   4      12391.82      12571.14       445.78 o                         
   4  13   4       1751.74       1699.08       227.96 o                         
   5  13   4       5507.41       5197.76       460.28 o                         
   6  13   4       3055.69       3510.43       424.88 o                         
   7  13   4      10972.25      10913.68      1033.32 o                         
   8  13   4       1498.11       2335.79       505.57 o                         
   9  13   4       9113.72       9914.66      1550.21 o                         
  10  13   4          6.21       -900.08       900.08 o                         
  -9  14   4        311.77      -1078.44      1078.44 o                         
  -8  14   4        260.95       -268.40       279.97 o                         
  -7  14   4        110.86       -152.78       329.84 o                         
  -6  14   4      12502.18      12809.53       807.89 o                         
  -5  14   4       4767.38       4725.13       481.58 o                         
  -4  14   4      18363.77      17614.33       831.12 o                         
  -3  14   4       6766.98       6649.63       439.51 o                         
  -2  14   4       3836.37       4131.86       315.25 o                         
  -1  14   4       5013.92       5074.73       343.88 o                         
   0  14   4      16206.07      17186.32       831.40 o                         
   1  14   4       6223.11       5920.28       385.95 o                         
   2  14   4      30566.28      31590.89      1019.99 o                         
   3  14   4         24.49         -8.20       150.15 o                         
   4  14   4        248.79        201.00       187.67 o                         
   5  14   4         29.58        303.42       225.33 o                         
   6  14   4       5116.02       5198.76       506.18 o                         
   7  14   4        934.75        298.82       387.67 o                         
   8  14   4         10.10        158.50       388.32 o                         
   9  14   4         28.55       -573.24       651.45 o                         
  10  14   4       2499.75       2375.91       917.26 o                         
  -8  15   4        976.61       1593.27       347.77 o                         
  -7  15   4       1139.89        812.87       381.89 o                         
  -6  15   4      16073.13      15674.23       900.02 o                         
  -5  15   4       2091.11       1836.62       421.23 o                         
  -4  15   4        168.29       -133.05       257.77 o                         
  -3  15   4        388.95        140.67       414.17 o                         
  -2  15   4      14864.65      15599.54       647.53 o                         
  -1  15   4        647.82        418.06       187.15 o                         
   0  15   4       1620.78       2081.54       308.70 o                         
   1  15   4       7150.98       6920.99       561.29 o                         
   2  15   4      39178.57      39741.52       912.75 o                         
   3  15   4       4298.58       4246.21       290.93 o                         
   4  15   4       3238.09       3130.76       304.32 o                         
   5  15   4       1604.89       1339.07       361.34 o                         
   6  15   4       7135.56       7188.62       701.56 o                         
   7  15   4       1374.58       1693.84       765.20 o                         
   8  15   4       6581.32       6862.65       907.58 o                         
   9  15   4        142.50       1008.68       624.23 o                         
  -8  16   4        350.76         73.00       325.58 o                         
  -7  16   4        879.04        424.36       339.77 o                         
  -6  16   4         27.59         39.33       319.36 o                         
  -5  16   4      16613.99      16800.42       908.58 o                         
  -4  16   4         70.98         -3.14       260.78 o                         
  -3  16   4      10147.66       9832.42       693.04 o                         
  -2  16   4        800.71        707.86       337.38 o                         
  -1  16   4        432.78        625.00       259.29 o                         
   0  16   4        194.58        470.57       285.28 o                         
   1  16   4      14583.41      15212.14       627.29 o                         
   2  16   4       3232.10       3071.49       314.40 o                         
   3  16   4      13016.79      12518.00       488.13 o                         
   4  16   4         28.09        -24.31       185.75 o                         
   5  16   4       1275.25        965.24       315.84 o                         
   6  16   4       4036.96       3275.25       495.89 o                         
   7  16   4       1667.51       2340.35       583.01 o                         
   8  16   4        665.14        673.38       507.97 o                         
   9  16   4       1676.15        494.63       498.20 o                         
  -8  17   4          0.68       -455.95       455.95 o                         
  -7  17   4       6435.91       6858.18       803.05 o                         
  -6  17   4        870.21       1123.15       363.31 o                         
  -5  17   4       6884.65       6322.31       601.46 o                         
  -4  17   4        772.02        916.57       306.55 o                         
  -3  17   4      15015.77      14810.79       798.89 o                         
  -2  17   4      15300.13      16316.33       713.16 o                         
  -1  17   4      16676.78      17828.78      1204.35 o                         
   0  17   4       3623.51       3959.27       747.36 o                         
   1  17   4      10842.21      10958.17       686.90 o                         
   2  17   4        109.89        305.87       241.22 o                         
   3  17   4      19522.31      19366.70       621.45 o                         
   4  17   4        721.03        638.54       226.82 o                         
   5  17   4        328.50         97.94       266.39 o                         
   6  17   4         31.46        416.58       373.01 o                         
   7  17   4       4620.55       4833.09      1335.73 o                         
   8  17   4       4595.00       3311.54       960.06 o                         
   9  17   4        443.63       -242.03       633.88 o                         
  -8  18   4       2376.71       2196.24       748.81 o                         
  -7  18   4        894.54        996.99       364.09 o                         
  -6  18   4       1576.26       1412.72       609.56 o                         
  -5  18   4        198.70        216.57       323.49 o                         
  -4  18   4      29462.84      30268.99      1202.56 o                         
  -3  18   4        211.40         63.38       239.99 o                         
  -2  18   4       1196.21        754.53       222.69 o                         
  -1  18   4       1728.86       1899.49       360.14 o                         
   0  18   4      41545.96      42933.59      1731.74 o                         
   1  18   4       3439.02       3636.84       429.30 o                         
   2  18   4       4111.90       3889.89       454.67 o                         
   3  18   4        595.41        306.33       175.04 o                         
   4  18   4       5644.61       5318.19       467.98 o                         
   5  18   4      11142.91      10732.70       741.28 o                         
   6  18   4        406.06        786.45       433.10 o                         
   7  18   4       2716.09       1690.40      1236.91 o                         
   8  18   4        940.71       1586.54       768.24 o                         
   9  18   4        893.07       1727.24       788.45 o                         
  -8  19   4       4560.53       4638.34       992.03 o                         
  -7  19   4        906.27        674.17       585.52 o                         
  -6  19   4       1867.90       2067.40       447.45 o                         
  -5  19   4        535.66        311.64       397.45 o                         
  -4  19   4       1954.05       1821.75       367.13 o                         
  -3  19   4       2395.00       2366.28       353.24 o                         
  -2  19   4       2645.78       2995.34       373.27 o                         
  -1  19   4       3071.39       3635.02       815.55 o                         
   0  19   4       6565.50       5714.95       678.91 o                         
   1  19   4       3872.14       4061.94       457.68 o                         
   2  19   4        243.19        321.17       233.19 o                         
   3  19   4        300.64        239.75       252.05 o                         
   4  19   4      12607.79      12197.08       698.61 o                         
   5  19   4       1401.93       1612.91       372.12 o                         
   6  19   4        727.36        311.46       349.56 o                         
   7  19   4        555.26       1902.55       891.23 o                         
   8  19   4       6484.42       6155.26      1179.50 o                         
  -8  20   4       7946.41       5776.49      1145.81 o                         
  -6  20   4        424.45        -66.55       359.45 o                         
  -5  20   4       1505.94       1161.84       427.61 o                         
  -4  20   4       9277.81       9444.04       746.37 o                         
  -3  20   4         71.98        183.80       251.85 o                         
  -2  20   4        289.09         17.59       243.71 o                         
  -1  20   4        493.52        218.51       370.96 o                         
   0  20   4      19397.40      19327.24       996.20 o                         
   1  20   4        287.85        364.39       243.76 o                         
   2  20   4        198.77        220.47       264.32 o                         
   3  20   4       1461.00       1229.86       320.51 o                         
   4  20   4      19407.23      19706.64       908.71 o                         
   5  20   4       1117.25       1349.68       457.44 o                         
   6  20   4       3275.87       3748.03       626.77 o                         
   7  20   4       1178.54       2781.37       906.69 o                         
   8  20   4        286.39        233.44       517.88 o                         
  -9  21   4        293.03        130.53       462.92 o                         
  -8  21   4        657.08       -362.39       704.03 o                         
  -6  21   4         27.79        419.46       760.18 o                         
  -5  21   4       1915.30       1402.47       395.14 o                         
  -4  21   4        265.41        199.56       330.24 o                         
  -3  21   4      12056.15      12229.66       714.43 o                         
  -2  21   4       1426.33       1267.40       341.06 o                         
  -1  21   4      28803.16      29322.28      1420.60 o                         
   0  21   4       3163.81       3468.16       489.12 o                         
   1  21   4        335.94        691.61       324.11 o                         
   2  21   4        407.36        474.70       251.53 o                         
   3  21   4       9716.67       9348.62       730.50 o                         
   4  21   4       3279.72       2705.55       387.46 o                         
   5  21   4         11.73        146.43       332.12 o                         
   6  21   4        424.75        -81.12       592.92 o                         
   7  21   4        703.16       2687.30       897.05 o                         
  -8  22   4        121.25        448.52       540.21 o                         
  -5  22   4       1545.46       1707.71       506.37 o                         
  -4  22   4        777.63       1181.32       368.74 o                         
  -3  22   4        575.17        881.43       267.66 o                         
  -2  22   4         11.60         84.15       320.95 o                         
  -1  22   4       1685.84       1279.55       367.21 o                         
   0  22   4         50.21        186.91       275.31 o                         
   1  22   4       2533.93       3032.35       464.41 o                         
   2  22   4        197.54        840.60       318.46 o                         
   3  22   4        526.67       -166.49       312.60 o                         
   4  22   4        254.64        -93.49       283.94 o                         
   5  22   4       7936.13       8783.51      1429.06 o                         
   6  22   4       1710.13       1745.21       804.96 o                         
   7  22   4       3140.55       3736.01      1032.99 o                         
  -8  23   4        574.50       1435.01       757.93 o                         
  -4  23   4       1190.48       2240.38       462.05 o                         
  -3  23   4       2033.62        929.41       320.18 o                         
  -2  23   4      22634.37      24308.36      1226.45 o                         
  -1  23   4       4995.58       5461.97       554.51 o                         
   0  23   4       2771.27       2797.16       449.87 o                         
   1  23   4        871.77        680.50       335.47 o                         
   2  23   4       3150.94       2035.49       613.80 o                         
   3  23   4       3507.39       3100.90       467.60 o                         
   4  23   4        830.58       -157.70       381.55 o                         
   5  23   4        121.46        276.64       551.57 o                         
   6  23   4        150.84       -835.22       835.22 o                         
   7  23   4        880.75       1464.34       748.81 o                         
  -3  24   4         11.70        439.17       380.45 o                         
  -2  24   4        147.04        467.57       284.70 o                         
  -1  24   4        889.67        305.47       363.11 o                         
   0  24   4       1965.41       1486.65       394.43 o                         
   1  24   4         49.62        305.47       338.96 o                         
   2  24   4       2583.01       2849.83       587.82 o                         
   3  24   4       4978.25       3024.55      1507.93 o                         
   4  24   4       2492.78       1958.83       672.72 o                         
   5  24   4        823.37       1746.66       767.84 o                         
   6  24   4       6367.72       9464.16      1607.28 o                         
  -7  25   4        886.48       -198.30       696.10 o                         
  -2  25   4       4659.84       3922.72       599.19 o                         
  -1  25   4       2827.95       3199.67       572.52 o                         
   0  25   4        116.96        570.46       280.74 o                         
   1  25   4       1983.18        737.39       340.79 o                         
   2  25   4       5376.71       8189.27      1425.50 o                         
   3  25   4        800.57       1269.73       724.37 o                         
   4  25   4       1127.06       1470.28       860.19 o                         
   5  25   4       1961.48       4039.61      1138.94 o                         
   6  25   4        728.92        751.99       613.13 o                         
  -1  26   4       3873.20       6086.17      1200.11 o                         
   0  26   4        983.06        226.69       322.10 o                         
   1  26   4       5927.99       6237.04       665.32 o                         
   2  26   4       2086.57       2610.55       932.98 o                         
   3  26   4        324.38        349.17       468.60 o                         
   4  26   4        280.04       -145.19       551.31 o                         
   5  26   4       2210.22       1928.71       933.24 o                         
   0  27   4        362.76        654.09       462.00 o                         
   1  27   4        870.21       -194.87       593.85 o                         
   2  27   4        486.59       3119.84      1082.00 o                         
   3  27   4       4805.58       4159.44      1150.70 o                         
   4  27   4        147.40       -652.90       855.69 o                         
   1  28   4       2703.22       4960.96      1227.99 o                         
   2  28   4       1859.21       2155.81       954.91 o                         
   3  28   4        345.64       -971.03       971.03 o                         
   4  28   4        304.40       -582.88       590.94 o                         
   1  29   4        536.03         22.86       635.46 o                         
   2  29   4       2463.42       3347.60      1166.95 o                         
   3  29   4         57.91       -560.82       925.85 o                         
   1  30   4       2311.14       2109.31       939.59 o                         
  -9   0   5       1672.89       1240.95       618.49 o                         
  -7   0   5       1599.17       1768.58       489.00 o                         
  -5   0   5      18370.72      19310.35      1043.38 o                         
  -3   0   5      43832.96      44712.71      1230.93 o                         
  -1   0   5      23354.89      22554.45       473.38 o                         
   1   0   5     225184.45     217334.70      2625.04 o                         
   3   0   5       5152.07       5186.05       311.57 o                         
   5   0   5      36318.76      36610.81      1999.20 o                         
   7   0   5       4330.19       4919.61       947.38 o                         
   9   0   5       2556.89       1628.29       682.49 o                         
 -10   1   5        831.54        253.22       410.80 o                         
  -9   1   5        934.39        926.25       314.03 o                         
  -8   1   5       3941.94       3812.74       482.45 o                         
  -7   1   5      16828.23      17249.08       852.93 o                         
  -6   1   5      17899.98      17475.15       787.45 o                         
  -5   1   5        733.93        736.14       245.45 o                         
  -4   1   5       5267.41       4797.81       347.87 o                         
  -3   1   5       6646.47       6549.65       352.90 o                         
  -2   1   5       4586.42       4742.92       216.71 o                         
  -1   1   5       1188.67       1292.68        99.64 o                         
   0   1   5       6634.93       6759.85       192.76 o                         
   1   1   5          2.77         -7.22       105.56 o                         
   2   1   5        177.75        213.20        60.02 o                         
   3   1   5        392.02        345.18        87.73 o                         
   4   1   5       1269.80       1107.86       161.38 o                         
   5   1   5        885.96       1141.56       173.31 o                         
   6   1   5      14186.88      13812.27       652.87 o                         
   7   1   5       1372.20       1665.96       476.52 o                         
   8   1   5      10292.55      10161.47      1520.15 o                         
   9   1   5       5328.45       5652.83       793.62 o                         
 -10   2   5       1857.69       1968.54       471.07 o                         
  -9   2   5       1281.07       1798.28       521.07 o                         
  -8   2   5       2593.42       3068.32       466.26 o                         
  -7   2   5      12288.99      12506.66       735.07 o                         
  -6   2   5       5403.20       4978.62       452.32 o                         
  -5   2   5       2539.56       2186.65       305.52 o                         
  -4   2   5      32077.35      33328.21       866.93 o                         
  -3   2   5      44469.34      44125.16       875.44 o                         
  -2   2   5       5862.59       5829.71       238.43 o                         
  -1   2   5        738.42        826.85        88.21 o                         
   0   2   5     121729.12     127281.38      1330.76 o                         
   1   2   5      10275.38      10212.90       266.13 o                         
   2   2   5      34063.83      33086.29       393.37 o                         
   3   2   5      11552.84      11389.17       304.87 o                         
   4   2   5       2476.73       2341.80       174.99 o                         
   5   2   5      10861.50      10850.93       431.39 o                         
   6   2   5      11940.80      12877.35       752.77 o                         
   7   2   5       2028.18       2425.44       506.41 o                         
   8   2   5       2495.01       2818.84       589.10 o                         
   9   2   5       2119.59       1530.66       621.85 o                         
 -10   3   5       3581.10       3441.25       689.47 o                         
  -9   3   5       1902.00       1432.26       379.51 o                         
  -8   3   5       2189.11       2034.96       398.07 o                         
  -7   3   5       7912.56       7604.97       590.05 o                         
  -6   3   5      25760.03      26440.96       961.74 o                         
  -5   3   5      49886.77      50075.49      1193.74 o                         
  -4   3   5         29.28        841.53       264.27 o                         
  -3   3   5         29.84         85.56       161.13 o                         
  -2   3   5      55126.05      55045.68       703.19 o                         
  -1   3   5      43146.77      43843.32       485.12 o                         
   0   3   5      14473.22      14978.38       255.18 o                         
   1   3   5       2155.48       2204.53       151.43 o                         
   2   3   5      20833.49      19345.59       329.35 o                         
   3   3   5       1899.86       1823.46       143.51 o                         
   4   3   5      21730.07      22101.75       487.75 o                         
   5   3   5      20599.99      20849.84       653.43 o                         
   6   3   5       1632.68       1735.18       316.87 o                         
   7   3   5       7743.35       9353.39       899.13 o                         
   8   3   5       6234.82       5432.14      1337.31 o                         
   9   3   5         31.50        588.56       588.17 o                         
 -10   4   5       6815.05       6969.85       718.06 o                         
  -9   4   5       7051.85       7528.43       700.46 o                         
  -8   4   5       1721.67       1214.09       578.01 o                         
  -7   4   5        956.09       1020.17       325.22 o                         
  -6   4   5        397.60        628.98       266.69 o                         
  -5   4   5      19984.69      19251.07       760.78 o                         
  -4   4   5       1533.81       1653.56       262.88 o                         
  -3   4   5        333.49        261.58       132.94 o                         
  -2   4   5      11565.46      11620.29       378.67 o                         
  -1   4   5       9278.13       8950.30       233.45 o                         
   0   4   5       3987.71       3694.96       147.76 o                         
   1   4   5      15142.13      14918.94       299.92 o                         
   2   4   5       1436.19       1557.38       116.50 o                         
   3   4   5       6052.73       5776.04       238.92 o                         
   4   4   5       1659.05       1572.23       154.90 o                         
   5   4   5       6458.06       6653.83       388.39 o                         
   6   4   5        822.80        530.29       238.23 o                         
   7   4   5       9456.46       9712.33       896.66 o                         
   8   4   5         68.36        110.61       340.41 o                         
   9   4   5        913.04        -91.29       633.35 o                         
 -10   5   5        355.01        905.45       857.87 o                         
  -9   5   5        532.03        380.19       347.57 o                         
  -8   5   5       3976.64       4267.04       507.48 o                         
  -7   5   5       4144.64       4107.89       463.01 o                         
  -6   5   5         16.75        130.29       239.77 o                         
  -5   5   5      10187.68       9482.92       557.29 o                         
  -4   5   5        499.03        332.34       193.87 o                         
  -3   5   5      32759.76      31558.91       695.14 o                         
  -2   5   5       6014.69       5912.25       286.60 o                         
  -1   5   5      97792.16      96658.32       819.23 o                         
   0   5   5        219.45        255.20        80.90 o                         
   1   5   5      12480.49      12158.79       301.79 o                         
   2   5   5      13993.03      14143.00       270.55 o                         
   3   5   5     110615.40     112281.27       951.78 o                         
   4   5   5       5121.87       4906.46       253.05 o                         
   5   5   5       5611.26       5485.41       353.99 o                         
   6   5   5         90.65        229.76       238.43 o                         
   7   5   5       5571.67       4838.28      1301.51 o                         
   8   5   5        296.22        821.54       856.82 o                         
   9   5   5        629.18         98.56       497.80 o                         
 -10   6   5        649.46       1003.74       552.16 o                         
  -9   6   5      14462.57      15362.99       982.77 o                         
  -8   6   5      10025.44       9632.19       735.69 o                         
  -7   6   5        671.93       1126.94       332.02 o                         
  -6   6   5       1033.73        998.80       289.33 o                         
  -5   6   5      13207.39      13634.69       667.34 o                         
  -4   6   5      32660.23      32340.85       910.58 o                         
  -3   6   5       8483.36       8207.50       380.31 o                         
  -2   6   5      16432.22      16868.94       488.55 o                         
  -1   6   5       3878.88       4070.84       184.21 o                         
   0   6   5      29836.40      30028.06       590.23 o                         
   1   6   5       4655.03       4495.71       175.16 o                         
   2   6   5      10030.49      10335.93       261.13 o                         
   3   6   5        109.17        200.78       100.71 o                         
   4   6   5      19751.80      19683.84       487.46 o                         
   5   6   5       3197.00       2714.99       269.39 o                         
   6   6   5       8401.81       8431.71       629.03 o                         
   7   6   5       1423.03       1786.79       484.96 o                         
   8   6   5       2956.23       3199.10       672.52 o                         
   9   6   5       3158.26       2900.14       872.34 o                         
  10   6   5       1937.32       1510.84       769.95 o                         
 -10   7   5       1883.69       2390.31       909.07 o                         
  -9   7   5        398.76       -288.02       350.61 o                         
  -8   7   5       5920.02       5628.89       754.84 o                         
  -7   7   5         63.18        121.49       285.47 o                         
  -6   7   5       1850.56       1697.44       331.90 o                         
  -5   7   5       2426.82       1963.77       317.13 o                         
  -4   7   5      26903.84      25962.93       722.82 o                         
  -3   7   5       3244.61       3903.70       301.03 o                         
  -2   7   5      33989.08      33455.04       573.71 o                         
  -1   7   5      12783.04      12551.65       324.12 o                         
   0   7   5        737.94        735.74       100.85 o                         
   1   7   5       5980.88       6220.29       215.45 o                         
   2   7   5      19651.22      20699.39       382.48 o                         
   3   7   5       3747.71       3763.26       200.39 o                         
   4   7   5      35791.15      36008.18       783.37 o                         
   5   7   5        701.50        685.08       194.00 o                         
   6   7   5       9468.17      10090.72       685.51 o                         
   7   7   5         33.38         71.91       290.11 o                         
   8   7   5       3317.93       3456.86       911.31 o                         
   9   7   5        280.16        421.31       549.06 o                         
  10   7   5       1728.92       -396.60       620.40 o                         
  -9   8   5       3377.41       3862.10       550.93 o                         
  -8   8   5      15042.88      15814.95       942.26 o                         
  -7   8   5       4132.62       4441.23       495.53 o                         
  -6   8   5       1650.10       1225.20       273.91 o                         
  -5   8   5       7388.99       7385.60       523.94 o                         
  -4   8   5      58407.71      57157.93      1083.80 o                         
  -3   8   5      20181.34      19768.71       685.72 o                         
  -2   8   5      19287.51      19146.00       541.80 o                         
  -1   8   5        543.65        552.48        99.49 o                         
   0   8   5      37069.00      36995.64       622.03 o                         
   1   8   5        629.08        994.59       139.94 o                         
   2   8   5       3590.00       3601.71       178.61 o                         
   3   8   5       7285.35       7586.15       282.90 o                         
   4   8   5      32589.02      32118.45       726.89 o                         
   5   8   5       2741.21       2903.76       262.58 o                         
   6   8   5       3576.77       3221.76       675.33 o                         
   7   8   5        704.42       1813.04       674.50 o                         
   8   8   5       3807.03       4616.68      1046.99 o                         
   9   8   5        861.54       -438.88       805.09 o                         
  10   8   5       2109.50       1226.40       683.29 o                         
  -9   9   5        155.65        600.07       470.70 o                         
  -8   9   5       8701.12       9379.30       758.20 o                         
  -7   9   5       4450.09       4375.14       515.61 o                         
  -6   9   5         92.65         24.97       255.56 o                         
  -5   9   5        652.15        955.98       217.88 o                         
  -4   9   5       3404.45       3163.22       295.69 o                         
  -3   9   5      25376.18      26359.14       716.83 o                         
  -2   9   5       5574.48       5076.61       308.45 o                         
  -1   9   5      39241.68      40326.80       858.42 o                         
   0   9   5        997.76       1209.26       209.02 o                         
   1   9   5       5038.89       5509.72       254.85 o                         
   2   9   5      11992.05      11894.79       317.74 o                         
   3   9   5      54604.97      54639.57       842.04 o                         
   4   9   5       2873.34       3210.55       267.16 o                         
   5   9   5      11863.91      11864.28       497.33 o                         
   6   9   5        678.99        787.03       285.80 o                         
   7   9   5       2147.06       1531.79       454.46 o                         
   8   9   5       5598.11       6248.14      1168.80 o                         
   9   9   5       1275.27        828.35       442.84 o                         
  10   9   5        635.01        115.99       648.94 o                         
  -9  10   5       7432.68       6582.13       677.43 o                         
  -8  10   5        488.66        814.28       327.98 o                         
  -7  10   5         52.49        295.69       354.30 o                         
  -6  10   5       3088.27       3822.08       451.11 o                         
  -5  10   5      10554.93      11179.05       557.26 o                         
  -4  10   5       1986.97       2125.93       262.54 o                         
  -3  10   5       9321.67       9655.71       551.85 o                         
  -2  10   5        688.20        655.40       173.57 o                         
  -1  10   5       1852.87       1961.74       154.31 o                         
   0  10   5      39248.06      40165.09       744.38 o                         
   1  10   5      20631.19      20488.85       817.87 o                         
   2  10   5       2943.41       3176.54       213.21 o                         
   3  10   5       3761.17       4106.51       268.45 o                         
   4  10   5       1730.71       1671.32       198.94 o                         
   5  10   5      10571.68      10360.32       524.85 o                         
   6  10   5       1762.41       1283.85       608.81 o                         
   7  10   5       4735.96       4509.34       884.16 o                         
   8  10   5         80.52        385.11       564.65 o                         
   9  10   5       1850.10       1966.10       825.84 o                         
  10  10   5       3190.11       3259.48       989.79 o                         
  -9  11   5        241.60         65.00       318.92 o                         
  -8  11   5        151.66        866.96       455.59 o                         
  -7  11   5       7105.64       6638.98       615.32 o                         
  -6  11   5      11895.97      12520.84       639.35 o                         
  -5  11   5      22308.99      21059.04       763.00 o                         
  -4  11   5          1.51         11.52       194.39 o                         
  -3  11   5        629.36        490.28       289.46 o                         
  -2  11   5      62538.07      63753.00       954.57 o                         
  -1  11   5      16730.88      16864.26       397.42 o                         
   0  11   5      12823.98      13211.24       451.67 o                         
   1  11   5       2312.93       2283.40       242.90 o                         
   2  11   5      48777.99      50344.40       848.39 o                         
   3  11   5        963.00        957.81       167.35 o                         
   4  11   5      16903.68      16111.87       522.83 o                         
   5  11   5       9295.10       9540.18       517.79 o                         
   6  11   5       3568.88       4306.06       504.15 o                         
   7  11   5       5177.68       4390.17       658.37 o                         
   8  11   5       1282.98       1615.47       701.25 o                         
   9  11   5        497.57        306.63       498.33 o                         
  10  11   5        354.92      -1205.13      1205.13 o                         
  -9  12   5        134.07       -589.33       589.33 o                         
  -8  12   5       3000.67       4828.77       621.37 o                         
  -7  12   5       3064.21       3373.13       391.77 o                         
  -6  12   5      10244.68       9968.49       586.16 o                         
  -5  12   5        817.18        612.97       233.71 o                         
  -4  12   5      14281.85      14278.04       618.12 o                         
  -3  12   5      12842.13      13341.56       578.36 o                         
  -2  12   5       4130.65       4216.97       279.43 o                         
  -1  12   5       3246.94       3462.87       228.20 o                         
   0  12   5      21763.90      22239.84       602.11 o                         
   1  12   5       1244.67       1351.47       208.96 o                         
   2  12   5      12856.65      12878.47       487.13 o                         
   3  12   5      10279.25      10069.43       444.37 o                         
   4  12   5         82.51        235.00       160.00 o                         
   5  12   5        121.14        247.24       225.40 o                         
   6  12   5       9030.38      10032.11       754.58 o                         
   7  12   5       4667.34       3541.15       844.60 o                         
   8  12   5       2087.43       3016.79       909.60 o                         
   9  12   5        707.01        786.33       633.35 o                         
  10  12   5       1874.56       1630.53       824.12 o                         
  -9  13   5        181.57        663.47       774.05 o                         
  -8  13   5        649.41        795.51       466.37 o                         
  -7  13   5       5104.60       5676.98       606.60 o                         
  -6  13   5      22050.62      21285.45       850.00 o                         
  -5  13   5        328.20        388.77       207.27 o                         
  -4  13   5      10707.13      10692.33       560.19 o                         
  -3  13   5       4097.30       4257.32       359.81 o                         
  -2  13   5      14039.86      13310.79       477.98 o                         
  -1  13   5        161.77        255.19       136.73 o                         
   0  13   5       9332.72       9366.79       420.56 o                         
   1  13   5          7.58        218.31       164.31 o                         
   2  13   5       5639.94       5567.47       344.68 o                         
   3  13   5        310.00         77.15       144.36 o                         
   4  13   5        608.45        726.95       185.26 o                         
   5  13   5       2944.01       2980.00       369.67 o                         
   6  13   5      11083.44      11598.50       798.14 o                         
   7  13   5        693.93        282.59       504.41 o                         
   8  13   5       4543.79       4422.47      1052.15 o                         
   9  13   5       2708.34       1855.26       809.45 o                         
  10  13   5         83.97       -556.59       556.59 o                         
  -8  14   5        415.44        601.26       354.81 o                         
  -7  14   5       1718.67       1055.73       400.83 o                         
  -6  14   5       1558.11       1388.41       341.33 o                         
  -5  14   5      10461.45      10797.00       714.13 o                         
  -4  14   5        515.91        221.23       225.27 o                         
  -3  14   5      24973.21      25556.12       830.82 o                         
  -2  14   5        778.97        272.62       143.12 o                         
  -1  14   5      24543.15      25576.62       683.41 o                         
   0  14   5        309.91        300.51       152.69 o                         
   1  14   5      91957.67      95799.25      2270.23 o                         
   2  14   5       1241.14       1282.86       228.95 o                         
   3  14   5        187.36        197.48       164.83 o                         
   4  14   5        759.84        658.25       190.60 o                         
   5  14   5      17464.16      17736.28       825.34 o                         
   6  14   5       1388.45       1166.06       421.06 o                         
   7  14   5        840.07       1124.01       652.24 o                         
   8  14   5        818.49       2460.07       892.69 o                         
   9  14   5        706.84       1082.40       674.17 o                         
  -8  15   5       2251.93       2562.40       403.77 o                         
  -7  15   5      13436.38      14630.54       932.52 o                         
  -6  15   5       1576.51       1997.21       404.91 o                         
  -5  15   5       1140.97       1680.92       360.10 o                         
  -4  15   5        197.09       -232.30       259.08 o                         
  -3  15   5       1388.46       1222.58       287.53 o                         
  -2  15   5        183.62        339.07       138.94 o                         
  -1  15   5       1103.72       1075.95       180.83 o                         
   0  15   5        560.16        792.56       194.53 o                         
   1  15   5       2501.60       2153.54       266.91 o                         
   2  15   5        770.18        964.53       224.49 o                         
   3  15   5       1029.16        716.94       196.80 o                         
   4  15   5        382.39        110.24       186.48 o                         
   5  15   5       1163.19       1335.42       291.41 o                         
   6  15   5       1167.59       1185.55       441.23 o                         
   7  15   5       4551.47       5769.23      1133.92 o                         
   8  15   5       1811.69       2927.22       974.33 o                         
   9  15   5       4329.42       5058.73      1150.17 o                         
  -8  16   5        805.28       1711.20       673.51 o                         
  -7  16   5       6515.60       7407.66       689.21 o                         
  -6  16   5        661.53        825.65       337.85 o                         
  -5  16   5       2863.67       2967.08       691.22 o                         
  -4  16   5       5304.42       5722.79       557.77 o                         
  -3  16   5      12248.74      12489.93       727.79 o                         
  -2  16   5        611.35       1018.42       249.17 o                         
  -1  16   5       2508.51       2347.89       251.19 o                         
   0  16   5      34491.24      35554.92       862.36 o                         
   1  16   5      10425.57      10121.15       596.03 o                         
   2  16   5      18086.40      17799.16       708.82 o                         
   3  16   5       3228.43       3113.58       304.97 o                         
   4  16   5       1880.71       1965.18       283.15 o                         
   5  16   5       5443.33       5618.05       619.34 o                         
   6  16   5       7818.02       7228.52       883.02 o                         
   7  16   5         94.94       -534.00       559.63 o                         
   8  16   5        194.76        926.11       709.71 o                         
   9  16   5        555.92       1628.95       774.84 o                         
  -8  17   5       3509.03       4265.92       984.37 o                         
  -7  17   5       1209.11       1185.32       387.53 o                         
  -6  17   5      16111.25      13997.06       893.98 o                         
  -5  17   5       9619.38       9385.33       719.18 o                         
  -4  17   5         29.09        223.98       305.64 o                         
  -3  17   5        202.18         -6.27       284.12 o                         
  -2  17   5      22483.60      22289.65       821.33 o                         
  -1  17   5       2202.68       2311.81       302.19 o                         
   0  17   5       1883.80       1490.21       254.27 o                         
   1  17   5         78.15        354.85       192.38 o                         
   2  17   5       7095.38       6815.04       471.88 o                         
   3  17   5         64.20        -97.85       184.89 o                         
   4  17   5       3481.13       4042.38       404.89 o                         
   5  17   5       5706.20       5427.13       912.92 o                         
   6  17   5        618.05        839.89       420.87 o                         
   7  17   5       4438.07       5368.53      1119.65 o                         
   8  17   5       2780.51       2956.95       970.50 o                         
   9  17   5        132.35       -895.86       895.86 o                         
  -8  18   5       1756.52       3151.28       870.49 o                         
  -7  18   5        615.99        623.40       377.97 o                         
  -6  18   5         52.37       -150.78       334.99 o                         
  -5  18   5       5434.67       5199.05       547.45 o                         
  -4  18   5       5865.36       6486.86       753.85 o                         
  -3  18   5        163.66        236.64       262.29 o                         
  -2  18   5       3842.92       3406.86       376.67 o                         
  -1  18   5       7186.17       7432.63       508.93 o                         
   0  18   5        784.24        634.93       220.60 o                         
   1  18   5       5258.91       5123.18       497.11 o                         
   2  18   5        630.90        788.23       266.07 o                         
   3  18   5        722.15        481.34       213.42 o                         
   4  18   5       2470.94       2643.91       345.22 o                         
   5  18   5        437.21         53.87       304.18 o                         
   6  18   5       2305.97       1770.50       593.65 o                         
   7  18   5       2982.63       3241.25       961.25 o                         
   8  18   5        406.44       1556.68       843.94 o                         
  -8  19   5         24.07        811.04       536.38 o                         
  -6  19   5        291.44        450.86       345.31 o                         
  -5  19   5       4663.45       5437.55       600.38 o                         
  -4  19   5       3173.29       3178.00       448.05 o                         
  -3  19   5       5199.78       4953.36       514.15 o                         
  -2  19   5       1083.56       1329.26       292.00 o                         
  -1  19   5      20640.47      22684.84       806.25 o                         
   0  19   5         45.64        103.22       219.15 o                         
   1  19   5        852.65        439.87       236.30 o                         
   2  19   5       1622.19        641.17       774.51 o                         
   3  19   5      27000.20      25490.80      1311.13 o                         
   4  19   5       7176.81       7404.05       539.18 o                         
   5  19   5       1179.08        532.58       327.18 o                         
   6  19   5        778.10        128.38       837.20 o                         
   7  19   5       4416.76       3459.50       989.39 o                         
   8  19   5        146.06       -684.61       684.61 o                         
  -8  20   5        757.38       2083.28       812.63 o                         
  -6  20   5        447.35        878.20       360.12 o                         
  -5  20   5       3964.85       5491.83       584.31 o                         
  -4  20   5       1463.38        832.00       439.65 o                         
  -3  20   5       4271.86       4407.86       510.53 o                         
  -2  20   5          4.82       -159.23       246.23 o                         
  -1  20   5       1028.96        897.97       215.36 o                         
   0  20   5       2669.40       2740.45       367.82 o                         
   1  20   5        174.29         51.84       258.88 o                         
   2  20   5       2968.18       2858.33       477.79 o                         
   3  20   5         70.30       -152.03       257.78 o                         
   4  20   5       1127.09        -22.60       336.62 o                         
   5  20   5       1237.18       1422.34       570.31 o                         
   6  20   5       4281.80       4029.97      1007.36 o                         
   7  20   5        964.01       1627.76       913.96 o                         
   8  20   5        272.03       1179.63       755.16 o                         
  -8  21   5        690.03       2483.45       961.78 o                         
  -5  21   5       1357.57        763.82       362.90 o                         
  -4  21   5       1534.11       1435.53       418.90 o                         
  -3  21   5       4873.16       5384.33       570.60 o                         
  -2  21   5      12425.91      12986.85       786.22 o                         
  -1  21   5       8901.00       9600.78       568.75 o                         
   0  21   5        504.77        257.38       227.20 o                         
   1  21   5       2174.94       2111.35       337.18 o                         
   2  21   5       7705.56       7415.07       757.22 o                         
   3  21   5       6107.02       6407.05       699.58 o                         
   4  21   5       7371.19       7849.64       690.11 o                         
   5  21   5         80.33        512.93       365.57 o                         
   6  21   5        472.11        -19.42       468.34 o                         
   7  21   5        148.36        843.67       692.67 o                         
  -8  22   5       7419.59       5239.99      1154.40 o                         
  -5  22   5        399.63        -14.02       341.16 o                         
  -4  22   5      15818.09      18228.34      1597.64 o                         
  -3  22   5       4739.17       5411.33       583.04 o                         
  -2  22   5       2662.99       2246.78       370.08 o                         
  -1  22   5         56.05        248.53       255.94 o                         
   0  22   5       3417.05       3662.67       413.49 o                         
   1  22   5       1196.10        765.94       227.37 o                         
   2  22   5       1257.37        565.93       525.98 o                         
   3  22   5       2502.69       2061.18       402.56 o                         
   4  22   5       4027.51       4886.18       582.97 o                         
   5  22   5        647.19        793.87       596.89 o                         
   6  22   5       3032.58       2274.72       827.42 o                         
   7  22   5        561.64        401.09       727.28 o                         
  -8  23   5        789.00        720.28       582.35 o                         
  -4  23   5         85.08        258.27       370.61 o                         
  -3  23   5       5991.68       5910.89       742.40 o                         
  -2  23   5        480.80        278.63       277.95 o                         
  -1  23   5       1983.01       1599.68       338.25 o                         
   0  23   5        601.44       1069.40       334.98 o                         
   1  23   5        416.94        683.44       393.73 o                         
   2  23   5        285.82        653.59       400.88 o                         
   3  23   5       5567.64       5572.29       611.47 o                         
   4  23   5        591.12       -350.10       606.40 o                         
   5  23   5       4494.26       3282.08       824.78 o                         
   6  23   5          5.86       -683.42       683.42 o                         
  -3  24   5       9417.61       7955.04       965.76 o                         
  -2  24   5          5.84       -146.19       337.58 o                         
  -1  24   5        645.98        786.23       466.65 o                         
   0  24   5       4621.68       4165.81       470.96 o                         
   1  24   5       8098.20       9134.95       823.93 o                         
   2  24   5       3162.38       4144.79       625.34 o                         
   3  24   5        219.21       -416.02       627.67 o                         
   4  24   5         19.26        117.45       490.14 o                         
   5  24   5       4896.73       3836.55      1025.85 o                         
   6  24   5        177.68        731.24       641.41 o                         
  -2  25   5       8318.82       8257.97       798.88 o                         
  -1  25   5       1206.81        234.90       349.57 o                         
   0  25   5       1925.23       1677.06       387.97 o                         
   1  25   5        306.60        -76.23       473.10 o                         
   2  25   5       7296.48       5755.62      1148.46 o                         
   3  25   5        818.85       1365.12       763.61 o                         
   4  25   5       4832.53       5788.39      1223.23 o                         
   5  25   5        279.82        593.32       631.63 o                         
   0  26   5        837.06        587.80       285.98 o                         
   1  26   5       3219.73        891.36       524.49 o                         
   2  26   5       1561.42       1876.26       887.00 o                         
   3  26   5          4.09       -787.26       787.26 o                         
   4  26   5        198.97       1078.83       715.26 o                         
   5  26   5        158.36       -901.40       901.40 o                         
   1  27   5        968.83        379.30       764.27 o                         
   2  27   5       5644.44       5248.71      1169.33 o                         
   3  27   5        800.09        990.45       827.03 o                         
   4  27   5        106.29         38.84       655.68 o                         
   1  28   5       6377.18       7763.87      1505.69 o                         
   2  28   5       2154.26       4606.37      1262.60 o                         
   3  28   5        229.87        845.12       589.35 o                         
   1  29   5        486.15       -895.86       895.86 o                         
   2  29   5       1038.74        949.89       618.42 o                         
 -10   0   6       8612.67      10034.94      1214.98 o                         
  -8   0   6       9037.00       9254.40      1099.84 o                         
  -6   0   6       3875.96       3736.96       814.14 o                         
  -4   0   6        887.57        734.55       302.86 o                         
  -2   0   6      28290.14      28674.40       607.33 o                         
   0   0   6      10297.34      10105.04       429.22 o                         
   2   0   6       2162.32       2092.87       302.97 o                         
   4   0   6      10342.77      10087.11       541.09 o                         
   6   0   6      22570.82      24062.74      1930.43 o                         
   8   0   6       3137.30       3933.13       987.94 o                         
 -10   1   6        717.41        656.17       386.10 o                         
  -9   1   6       1603.25       2105.41       413.07 o                         
  -8   1   6        319.78        271.55       261.54 o                         
  -7   1   6      11808.52      12650.32       740.37 o                         
  -6   1   6      25573.74      26874.89       963.98 o                         
  -5   1   6       4609.13       4775.45       400.43 o                         
  -4   1   6       8647.61       8341.59       460.39 o                         
  -3   1   6       8853.00       8865.82       371.97 o                         
  -2   1   6      83380.46      83803.30       848.26 o                         
  -1   1   6      65787.99      66286.68       614.87 o                         
   0   1   6      67634.72      69150.67      1083.78 o                         
   1   1   6      17762.29      16577.43       415.40 o                         
   2   1   6      17153.69      15742.86       427.51 o                         
   3   1   6       1634.50       1611.54       152.93 o                         
   4   1   6      15079.69      15081.19       527.84 o                         
   5   1   6       1383.61       1617.08       279.65 o                         
   6   1   6       4264.98       4330.45       628.76 o                         
   7   1   6       2065.08       1308.34       488.75 o                         
   8   1   6       3416.20       3287.14       623.11 o                         
   9   1   6         86.01        357.12       772.73 o                         
 -10   2   6       5580.16       5238.77       663.39 o                         
  -9   2   6       5384.13       5638.21       618.72 o                         
  -8   2   6       1424.95       1122.15       348.12 o                         
  -7   2   6       8769.56       8913.93       629.08 o                         
  -6   2   6      18544.09      18750.38       817.99 o                         
  -5   2   6       3380.98       3329.90       356.11 o                         
  -4   2   6       9405.27       9395.71       493.08 o                         
  -3   2   6      19116.64      18870.67       531.18 o                         
  -2   2   6        607.98        406.55        91.48 o                         
  -1   2   6      38788.97      39138.56       481.73 o                         
   0   2   6       1638.45       1559.39       140.56 o                         
   1   2   6      58487.92      56937.91       629.93 o                         
   2   2   6        916.86        892.92       191.62 o                         
   3   2   6       1781.22       1856.67       161.89 o                         
   4   2   6      11784.57      11856.37       475.15 o                         
   5   2   6      26920.12      27960.15       908.17 o                         
   6   2   6       1175.26       2295.47       495.91 o                         
   7   2   6       7338.25       7605.69       831.98 o                         
   8   2   6       1627.79       1213.93       601.51 o                         
   9   2   6        412.65       -164.32      1035.37 o                         
 -10   3   6        654.57       1222.76       573.42 o                         
  -9   3   6          3.23         95.86       299.09 o                         
  -8   3   6      11507.30      12775.79       814.01 o                         
  -7   3   6      18974.53      19515.12       921.89 o                         
  -6   3   6      12587.15      13632.85       707.77 o                         
  -5   3   6        490.02        750.00       255.79 o                         
  -4   3   6      14434.93      14587.56       606.20 o                         
  -3   3   6      13276.08      12710.22       446.70 o                         
  -2   3   6      12688.69      12089.88       314.37 o                         
  -1   3   6        848.06        713.18        92.57 o                         
   0   3   6       5831.70       5773.46       174.40 o                         
   1   3   6       1368.94       1394.40       143.63 o                         
   2   3   6      21410.90      20820.65       442.34 o                         
   3   3   6      10757.48      10546.83       305.41 o                         
   4   3   6       5391.06       5775.24       348.16 o                         
   5   3   6       4934.56       4808.50       399.24 o                         
   6   3   6       4295.39       4699.91       613.63 o                         
   7   3   6       3440.17       2333.50       465.59 o                         
   8   3   6        804.55        356.20       544.63 o                         
   9   3   6       4412.01       4611.39      1060.34 o                         
 -10   4   6        209.94         89.68       516.07 o                         
  -9   4   6         73.22        158.26       446.88 o                         
  -8   4   6       5771.21       6172.78       589.86 o                         
  -7   4   6       2517.41       2415.96       411.00 o                         
  -6   4   6       1740.09       2449.80       368.91 o                         
  -5   4   6       6943.22       7065.54       493.29 o                         
  -4   4   6      19143.57      18939.33       603.84 o                         
  -3   4   6      89515.16      91712.57      1191.94 o                         
  -2   4   6      12164.41      11775.96       315.87 o                         
  -1   4   6       8795.35       8678.81       245.35 o                         
   0   4   6      44992.56      45672.19       631.23 o                         
   1   4   6      48608.14      47526.02       690.37 o                         
   2   4   6      37976.18      36709.00       525.67 o                         
   3   4   6       2914.18       2719.49       176.40 o                         
   4   4   6      21749.83      21561.75       644.22 o                         
   5   4   6       2593.06       2210.05       298.14 o                         
   6   4   6      24281.45      27166.47      1151.73 o                         
   7   4   6       1629.09       1921.23       630.71 o                         
   8   4   6        828.47        680.06       406.50 o                         
   9   4   6       2461.41       2419.64       877.49 o                         
  10   4   6       3456.68       5363.78      1169.07 o                         
 -10   5   6       3767.76       2064.26       894.40 o                         
  -9   5   6          1.75       -316.13       335.90 o                         
  -8   5   6       3985.55       4185.17       516.96 o                         
  -7   5   6        137.92        298.17       274.66 o                         
  -6   5   6      10339.31      10720.87       648.87 o                         
  -5   5   6       9887.94       9879.85       569.87 o                         
  -4   5   6       1660.99       1906.87       241.77 o                         
  -3   5   6         84.96        487.79       188.39 o                         
  -2   5   6      21756.01      21103.62       442.76 o                         
  -1   5   6      49308.48      49521.02       587.31 o                         
   0   5   6       2489.42       2656.23       153.02 o                         
   1   5   6       6307.01       6436.88       229.88 o                         
   2   5   6      33565.76      33255.78       533.24 o                         
   3   5   6       1179.35       1155.21       135.55 o                         
   4   5   6      13567.54      14048.63       530.04 o                         
   5   5   6       1152.15       1083.61       379.37 o                         
   6   5   6        129.60        -54.24       245.84 o                         
   7   5   6       1358.46       1400.55       564.58 o                         
   8   5   6       5378.21       5554.94       832.64 o                         
   9   5   6        946.78        275.06       623.57 o                         
  10   5   6       2629.53       1889.34       850.81 o                         
  -9   6   6       8588.64       8922.08       756.44 o                         
  -8   6   6       2988.16       2773.89       445.31 o                         
  -7   6   6         44.44        465.21       273.40 o                         
  -6   6   6       1775.35       1373.72       301.10 o                         
  -5   6   6      19676.17      19918.13       807.01 o                         
  -4   6   6      39427.75      39748.40       893.12 o                         
  -3   6   6       2162.23       1596.51       196.47 o                         
  -2   6   6      35299.68      35031.27       553.88 o                         
  -1   6   6       1881.32       1906.74       149.41 o                         
   0   6   6       6148.56       6289.15       231.75 o                         
   1   6   6       1400.75       1383.43       133.86 o                         
   2   6   6      26548.67      26426.55       378.18 o                         
   3   6   6       2181.14       2140.54       159.48 o                         
   4   6   6         39.36        -46.21       158.37 o                         
   5   6   6        377.23        536.50       262.09 o                         
   6   6   6       3539.82       3164.28       443.53 o                         
   7   6   6       1537.96       1852.86       489.74 o                         
   8   6   6       1893.85       3363.84      1372.45 o                         
   9   6   6         53.82       -805.62       805.62 o                         
  10   6   6       2077.41       3311.27      1016.21 o                         
  -9   7   6       3649.33       4609.22       562.15 o                         
  -8   7   6        186.07        528.02       303.66 o                         
  -7   7   6       1790.26       1136.69       314.23 o                         
  -6   7   6       1304.70       1079.41       306.44 o                         
  -5   7   6      19148.34      18539.41       679.22 o                         
  -4   7   6       1134.20        729.92       262.01 o                         
  -3   7   6        837.43        689.18       167.40 o                         
  -2   7   6        790.11        823.15       128.09 o                         
  -1   7   6      30444.41      31294.72       532.32 o                         
   0   7   6       6068.14       6909.57       296.68 o                         
   1   7   6      11104.15      11097.51       336.92 o                         
   2   7   6         55.34        -22.19        71.35 o                         
   3   7   6      97780.19      98169.33       970.23 o                         
   4   7   6        707.21        623.39       170.58 o                         
   5   7   6       3419.36       3806.20       420.85 o                         
   6   7   6        449.27        897.99       335.02 o                         
   7   7   6      16141.60      17894.88      1297.87 o                         
   8   7   6         18.58         78.60       535.45 o                         
   9   7   6       4476.86       5189.25      1141.32 o                         
  10   7   6        634.29        624.10       658.05 o                         
  -9   8   6      12125.64      11907.57       892.87 o                         
  -8   8   6       3742.70       3720.12       477.81 o                         
  -7   8   6        262.91       -102.27       317.40 o                         
  -6   8   6       6814.35       7236.90       576.67 o                         
  -5   8   6      49584.89      50536.77      1122.43 o                         
  -4   8   6      32312.49      32824.24       852.13 o                         
  -3   8   6       7060.83       7375.08       396.14 o                         
  -2   8   6       2418.28       2641.56       179.15 o                         
  -1   8   6       9837.68       9430.48       311.55 o                         
   0   8   6       1678.31       1557.75       175.43 o                         
   1   8   6       2220.25       2047.13       146.60 o                         
   2   8   6        240.58        207.30        84.61 o                         
   3   8   6        584.68        603.08       122.30 o                         
   4   8   6       2058.36       1880.36       235.00 o                         
   5   8   6       1326.35       1589.79       269.24 o                         
   6   8   6        300.70        440.95       279.42 o                         
   7   8   6       1407.20       1646.45       497.17 o                         
   8   8   6         43.76       -165.91       353.95 o                         
   9   8   6         52.66       -542.19       542.19 o                         
  10   8   6        726.07       -611.02       734.94 o                         
  -9   9   6         48.12         67.90       389.08 o                         
  -8   9   6         56.41        461.33       343.78 o                         
  -7   9   6        191.93        244.52       382.14 o                         
  -6   9   6       4633.18       4707.74       414.97 o                         
  -5   9   6      10274.47      10236.21       538.50 o                         
  -4   9   6       1043.47       1300.45       235.99 o                         
  -3   9   6       2713.39       2780.31       270.03 o                         
  -2   9   6      10584.75      10416.99       336.57 o                         
  -1   9   6      58778.97      59950.26       860.96 o                         
   0   9   6        165.75        240.86       124.08 o                         
   1   9   6      14767.95      14420.49       441.16 o                         
   2   9   6      47362.08      47912.70       641.10 o                         
   3   9   6      21956.62      21719.35       598.04 o                         
   4   9   6      25611.77      25959.16       766.48 o                         
   5   9   6        759.76        524.28       232.79 o                         
   6   9   6       1937.56       1492.22       342.86 o                         
   7   9   6       7135.54       7405.46       856.66 o                         
   8   9   6       7669.40       7292.09      1278.32 o                         
   9   9   6         28.56        725.30       734.55 o                         
  10   9   6        625.37       -888.72       888.72 o                         
  -9  10   6        392.42       -105.91       546.95 o                         
  -8  10   6       5071.74       5743.19       627.48 o                         
  -7  10   6        140.54        334.78       247.30 o                         
  -6  10   6        855.17        733.67       228.51 o                         
  -5  10   6        685.68        813.27       225.19 o                         
  -4  10   6      20066.47      20048.93       706.23 o                         
  -3  10   6      40182.24      40548.41       943.39 o                         
  -2  10   6       6376.20       6520.38       280.47 o                         
  -1  10   6      17718.05      17841.63       500.26 o                         
   0  10   6      13425.62      12822.73       387.34 o                         
   1  10   6      26478.84      27258.45       739.97 o                         
   2  10   6      24609.91      25223.01       634.26 o                         
   3  10   6       8463.74       8395.89       363.54 o                         
   4  10   6       1795.53       1901.50       223.73 o                         
   5  10   6       2419.75       1990.34       340.25 o                         
   6  10   6      11371.99      11110.09       933.72 o                         
   7  10   6       1031.20       1577.01       489.01 o                         
   8  10   6        223.92       1001.15       589.22 o                         
   9  10   6       3099.23       4437.27      1089.93 o                         
  10  10   6       2068.02       1656.56       851.20 o                         
  -9  11   6          2.96        322.36       430.80 o                         
  -8  11   6       4163.89       3834.23       457.50 o                         
  -7  11   6      10050.16      10165.65       629.28 o                         
  -6  11   6      12490.77      13177.66       675.20 o                         
  -5  11   6        179.98        295.51       313.95 o                         
  -4  11   6       1494.72       2005.50       288.68 o                         
  -3  11   6      11454.34      11950.20       549.62 o                         
  -2  11   6      30123.42      30717.96       599.60 o                         
  -1  11   6        217.40        209.28       123.61 o                         
   0  11   6       6446.99       6687.04       340.79 o                         
   1  11   6      10034.40      10240.38       406.01 o                         
   2  11   6         97.04        176.36       196.22 o                         
   3  11   6       4467.55       4251.93       305.28 o                         
   4  11   6        594.86        422.74       176.63 o                         
   5  11   6        994.38        997.31       248.31 o                         
   6  11   6         78.83       -103.62       812.10 o                         
   7  11   6        419.72       -129.92       613.73 o                         
   8  11   6         62.57        289.19       562.40 o                         
   9  11   6       4058.82       2387.41       858.34 o                         
  10  11   6         96.44       -298.18       638.90 o                         
  -9  12   6       2280.14       1499.88       748.55 o                         
  -8  12   6         76.09         29.97       292.37 o                         
  -7  12   6       7759.07       7874.84       573.36 o                         
  -6  12   6       2326.33       2159.52       361.34 o                         
  -5  12   6       1678.95       1429.68       271.59 o                         
  -4  12   6       4702.04       4155.41       374.17 o                         
  -3  12   6      18908.61      18396.08       720.19 o                         
  -2  12   6        362.70        330.07       128.41 o                         
  -1  12   6       7292.04       7053.21       352.59 o                         
   0  12   6        116.56        212.80       147.73 o                         
   1  12   6      54829.17      58454.76      1567.36 o                         
   2  12   6       1973.98       2002.97       270.07 o                         
   3  12   6         35.32        226.98       172.73 o                         
   4  12   6       1669.79       1672.43       233.26 o                         
   5  12   6      28338.43      30202.59      1253.85 o                         
   6  12   6       5886.11       5558.83       741.42 o                         
   7  12   6       4308.78       3603.46       627.27 o                         
   8  12   6        188.75       -761.10       761.10 o                         
   9  12   6       2251.18       3386.05      1095.08 o                         
  -8  13   6        363.27       -182.31       368.20 o                         
  -7  13   6      18256.39      17884.62       848.49 o                         
  -6  13   6       4771.40       4814.01       445.10 o                         
  -5  13   6        749.53        895.19       229.12 o                         
  -4  13   6         85.82        -65.02       219.42 o                         
  -3  13   6      14547.17      14740.07       639.31 o                         
  -2  13   6       8156.97       8239.03       392.74 o                         
  -1  13   6      14890.32      15395.24       475.95 o                         
   0  13   6       9192.31       9219.94       424.09 o                         
   1  13   6       8674.98       7867.48       393.92 o                         
   2  13   6        625.49       1323.38       260.01 o                         
   3  13   6        891.00        592.75       205.75 o                         
   4  13   6       9107.11       8644.17       499.88 o                         
   5  13   6       1156.86        983.35       249.08 o                         
   6  13   6        197.93        382.77       322.02 o                         
   7  13   6         61.30        483.58       378.18 o                         
   8  13   6       2313.43       1961.61       786.47 o                         
   9  13   6        310.85        554.87       606.53 o                         
  -8  14   6       5766.60       5826.43       648.56 o                         
  -7  14   6       2641.04       3242.47       489.41 o                         
  -6  14   6        151.66        763.50       332.52 o                         
  -5  14   6       1529.38       1528.28       260.03 o                         
  -4  14   6       3796.15       3560.24       368.27 o                         
  -3  14   6       5242.37       5265.51       411.89 o                         
  -2  14   6       4426.95       4328.67       300.12 o                         
  -1  14   6         96.02        152.17       146.54 o                         
   0  14   6      24002.76      24135.20       692.25 o                         
   1  14   6       8770.94       8697.46       421.43 o                         
   2  14   6        581.52        396.36       200.39 o                         
   3  14   6        397.64         56.20       191.34 o                         
   4  14   6       9210.08       9634.09       539.16 o                         
   5  14   6       7588.96       7627.56       661.72 o                         
   6  14   6       8520.41       8894.22      1307.78 o                         
   7  14   6         70.38         65.26       569.54 o                         
   8  14   6       1106.97        905.37       623.31 o                         
   9  14   6        210.06        125.90       688.97 o                         
  -8  15   6        625.70       1338.56       629.33 o                         
  -7  15   6        443.06        618.85       355.96 o                         
  -6  15   6      11763.25      11538.87       795.03 o                         
  -5  15   6       7219.00       7271.71       623.53 o                         
  -4  15   6       3630.27       3773.00       443.21 o                         
  -3  15   6        569.51        663.71       214.82 o                         
  -2  15   6      28678.31      29439.49       897.40 o                         
  -1  15   6      23584.86      23902.06       624.31 o                         
   0  15   6      40237.98      41855.67       934.70 o                         
   1  15   6       1613.54       1695.93       216.26 o                         
   2  15   6       3831.98       3589.83       364.35 o                         
   3  15   6       2236.77       2540.31       301.33 o                         
   4  15   6      12668.44      11973.71       606.81 o                         
   5  15   6        514.98        933.45       335.32 o                         
   6  15   6       1581.77       1861.47       675.36 o                         
   7  15   6        797.75        614.98       569.80 o                         
   8  15   6       4501.48       5909.27      1306.46 o                         
   9  15   6        215.12       -195.53       588.69 o                         
  -7  16   6        220.80        236.98       312.85 o                         
  -6  16   6       6486.62       5483.71       597.67 o                         
  -5  16   6       1282.12       1103.32       319.25 o                         
  -4  16   6       5023.61       5219.43       519.15 o                         
  -3  16   6        838.47        632.64       288.42 o                         
  -2  16   6       1636.10       1740.58       264.27 o                         
  -1  16   6       5356.32       5033.22       329.32 o                         
   0  16   6        170.91        -48.27       196.01 o                         
   1  16   6       5577.85       6508.26       434.12 o                         
   2  16   6        187.60        517.25       270.76 o                         
   3  16   6         14.66       -127.78       214.82 o                         
   4  16   6       1087.87       1061.68       253.35 o                         
   5  16   6      10604.37      10544.50      1177.95 o                         
   6  16   6         59.81       -467.41       467.41 o                         
   7  16   6       4795.42       4349.41      1089.40 o                         
   8  16   6       1159.19        607.06       651.32 o                         
  -7  17   6       7734.06       6871.10       674.10 o                         
  -6  17   6        479.35       1117.72       401.04 o                         
  -5  17   6       8977.53       9682.92       731.55 o                         
  -4  17   6       4912.13       5413.24       550.21 o                         
  -3  17   6       8250.00       8342.14       620.78 o                         
  -2  17   6       1204.32       1234.75       274.35 o                         
  -1  17   6      19413.07      20547.72       722.73 o                         
   0  17   6        457.17        191.54       188.16 o                         
   1  17   6        561.10        546.62       219.73 o                         
   2  17   6       7262.17       7426.58       615.87 o                         
   3  17   6       9168.28       9818.96       568.45 o                         
   4  17   6       1968.74       1823.40       294.03 o                         
   5  17   6        640.65        681.06       310.99 o                         
   6  17   6        720.83       1293.38       675.10 o                         
   7  17   6       1921.36       2180.39       855.43 o                         
   8  17   6        197.19        399.77       553.82 o                         
  -7  18   6         21.67        197.62       485.86 o                         
  -6  18   6       2629.16       2655.02       468.25 o                         
  -5  18   6       5721.62       5811.95       616.82 o                         
  -4  18   6       5382.84       5374.11       539.58 o                         
  -3  18   6      13571.58      13595.26       797.66 o                         
  -2  18   6       1328.09       1183.28       385.15 o                         
  -1  18   6        279.11        124.95       232.40 o                         
   0  18   6      15160.12      14812.83       703.48 o                         
   1  18   6       6681.09       7146.63       597.82 o                         
   2  18   6       2646.15       2613.83       362.35 o                         
   3  18   6       1858.72       1756.42       314.31 o                         
   4  18   6       7317.19       7024.08       520.39 o                         
   5  18   6        959.25        700.87       641.80 o                         
   6  18   6       5043.81       5668.82      1183.99 o                         
   7  18   6        333.36       -504.93       655.68 o                         
   8  18   6         19.79       -343.49       710.77 o                         
  -6  19   6       3163.16       3292.10       523.71 o                         
  -5  19   6        191.80        789.19       354.45 o                         
  -4  19   6       2673.09       2709.31       451.20 o                         
  -3  19   6        107.41        557.70       276.50 o                         
  -2  19   6       2472.45       3407.54       585.89 o                         
  -1  19   6        941.65       1010.59       275.22 o                         
   0  19   6         58.42        336.52       214.83 o                         
   1  19   6       2540.25       2362.15       677.41 o                         
   2  19   6       3387.38       2470.50       574.03 o                         
   3  19   6       3012.56       3202.54       415.28 o                         
   4  19   6       5660.84       5364.35       474.22 o                         
   5  19   6        524.32         -4.13       344.68 o                         
   6  19   6          4.52        366.48       462.92 o                         
   7  19   6        235.67       -603.49       680.64 o                         
  -6  20   6         78.29        186.83       563.19 o                         
  -5  20   6        779.87        778.70       347.35 o                         
  -4  20   6      20433.27      20504.52      1068.05 o                         
  -3  20   6        527.42        500.25       314.97 o                         
  -2  20   6      15462.34      16027.98      1000.24 o                         
  -1  20   6        148.84        264.70       222.50 o                         
   0  20   6       7974.88       7812.53       553.38 o                         
   1  20   6       1915.07       1740.22       948.57 o                         
   2  20   6      13668.88      13519.47      1431.90 o                         
   3  20   6        104.67        247.59       417.51 o                         
   4  20   6       1204.50        833.21       338.98 o                         
   5  20   6       2901.95       2042.75      2008.44 o                         
   6  20   6       1257.71       1595.66       677.08 o                         
   7  20   6        309.83        184.03       614.72 o                         
  -8  21   6       1019.20        166.20       517.88 o                         
  -5  21   6       3513.84       3710.46       554.18 o                         
  -4  21   6       2287.35       2743.93       447.90 o                         
  -3  21   6       1401.99       1105.00       347.14 o                         
  -2  21   6         51.82        -41.19       403.98 o                         
  -1  21   6       5326.76       5483.04       523.31 o                         
   0  21   6       3240.45       2414.90       352.85 o                         
   1  21   6       5708.48       6681.60       830.99 o                         
   2  21   6         39.93        142.58       405.13 o                         
   3  21   6      12981.15      11793.44       820.03 o                         
   4  21   6        178.09          9.11       289.07 o                         
   5  21   6        907.39        486.71       625.09 o                         
   6  21   6        675.95        760.31       681.83 o                         
   7  21   6       2014.24       2407.49       921.88 o                         
  -8  22   6        703.10       2315.41       867.06 o                         
  -5  22   6      12006.06      10107.81      1603.85 o                         
  -4  22   6       1990.98       1883.72       404.84 o                         
  -3  22   6       5988.95       5657.90       593.02 o                         
  -2  22   6        201.42       -385.47       385.47 o                         
  -1  22   6        216.64        418.58       293.06 o                         
   0  22   6        356.16        114.60       298.00 o                         
   1  22   6       3387.00       4016.35       693.35 o                         
   2  22   6        306.63        184.95       349.71 o                         
   3  22   6       1965.49       1769.13       398.69 o                         
   4  22   6        711.28        601.23       286.44 o                         
   5  22   6        165.91        676.15       495.16 o                         
   6  22   6        253.21       1113.31       886.34 o                         
  -8  23   6        107.53        322.09       574.29 o                         
  -4  23   6        232.61        395.37       595.23 o                         
  -3  23   6        189.07        190.96       716.45 o                         
  -2  23   6       1273.25        489.66       335.04 o                         
  -1  23   6       8164.66       7820.39       736.46 o                         
   0  23   6        102.84         75.78       314.40 o                         
   1  23   6         21.85        125.38       349.33 o                         
   2  23   6      10177.16      11370.65       976.71 o                         
   3  23   6       5650.85       5241.61       593.83 o                         
   4  23   6       6673.91       9167.70      1437.65 o                         
   5  23   6         80.40        737.98       617.23 o                         
   6  23   6       1042.07       2469.45       865.07 o                         
  -3  24   6       3748.81       2926.55       839.31 o                         
  -2  24   6        265.92       1086.86       517.25 o                         
  -1  24   6        340.69       -117.51       319.92 o                         
   0  24   6       5110.47       5301.79       623.36 o                         
   1  24   6        670.98        713.01       413.96 o                         
   2  24   6       2457.50       2653.38       633.80 o                         
   3  24   6        115.43        530.83       559.23 o                         
   4  24   6         72.08        219.04       607.45 o                         
   5  24   6         21.64       -206.49       604.55 o                         
  -2  25   6       5595.89       6401.47       871.84 o                         
  -1  25   6         41.75       -345.48       345.48 o                         
   0  25   6       7222.18       5937.28      1199.19 o                         
   1  25   6       1579.46       2356.49       792.54 o                         
   2  25   6        279.46       1072.23       707.20 o                         
   3  25   6       1609.35       1373.31       728.47 o                         
   4  25   6       2393.93       3408.51       866.92 o                         
   5  25   6        191.45        726.62       562.93 o                         
   1  26   6       6884.94       5896.85      1148.06 o                         
   2  26   6        398.58        470.72       744.72 o                         
   3  26   6        178.42       -616.83       616.83 o                         
   4  26   6        226.58        810.38       740.89 o                         
   1  27   6        112.16       -758.59       758.59 o                         
   2  27   6        449.02       -542.59       633.35 o                         
   3  27   6        101.41        467.15       567.03 o                         
   2  28   6        398.33       -169.63       633.22 o                         
   3  28   6        129.58       2720.86      1192.18 o                         
   2  29   6         86.88       1315.84       675.49 o                         
  -9   0   7       2453.30       2427.42      1527.29 o                         
  -7   0   7       9051.07       9018.42       924.78 o                         
  -5   0   7       6009.85       5065.28       581.76 o                         
  -3   0   7      32905.71      30846.54       897.69 o                         
  -1   0   7      19755.27      20421.64       502.92 o                         
   1   0   7      41487.85      40644.86      1362.45 o                         
   3   0   7        558.90        826.84       310.38 o                         
   5   0   7      48419.58      47603.90      1765.15 o                         
   7   0   7       4032.50       3499.53       877.89 o                         
   9   0   7       6867.03       7743.39      1376.35 o                         
  -9   1   7        952.55       1105.43       387.70 o                         
  -8   1   7         74.00       -230.91       308.30 o                         
  -7   1   7      28653.39      28147.58      1090.23 o                         
  -6   1   7        594.98        576.21       434.92 o                         
  -5   1   7       4017.49       3515.00       363.85 o                         
  -4   1   7        882.71        759.29       189.78 o                         
  -3   1   7      75671.88      75973.58       988.25 o                         
  -2   1   7      39214.71      39576.52       545.65 o                         
  -1   1   7      16114.32      16524.60       325.67 o                         
   0   1   7      33675.55      34220.83       578.26 o                         
   1   1   7      10200.36       9514.26       343.60 o                         
   2   1   7       9788.33       9678.10       505.62 o                         
   3   1   7       2079.42       1971.41       269.20 o                         
   4   1   7      30221.95      29732.53       940.88 o                         
   5   1   7       1057.25        936.74       234.42 o                         
   6   1   7        449.02        401.91       287.02 o                         
   7   1   7        795.06       1386.78       638.17 o                         
   8   1   7        459.79       1042.11       435.84 o                         
   9   1   7        902.59       1984.33       601.71 o                         
  -9   2   7       1370.29       1532.52       383.98 o                         
  -8   2   7      27464.28      28029.10      1186.21 o                         
  -7   2   7       1104.57       1271.01       322.55 o                         
  -6   2   7         28.69        -47.06       251.66 o                         
  -5   2   7       2038.84       1881.91       285.66 o                         
  -4   2   7      34057.26      34176.53       808.31 o                         
  -3   2   7       3045.11       2838.40       216.58 o                         
  -2   2   7       2181.34       2302.53       153.15 o                         
  -1   2   7       8778.03       8909.11       245.61 o                         
   0   2   7       8277.45       8234.92       292.66 o                         
   1   2   7      26048.65      23087.33       900.66 o                         
   2   2   7        725.21        962.64       227.15 o                         
   3   2   7      21119.44      22831.51       844.04 o                         
   4   2   7       5866.95       5443.93       500.18 o                         
   5   2   7       3845.83       4251.52       415.37 o                         
   6   2   7       5420.58       4952.13       537.47 o                         
   7   2   7       2271.80       2051.75       593.38 o                         
   8   2   7        130.96        -72.88       500.64 o                         
   9   2   7        575.00        -45.79       609.37 o                         
  -9   3   7        223.86        344.42       351.67 o                         
  -8   3   7       1558.99       1401.84       377.58 o                         
  -7   3   7       2011.73       2108.04       359.59 o                         
  -6   3   7       5938.27       5700.05       638.67 o                         
  -5   3   7       1064.40       1116.94       278.97 o                         
  -4   3   7       2190.14       2064.11       243.15 o                         
  -3   3   7       1692.72       1532.78       175.21 o                         
  -2   3   7      10164.42      11028.18       327.95 o                         
  -1   3   7      30679.84      30618.94       459.75 o                         
   0   3   7      24741.67      24362.02       709.32 o                         
   1   3   7      14641.24      13756.16       357.11 o                         
   2   3   7       5122.53       5095.09       312.77 o                         
   3   3   7      14992.98      14717.68       637.23 o                         
   4   3   7      31003.56      30904.07       958.75 o                         
   5   3   7      15407.81      15694.95       732.76 o                         
   6   3   7        366.74        470.85       325.13 o                         
   7   3   7         32.09       -535.49       535.49 o                         
   8   3   7       9605.31      10095.23      1057.65 o                         
   9   3   7         46.99        672.63       394.94 o                         
  10   3   7         91.78       -371.10       798.49 o                         
  -9   4   7      15328.81      17299.51      1038.71 o                         
  -8   4   7       1061.42       1103.44       476.16 o                         
  -7   4   7       4947.15       5277.72       540.38 o                         
  -6   4   7       4472.09       5032.52       458.69 o                         
  -5   4   7      22581.53      22410.67       839.61 o                         
  -4   4   7      34030.59      34294.60       874.72 o                         
  -3   4   7       9632.45       9313.77       370.18 o                         
  -2   4   7       1372.63       1393.34       146.56 o                         
  -1   4   7       8941.05       9529.42       271.99 o                         
   0   4   7      47621.08      47173.95       884.62 o                         
   1   4   7       8728.69       8464.73       310.17 o                         
   2   4   7       4263.24       4142.66       230.01 o                         
   3   4   7       1287.90       1047.66       205.30 o                         
   4   4   7          1.76        184.08       222.00 o                         
   5   4   7       6944.80       7336.74       512.31 o                         
   6   4   7        383.44        -19.02       264.05 o                         
   7   4   7       2031.65       2220.78       557.08 o                         
   8   4   7        481.66        717.96       417.99 o                         
   9   4   7        221.18       -494.76       494.76 o                         
  10   4   7        250.74       1152.42       790.96 o                         
  -9   5   7        973.47        228.82       340.32 o                         
  -8   5   7       1081.92        687.87       618.46 o                         
  -7   5   7       5830.08       6233.84       560.13 o                         
  -6   5   7       1107.16        937.74       241.84 o                         
  -5   5   7      36271.69      36597.39       942.62 o                         
  -4   5   7      13333.84      13372.23       540.92 o                         
  -3   5   7       1319.91       1242.73       177.07 o                         
  -2   5   7      27485.49      27397.99       516.33 o                         
  -1   5   7      33522.92      33722.48       510.56 o                         
   0   5   7       1971.99       1854.46       134.99 o                         
   1   5   7        251.50        285.62        54.29 o                         
   2   5   7       3366.17       3385.26       226.34 o                         
   3   5   7      24967.11      26318.99       834.51 o                         
   4   5   7        579.94        381.43       188.17 o                         
   5   5   7        291.39        183.53       203.44 o                         
   6   5   7       1506.88        689.32       263.21 o                         
   7   5   7      11998.09      12106.67      1084.87 o                         
   8   5   7       2785.50       1233.49       843.54 o                         
   9   5   7       3866.72       2720.60       884.23 o                         
  10   5   7          7.73        968.91       756.74 o                         
  -9   6   7       3600.93       3383.17       498.49 o                         
  -8   6   7        113.06        248.90       288.02 o                         
  -7   6   7       1890.90       1451.20       351.80 o                         
  -6   6   7        999.25        830.06       277.29 o                         
  -5   6   7      26112.87      26261.17       812.55 o                         
  -4   6   7       6560.88       6442.14       396.66 o                         
  -3   6   7       4752.52       4954.34       318.91 o                         
  -2   6   7      21196.68      21069.38       462.29 o                         
  -1   6   7      14162.68      14676.15       373.14 o                         
   0   6   7      10781.54      11090.21       322.15 o                         
   1   6   7      33571.83      33669.16       635.81 o                         
   2   6   7      40461.28      39753.02       720.30 o                         
   3   6   7      10907.90      11468.78       471.71 o                         
   4   6   7        497.14        637.14       205.01 o                         
   5   6   7        573.26        843.89       466.70 o                         
   6   6   7      12473.90      13790.19       884.55 o                         
   7   6   7       2399.88       1958.07       514.67 o                         
   8   6   7        213.85       -275.12       695.44 o                         
   9   6   7        122.12        210.85       632.56 o                         
  10   6   7       1912.92        816.85       659.51 o                         
  -9   7   7         89.14        273.61       297.77 o                         
  -8   7   7       6568.42       7602.13       676.52 o                         
  -7   7   7          3.09         57.68       268.92 o                         
  -6   7   7      41228.62      42319.41      1108.55 o                         
  -5   7   7       1239.13       1612.41       277.72 o                         
  -4   7   7        766.19        994.07       213.41 o                         
  -3   7   7        366.06          1.65       138.57 o                         
  -2   7   7       6143.18       6040.70       348.54 o                         
  -1   7   7        157.66        170.79       102.11 o                         
   0   7   7       2974.35       2812.05       176.87 o                         
   1   7   7         80.32         92.05       102.98 o                         
   2   7   7       8138.04       8520.90       357.22 o                         
   3   7   7         16.70         35.83       133.25 o                         
   4   7   7        242.43        403.09       207.15 o                         
   5   7   7        122.01         35.33       304.17 o                         
   6   7   7       2880.42       2326.87       409.50 o                         
   7   7   7        445.64        461.28       400.50 o                         
   8   7   7       6437.98       6463.27      1531.25 o                         
   9   7   7        347.74        299.63       684.48 o                         
  10   7   7       2231.59       2265.20       911.05 o                         
  -9   8   7        639.90        456.32       406.51 o                         
  -8   8   7        792.80       1196.39       350.53 o                         
  -7   8   7        397.17        328.65       241.51 o                         
  -6   8   7         71.36         34.78       216.45 o                         
  -5   8   7      11508.34      11050.42       552.86 o                         
  -4   8   7      18667.67      19069.52       677.21 o                         
  -3   8   7       2711.11       2959.77       253.11 o                         
  -2   8   7       8320.37       7914.59       301.46 o                         
  -1   8   7       5546.15       5860.72       259.71 o                         
   0   8   7      23712.61      24092.01       491.67 o                         
   1   8   7      15327.98      15216.24       424.38 o                         
   2   8   7      54359.57      55602.41       899.03 o                         
   3   8   7       5794.36       5341.43       304.25 o                         
   4   8   7         63.03        171.05       191.24 o                         
   5   8   7        384.43         70.77       287.33 o                         
   6   8   7      13012.93      13557.85       884.08 o                         
   7   8   7       1871.67       2043.75       539.68 o                         
   8   8   7        290.42        441.06       514.78 o                         
   9   8   7         15.78       -744.59       744.59 o                         
  10   8   7       2061.41       1909.03       886.21 o                         
  -9   9   7        604.51        260.96       405.54 o                         
  -8   9   7       1604.94       1947.92       583.03 o                         
  -7   9   7       8237.91       8411.75       569.67 o                         
  -6   9   7       3593.86       3515.50       376.75 o                         
  -5   9   7      20757.90      20730.92       759.86 o                         
  -4   9   7       4931.26       5560.39       397.29 o                         
  -3   9   7        237.49        331.21       154.92 o                         
  -2   9   7      14528.89      14737.10       415.65 o                         
  -1   9   7      13339.03      13514.33       395.72 o                         
   0   9   7        802.99        908.09       140.80 o                         
   1   9   7        340.65        123.55       104.56 o                         
   2   9   7       3250.46       3371.02       252.88 o                         
   3   9   7      10115.19       9975.87       425.99 o                         
   4   9   7        297.43        373.13       263.58 o                         
   5   9   7         60.18        378.08       279.49 o                         
   6   9   7         65.31        -57.61       283.13 o                         
   7   9   7       8970.84      10668.81      1052.82 o                         
   8   9   7       1028.92        420.35       418.24 o                         
   9   9   7       3663.47       4490.77      1157.44 o                         
  10   9   7         36.60        504.67       796.24 o                         
 -11  10   7          1.11       -593.45       602.83 o                         
 -10  10   7        171.74       1201.70       753.57 o                         
  -9  10   7       6379.09       7345.82       686.93 o                         
  -8  10   7         55.12       -133.00       285.49 o                         
  -7  10   7       2615.09       2479.17       351.80 o                         
  -6  10   7       8827.55       8772.05       738.64 o                         
  -5  10   7       5376.08       5533.68       428.64 o                         
  -4  10   7       8624.58       8634.37       487.99 o                         
  -3  10   7      15743.31      15912.07       533.00 o                         
  -2  10   7       3967.14       4247.72       278.06 o                         
  -1  10   7       2416.02       3076.70       220.57 o                         
   0  10   7      13630.06      14462.74       432.86 o                         
   1  10   7      20235.49      20028.41       635.69 o                         
   2  10   7       2079.23       1804.23       227.51 o                         
   3  10   7        371.75        333.18       147.54 o                         
   4  10   7        570.28        587.67       257.33 o                         
   5  10   7       8027.97       8257.45       685.54 o                         
   6  10   7       1570.89       1067.02       355.91 o                         
   7  10   7       1507.83       2343.40       787.19 o                         
   8  10   7        138.40       -119.43       578.39 o                         
   9  10   7        748.85        416.29       554.87 o                         
 -10  11   7        271.04       1478.47       640.35 o                         
  -9  11   7         18.86       -585.13       585.13 o                         
  -8  11   7         84.44       -265.08       265.08 o                         
  -7  11   7       1168.82        835.39       286.36 o                         
  -6  11   7       6810.61       7063.81       501.70 o                         
  -5  11   7        116.62       -149.17       286.22 o                         
  -4  11   7       9774.10       9968.45       541.22 o                         
  -3  11   7      16191.25      17058.35       565.00 o                         
  -2  11   7       3426.11       3402.22       228.33 o                         
  -1  11   7      25285.26      26382.18       638.20 o                         
   0  11   7      16199.81      16269.25       594.16 o                         
   1  11   7        194.57        450.52       222.28 o                         
   2  11   7       6662.91       6249.65       405.42 o                         
   3  11   7       9545.25       9450.07       444.25 o                         
   4  11   7      14723.14      14617.71       843.35 o                         
   5  11   7       8997.35       8872.11       715.04 o                         
   6  11   7       2298.99       1065.15       398.55 o                         
   7  11   7        113.79        521.59       824.98 o                         
   8  11   7       7690.85       6535.48      1262.20 o                         
   9  11   7        610.68         -7.53       689.10 o                         
  -9  12   7       2035.29       2667.62       805.89 o                         
  -8  12   7      18238.21      18248.30       913.55 o                         
  -7  12   7        615.83        296.72       259.32 o                         
  -6  12   7       2067.14       2218.55       333.67 o                         
  -5  12   7          2.84       -151.98       220.37 o                         
  -4  12   7      23254.84      23380.15       821.44 o                         
  -3  12   7        734.47        620.49       174.80 o                         
  -2  12   7        286.64        133.38       136.31 o                         
  -1  12   7       2708.16       2515.06       228.91 o                         
   0  12   7       7859.09       8262.11       407.74 o                         
   1  12   7       7483.24       7049.17       535.12 o                         
   2  12   7        422.66         70.41       232.75 o                         
   3  12   7       2168.76       2000.22       246.78 o                         
   4  12   7       1755.70       2044.98       419.82 o                         
   5  12   7         72.18         17.94       295.67 o                         
   6  12   7       3139.38       4501.71       592.14 o                         
   7  12   7        141.00        879.93       417.73 o                         
   8  12   7        623.30        521.32       618.16 o                         
   9  12   7         21.63       -312.45       856.62 o                         
  -8  13   7         72.48       -345.40       345.40 o                         
  -7  13   7       7857.06       7987.55       588.41 o                         
  -6  13   7        289.14        279.78       248.10 o                         
  -5  13   7         79.87         12.70       238.10 o                         
  -4  13   7         34.96        -87.74       226.64 o                         
  -3  13   7       6899.70       6779.77       452.83 o                         
  -2  13   7      19909.93      20895.96       723.03 o                         
  -1  13   7        983.20       1369.98       191.30 o                         
   0  13   7      29305.55      29473.58      1062.99 o                         
   1  13   7        458.35        343.55       219.09 o                         
   2  13   7       4033.07       3956.49       383.62 o                         
   3  13   7        357.81        323.59       175.46 o                         
   4  13   7      25081.18      25092.22      1113.44 o                         
   5  13   7        493.27        232.20       290.91 o                         
   6  13   7        275.77        -63.00       319.64 o                         
   7  13   7        256.54       -258.86       395.60 o                         
   8  13   7       1320.05       1741.25       853.98 o                         
   9  13   7        211.53       1005.38       746.04 o                         
  -8  14   7       3115.03       2715.14       767.10 o                         
  -7  14   7       8967.95       8671.17       737.24 o                         
  -6  14   7          6.26        219.93       241.10 o                         
  -5  14   7        138.75        114.39       268.15 o                         
  -4  14   7       4452.91       4344.14       405.24 o                         
  -3  14   7      22108.18      22367.15       803.87 o                         
  -2  14   7        491.76        357.33       197.21 o                         
  -1  14   7       1326.23       1427.45       212.09 o                         
   0  14   7       1867.27       1869.64       235.63 o                         
   1  14   7      15177.35      15846.76       816.74 o                         
   2  14   7       4921.48       4805.87       582.29 o                         
   3  14   7         14.54        277.66       191.98 o                         
   4  14   7        520.12        435.67       273.75 o                         
   5  14   7      16112.77      16775.84      1187.06 o                         
   6  14   7         80.44       -290.65       530.43 o                         
   7  14   7       2933.66       4107.65       992.03 o                         
   8  14   7         32.71        239.92       662.55 o                         
   9  14   7       2176.81       1521.28       648.01 o                         
  -7  15   7      10809.71      10646.70       831.20 o                         
  -6  15   7       2686.03       2672.72       437.38 o                         
  -5  15   7       1220.43       1614.49       368.79 o                         
  -4  15   7       3983.60       4174.56       405.43 o                         
  -3  15   7      26418.12      26710.90      1163.24 o                         
  -2  15   7      16345.30      16776.04       689.92 o                         
  -1  15   7      19462.31      19104.06       666.92 o                         
   0  15   7         67.26        -32.70       150.29 o                         
   1  15   7        402.77        128.60       235.41 o                         
   2  15   7       3075.51       3279.46       381.34 o                         
   3  15   7       9779.73       9548.31       546.25 o                         
   4  15   7        100.04        250.45       287.07 o                         
   5  15   7       2336.80       2621.35       564.38 o                         
   6  15   7        557.08        637.58       654.22 o                         
   7  15   7        100.36       -538.36       538.36 o                         
   8  15   7        474.54       1226.14       737.59 o                         
  -7  16   7         18.19       -345.43       351.76 o                         
  -6  16   7       1049.12       1188.50       385.88 o                         
  -5  16   7         65.42         29.56       272.68 o                         
  -4  16   7       1765.22       1698.01       339.49 o                         
  -3  16   7       2820.66       2964.49       353.72 o                         
  -2  16   7       8802.72       8875.46       522.98 o                         
  -1  16   7       2500.65       2370.15       384.54 o                         
   0  16   7        529.38        283.52       165.81 o                         
   1  16   7       8255.56       6764.72       569.60 o                         
   2  16   7       2086.41       1923.24       307.83 o                         
   3  16   7       4741.01       4834.62       413.72 o                         
   4  16   7       7246.68       7293.15       695.65 o                         
   5  16   7       3273.30       3258.25       586.94 o                         
   6  16   7       7953.00      10024.45      1509.52 o                         
   7  16   7       1702.55       2092.14       747.36 o                         
   8  16   7        685.03       -316.01       758.99 o                         
  -7  17   7       1403.33       1287.34       421.86 o                         
  -6  17   7      10862.56      11310.90       833.70 o                         
  -5  17   7       1144.61        735.63       408.13 o                         
  -4  17   7        278.55        254.07       237.51 o                         
  -3  17   7          4.12       -251.05       273.20 o                         
  -2  17   7      18616.10      17487.18       843.09 o                         
  -1  17   7       9958.47      10290.82       525.62 o                         
   0  17   7       1982.69       1738.38       273.38 o                         
   1  17   7       6914.33       5684.68       530.44 o                         
   2  17   7       1702.71       1788.17       484.92 o                         
   3  17   7       6914.35       6628.84       672.34 o                         
   4  17   7       5498.91       5692.39       587.37 o                         
   5  17   7       5090.32       5494.92       734.41 o                         
   6  17   7        846.84        640.48       434.25 o                         
   7  17   7         87.67       1839.80       923.73 o                         
   8  17   7       1949.88       1919.33       827.82 o                         
  -6  18   7       1072.26       1367.74       388.38 o                         
  -5  18   7      10271.56      10268.81       772.95 o                         
  -4  18   7       7275.04       7781.67       650.11 o                         
  -3  18   7        822.26        749.87       288.36 o                         
  -2  18   7       1511.96       1464.74       316.02 o                         
  -1  18   7       5447.32       5493.69       462.57 o                         
   0  18   7      12190.46      12255.99      1089.26 o                         
   1  18   7        691.82        657.94       285.64 o                         
   2  18   7      11729.64      11000.47       678.35 o                         
   3  18   7       4416.31       3878.48       396.48 o                         
   4  18   7        162.14        671.94       324.53 o                         
   5  18   7        134.46        395.10       615.38 o                         
   6  18   7       2149.70       2234.82       909.07 o                         
   7  18   7        129.28        391.05       647.62 o                         
  -6  19   7       1074.75        969.31       422.89 o                         
  -5  19   7       6638.53       6951.07       658.50 o                         
  -4  19   7       2478.66       2644.68       474.89 o                         
  -3  19   7       1678.08       2260.64       389.19 o                         
  -2  19   7       1769.59       2333.74       375.16 o                         
  -1  19   7      13234.96      14776.69       908.16 o                         
   0  19   7          6.54         24.92       348.80 o                         
   1  19   7       2256.73       2345.39       706.47 o                         
   2  19   7          1.31         29.35       240.31 o                         
   3  19   7      18367.47      18501.06       829.45 o                         
   4  19   7         14.37         75.05       342.16 o                         
   5  19   7       1319.34       1409.38       683.68 o                         
   6  19   7        996.00       2124.24       879.87 o                         
   7  19   7       7642.61       8422.58      1522.33 o                         
  -6  20   7         21.84       -694.91       799.55 o                         
  -5  20   7      14150.38      13939.43       922.13 o                         
  -4  20   7       1602.28       1027.84       325.09 o                         
  -3  20   7       5385.75       5298.55       780.43 o                         
  -2  20   7       2816.39       2693.02       470.37 o                         
  -1  20   7      10769.85       9573.68       763.44 o                         
   0  20   7       1197.76       1657.84       395.99 o                         
   1  20   7      10287.28      10034.09       943.67 o                         
   2  20   7       3017.77       2593.59       553.71 o                         
   3  20   7        739.05        332.28       375.17 o                         
   4  20   7        628.71        284.58       361.71 o                         
   5  20   7        116.61        373.09       585.13 o                         
   6  20   7       2202.11        937.74       585.13 o                         
   7  20   7        466.69       1944.17       829.01 o                         
  -5  21   7        999.37        503.12       628.20 o                         
  -4  21   7        327.06        414.39       339.60 o                         
  -3  21   7       1884.67       1837.15       401.57 o                         
  -2  21   7       4123.93       4628.50       582.79 o                         
  -1  21   7        525.02        957.34       347.60 o                         
   0  21   7        189.66        921.63       381.43 o                         
   1  21   7       1089.16       1674.72       469.94 o                         
   2  21   7       3337.45       3056.78       511.88 o                         
   3  21   7       1303.31       1851.11       381.94 o                         
   4  21   7        192.91        745.14       415.06 o                         
   5  21   7        990.85        530.30       607.32 o                         
   6  21   7        936.84       1064.70       725.56 o                         
  -4  22   7       3375.70       2466.52       494.00 o                         
  -3  22   7        497.67        506.55       342.01 o                         
  -2  22   7       1900.19        926.89       472.16 o                         
  -1  22   7        171.54        482.19       443.26 o                         
   0  22   7       4526.95       4749.81      1792.50 o                         
   1  22   7       2189.53       2559.85       655.21 o                         
   2  22   7      18003.97      15251.95      1437.85 o                         
   3  22   7       1351.38       1103.23       629.71 o                         
   4  22   7         75.85        311.39       610.62 o                         
   5  22   7        515.25        795.58       727.94 o                         
   6  22   7       5558.83       6451.06      1332.36 o                         
  -4  23   7        307.41        677.74       633.88 o                         
  -3  23   7        422.77        545.58       399.09 o                         
  -2  23   7       6258.60       5748.32       672.02 o                         
  -1  23   7        201.42        276.70       365.09 o                         
   0  23   7         75.10        561.48       671.13 o                         
   1  23   7        919.93       1148.64       436.99 o                         
   2  23   7       2047.64       2632.73       599.55 o                         
   3  23   7        548.15        469.71       453.17 o                         
   4  23   7         74.28       -489.08       677.08 o                         
   5  23   7        162.04       1057.83       758.72 o                         
  -3  24   7       7075.24       7084.67      1306.20 o                         
  -2  24   7       2043.50       2512.37       607.39 o                         
  -1  24   7       1074.50        306.50       611.42 o                         
   1  24   7      12073.82      12502.35      1528.68 o                         
   2  24   7         19.00          5.81       532.55 o                         
   3  24   7       1057.73       1592.75       677.21 o                         
   4  24   7        253.31        386.96       627.01 o                         
   5  24   7       2778.59       3548.15      1033.25 o                         
   1  25   7        203.45       -611.15       611.15 o                         
   2  25   7        875.74       1942.72       720.54 o                         
   3  25   7       2770.15       2387.54       748.68 o                         
   4  25   7       1325.75        437.16       538.76 o                         
   1  26   7        319.42         12.15       549.46 o                         
   2  26   7        352.34       -851.86       851.86 o                         
   3  26   7        320.13       1029.29       628.33 o                         
   4  26   7        412.60       -673.38       673.38 o                         
   2  27   7        833.71       1418.63       803.64 o                         
   3  27   7        293.38       -779.86       779.86 o                         
   2  28   7         44.47        264.75       668.89 o                         
  -8   0   8      23185.89      23077.36      2812.68 o                         
  -6   0   8        675.29       1147.60       945.46 o                         
  -4   0   8      96405.13     100758.77      1814.52 o                         
  -2   0   8      19011.92      18122.40       559.90 o                         
   0   0   8      30898.08      31625.28       829.03 o                         
   2   0   8       2130.17       2024.27       404.84 o                         
   4   0   8      12039.70      12161.80       927.38 o                         
   6   0   8       1356.69        504.44       341.56 o                         
   8   0   8       2611.64       2640.93       836.14 o                         
  -9   1   8       1945.91       1701.43       390.21 o                         
  -8   1   8         53.55       -292.04       292.04 o                         
  -7   1   8        441.78        291.49       290.55 o                         
  -6   1   8        680.16        488.25       249.67 o                         
  -5   1   8       2199.92       2035.86       259.39 o                         
  -4   1   8        391.12        462.08       168.55 o                         
  -3   1   8       7457.24       7604.66       344.25 o                         
  -2   1   8        362.84        501.92       107.81 o                         
  -1   1   8      16893.97      16857.77       337.31 o                         
   0   1   8      10729.57      10717.71       350.81 o                         
   1   1   8       9065.29       8625.90       493.56 o                         
   2   1   8        614.95        638.74       198.33 o                         
   3   1   8      32211.91      31991.24       989.05 o                         
   4   1   8      38882.33      38678.48      1135.65 o                         
   5   1   8       7189.64       7067.49       531.72 o                         
   6   1   8       3013.79       2886.77       385.91 o                         
   7   1   8        165.23        672.48       443.44 o                         
   8   1   8       9847.00      11327.50      1133.43 o                         
   9   1   8        701.90        876.00       899.36 o                         
  10   1   8        975.65       1475.70       759.91 o                         
  -9   2   8       9259.70       9656.98       793.55 o                         
  -8   2   8       2296.91       1980.41       394.55 o                         
  -7   2   8       2967.84       2698.25       398.85 o                         
  -6   2   8        245.45        314.38       254.03 o                         
  -5   2   8       9507.26       9236.80       492.58 o                         
  -4   2   8       5615.38       5742.35       334.59 o                         
  -3   2   8      35176.36      35553.23       623.29 o                         
  -2   2   8       3349.02       3312.18       181.57 o                         
  -1   2   8       4165.02       4262.13       182.09 o                         
   0   2   8      23209.80      23992.83       513.52 o                         
   1   2   8       6284.04       5870.83       309.87 o                         
   2   2   8         20.20        167.37       219.45 o                         
   3   2   8       6420.37       5765.40       450.37 o                         
   4   2   8       2971.08       2368.19       364.41 o                         
   5   2   8       2120.11       2344.59       349.65 o                         
   6   2   8        155.43       -172.25       252.68 o                         
   7   2   8       2713.56       3525.16       683.92 o                         
   8   2   8        153.32       -151.62       439.57 o                         
   9   2   8       2724.02       1657.84       780.85 o                         
  10   2   8        519.63       -508.63       645.37 o                         
  -9   3   8        499.51        168.61       339.12 o                         
  -8   3   8        195.24        141.09       271.82 o                         
  -7   3   8      13972.83      14046.95       857.62 o                         
  -6   3   8       2434.38       2079.59       329.10 o                         
  -5   3   8      11403.13      11496.29       538.53 o                         
  -4   3   8       5077.03       5084.74       317.10 o                         
  -3   3   8       8800.14       8770.36       318.07 o                         
  -2   3   8       9463.71       9260.81       329.04 o                         
  -1   3   8      32453.60      32825.71       490.38 o                         
   0   3   8       7238.31       7559.83       301.17 o                         
   1   3   8          5.68        -22.97       140.42 o                         
   2   3   8      31585.44      31150.76       935.26 o                         
   3   3   8      13847.69      14130.02       669.47 o                         
   4   3   8       4076.31       4144.18       415.16 o                         
   5   3   8        276.79        378.53       209.09 o                         
   6   3   8         14.83        132.65       412.35 o                         
   7   3   8       2766.59       2862.37       693.26 o                         
   8   3   8         24.61        638.10       736.86 o                         
   9   3   8        747.09       1373.12       539.29 o                         
  10   3   8        322.33       4026.93      1225.48 o                         
  -9   4   8         68.39         10.02       507.86 o                         
  -8   4   8        953.55        949.79       356.74 o                         
  -7   4   8        910.62        621.28       354.29 o                         
  -6   4   8         16.50         75.66       206.96 o                         
  -5   4   8        365.58        557.11       207.83 o                         
  -4   4   8       6790.02       7082.31       364.78 o                         
  -3   4   8        110.63        350.97       153.63 o                         
  -2   4   8      23831.21      24322.49       505.59 o                         
  -1   4   8       4049.62       3942.28       189.11 o                         
   0   4   8        471.07        566.71       118.51 o                         
   1   4   8      18914.97      18517.68       577.35 o                         
   2   4   8      41342.45      40580.09      1064.01 o                         
   3   4   8       1799.47       1811.95       288.12 o                         
   4   4   8        414.06        566.30       251.77 o                         
   5   4   8       7030.28       7076.83       533.94 o                         
   6   4   8      13472.84      14083.51       924.50 o                         
   7   4   8       8206.30       8952.77       977.66 o                         
   8   4   8        286.22        745.52       447.69 o                         
   9   4   8        206.49       -516.58       516.58 o                         
  10   4   8       3051.12       4615.49      1298.14 o                         
  -9   5   8         26.01         96.85       574.41 o                         
  -8   5   8       1776.44       1317.77       421.21 o                         
  -7   5   8       3043.70       3719.14       476.11 o                         
  -6   5   8      59329.86      60151.70      1324.33 o                         
  -5   5   8       2465.47       2084.84       277.27 o                         
  -4   5   8       1548.40       1703.75       212.36 o                         
  -3   5   8        955.68        726.20       158.18 o                         
  -2   5   8      68985.00      68999.03       853.07 o                         
  -1   5   8        200.33        354.77       148.40 o                         
   0   5   8       5055.16       5076.04       265.79 o                         
   1   5   8        630.17        686.40       163.95 o                         
   2   5   8       5430.33       5237.88       408.63 o                         
   3   5   8       7225.23       6882.52       484.97 o                         
   4   5   8        629.84        726.46       231.07 o                         
   5   5   8       7778.57       8347.77       567.41 o                         
   6   5   8       2082.31       1677.92       391.20 o                         
   7   5   8         55.89        653.48       501.51 o                         
   8   5   8        911.15        259.09       357.93 o                         
   9   5   8        990.44       1196.80       913.30 o                         
  10   5   8        110.24       -834.16       834.16 o                         
  -9   6   8       5445.80       4680.23       857.33 o                         
  -8   6   8        135.93       -311.25       344.34 o                         
  -7   6   8       7571.94       7504.72       540.72 o                         
  -6   6   8         87.42         50.33       223.11 o                         
  -5   6   8      15268.49      15295.03       644.82 o                         
  -4   6   8       1014.18       1165.49       188.05 o                         
  -3   6   8      15527.77      15378.38       503.09 o                         
  -2   6   8       1222.30       1195.36       150.23 o                         
  -1   6   8      17495.04      18042.89       403.20 o                         
   0   6   8       9084.95       9658.66       362.29 o                         
   1   6   8      15768.04      15482.34       556.73 o                         
   2   6   8      31096.93      31117.74       930.18 o                         
   3   6   8       3353.71       2874.96       331.40 o                         
   4   6   8        556.76        245.57       272.51 o                         
   5   6   8       3242.28       3295.77       432.58 o                         
   6   6   8      22440.20      23288.75      1185.36 o                         
   7   6   8         62.95       -151.96       407.97 o                         
   8   6   8       1535.72       2175.79       600.84 o                         
   9   6   8          7.91       -815.66       815.66 o                         
  -9   7   8       2132.61       1400.32       379.16 o                         
  -8   7   8        163.82       -154.12       312.63 o                         
  -7   7   8       4691.41       5007.38       467.65 o                         
  -6   7   8       3589.30       3308.25       357.14 o                         
  -5   7   8       5974.34       5831.48       496.26 o                         
  -4   7   8        584.09        425.85       158.79 o                         
  -3   7   8       3692.62       3450.18       262.25 o                         
  -2   7   8       2733.35       3019.82       206.86 o                         
  -1   7   8      28872.72      29836.98       561.36 o                         
   0   7   8        879.92        555.80       240.76 o                         
   1   7   8      45243.36      43621.14       920.53 o                         
   2   7   8         16.48        -94.51       159.46 o                         
   3   7   8       4194.37       3857.63       369.66 o                         
   4   7   8        663.27        997.09       258.00 o                         
   5   7   8       5448.65       5774.77       479.07 o                         
   6   7   8         59.15       -306.19       306.19 o                         
   7   7   8       5765.87       6957.83       904.89 o                         
   8   7   8          1.21       -273.33       411.95 o                         
   9   7   8       4062.85       3630.19      1092.04 o                         
 -11   8   8       1734.50       3256.05      1051.48 o                         
 -10   8   8         91.45         54.43       585.39 o                         
  -9   8   8       9216.84      10359.96       728.11 o                         
  -8   8   8       2585.09       2797.08       406.80 o                         
  -7   8   8      10915.56      11542.51       659.08 o                         
  -6   8   8        288.92        132.53       209.31 o                         
  -5   8   8      26807.19      26529.46       865.47 o                         
  -4   8   8       2528.02       2701.74       272.02 o                         
  -3   8   8      12826.39      13474.39       490.70 o                         
  -2   8   8       5465.83       5717.50       276.29 o                         
  -1   8   8      40433.26      41268.46      1009.06 o                         
   0   8   8      14067.18      14561.89       458.70 o                         
   1   8   8      21311.26      20932.14       650.98 o                         
   2   8   8       2641.21       2239.18       240.21 o                         
   3   8   8       1705.91       1762.58       278.64 o                         
   4   8   8        305.70        148.05       270.64 o                         
   5   8   8       4653.48       5156.33       569.91 o                         
   6   8   8       5965.28       5858.54       647.95 o                         
   7   8   8       1921.73       2529.97       597.81 o                         
   8   8   8       1553.95       2415.28       616.09 o                         
   9   8   8        173.76       -794.26       794.26 o                         
 -11   9   8         39.36       -741.68       741.68 o                         
 -10   9   8       1142.44        699.14       511.41 o                         
  -9   9   8        275.37       1016.21       734.91 o                         
  -8   9   8       3089.33       2645.64       377.09 o                         
  -7   9   8       3185.67       3266.73       397.42 o                         
  -6   9   8      20600.47      20636.33       826.31 o                         
  -5   9   8         16.25         -0.10       189.77 o                         
  -4   9   8       7327.92       6873.52       414.70 o                         
  -3   9   8       7333.01       7309.05       376.20 o                         
  -2   9   8      15913.05      15295.70       442.25 o                         
  -1   9   8       2502.92       2479.73       193.67 o                         
   0   9   8      27964.63      28762.42       773.26 o                         
   1   9   8       4014.40       3968.53       315.65 o                         
   2   9   8        157.89        -27.91       211.76 o                         
   3   9   8      11678.41      11571.06       757.84 o                         
   4   9   8       1530.57       1657.20       374.53 o                         
   5   9   8       6932.80       6507.57       646.58 o                         
   6   9   8       1590.11       1777.44       548.74 o                         
   7   9   8        760.35       -344.51       489.60 o                         
   8   9   8       3254.46       2482.45       636.12 o                         
   9   9   8       1063.20        868.51       757.01 o                         
 -11  10   8        207.49       -528.98       692.14 o                         
 -10  10   8        468.33       1267.62       682.23 o                         
  -9  10   8       1347.16       1277.53       663.47 o                         
  -8  10   8       5053.76       5287.06       534.00 o                         
  -7  10   8        840.76        507.84       339.20 o                         
  -6  10   8          2.46         78.13       225.43 o                         
  -5  10   8       8135.70       8170.93       512.69 o                         
  -4  10   8      10340.33      11382.97       502.47 o                         
  -3  10   8       3047.10       3290.69       279.92 o                         
  -2  10   8       2726.38       2904.91       253.90 o                         
  -1  10   8        353.99        210.83       116.97 o                         
   0  10   8      13858.33      13810.21       566.05 o                         
   1  10   8       9458.90       9934.01       550.46 o                         
   2  10   8       9942.14       9791.12       558.21 o                         
   3  10   8       3339.36       3789.26       472.64 o                         
   4  10   8       1889.45       1477.07       412.14 o                         
   5  10   8       6842.58       6484.25       645.60 o                         
   6  10   8       5826.78       6046.92       926.95 o                         
   7  10   8       4674.53       5213.89       771.95 o                         
   8  10   8        164.72        784.50       414.29 o                         
   9  10   8         14.85        889.65       826.89 o                         
 -10  11   8       3037.79       2120.94       821.61 o                         
  -9  11   8       2448.31       1986.45       730.05 o                         
  -8  11   8         68.95        246.45       286.92 o                         
  -7  11   8      17435.30      17634.17       842.86 o                         
  -6  11   8       3846.85       4243.17       428.06 o                         
  -5  11   8      22623.61      22114.76       840.26 o                         
  -4  11   8       1168.48       1270.26       203.22 o                         
  -3  11   8      21091.52      20395.76       633.90 o                         
  -2  11   8      11431.88      11783.66       467.81 o                         
  -1  11   8      22183.29      23218.60       613.44 o                         
   0  11   8        113.43         63.55       267.33 o                         
   1  11   8       2464.98       2612.01       377.84 o                         
   2  11   8      13222.84      13234.56       664.04 o                         
   3  11   8       1671.40       1522.28       351.27 o                         
   4  11   8      12816.05      14154.58       884.27 o                         
   5  11   8        876.28        595.44       338.36 o                         
   6  11   8        996.63        678.17       346.02 o                         
   7  11   8        205.21       -114.23       377.63 o                         
   8  11   8       1059.95       1052.89       440.01 o                         
   9  11   8         86.81       2042.33       970.63 o                         
  -9  12   8       2845.11       2953.78       869.17 o                         
  -8  12   8        354.08        437.96       250.45 o                         
  -7  12   8        257.57        224.69       268.30 o                         
  -6  12   8         67.65         56.30       280.73 o                         
  -5  12   8        626.88        939.42       238.02 o                         
  -4  12   8        230.47         55.05       160.07 o                         
  -3  12   8      12220.96      12297.06       511.98 o                         
  -2  12   8       7175.30       7163.10       434.83 o                         
  -1  12   8      12669.35      13425.43       504.44 o                         
   0  12   8      11971.72      11184.23       673.65 o                         
   1  12   8       8007.05       7809.72       595.15 o                         
   2  12   8        253.29       -246.53       251.26 o                         
   3  12   8      14082.27      14501.09       849.32 o                         
   4  12   8       1419.07       2013.12       398.70 o                         
   5  12   8       5701.82       5441.95       610.89 o                         
   6  12   8        124.75       -331.04       331.04 o                         
   7  12   8       5471.19       7191.32       942.62 o                         
   8  12   8        255.94       1593.41       868.91 o                         
  -8  13   8        900.60        -24.87       379.35 o                         
  -7  13   8       2987.48       3973.00       464.21 o                         
  -6  13   8        118.36        495.92       338.74 o                         
  -5  13   8       2441.19       2361.81       351.75 o                         
  -4  13   8        156.36        331.87       229.93 o                         
  -3  13   8      13119.64      12922.38       616.57 o                         
  -2  13   8        198.59        241.08       186.79 o                         
  -1  13   8       8802.07       9125.28       423.99 o                         
   0  13   8       5494.22       6186.19       529.73 o                         
   1  13   8      15807.05      16085.55       837.76 o                         
   2  13   8        115.43        314.70       271.81 o                         
   3  13   8      21775.57      21265.20      1271.71 o                         
   4  13   8      10239.43      10745.59       794.37 o                         
   5  13   8       1290.91        932.35       504.01 o                         
   6  13   8        167.87       -103.61       343.96 o                         
   7  13   8         71.25       -460.01       460.01 o                         
   8  13   8       2800.55       5160.98      1297.74 o                         
  -8  14   8      14536.64      13858.22      1881.81 o                         
  -7  14   8          3.81       -290.56       295.05 o                         
  -6  14   8         90.83        -81.03       268.85 o                         
  -5  14   8        248.14        206.26       238.40 o                         
  -4  14   8      44150.93      43635.29      1185.20 o                         
  -3  14   8       2560.73       2956.46       323.09 o                         
  -2  14   8       8891.47       8222.64       532.82 o                         
  -1  14   8       1951.83       1732.96       318.86 o                         
   0  14   8       9629.04       8071.99       612.84 o                         
   1  14   8        510.58        539.54       227.97 o                         
   2  14   8       1250.52       1190.16       311.97 o                         
   3  14   8       1951.29       1620.30       352.82 o                         
   4  14   8       1259.06        636.39       348.02 o                         
   5  14   8         25.32        -36.93       328.77 o                         
   6  14   8        150.20         31.89       757.14 o                         
   7  14   8        349.75       1389.96       720.28 o                         
   8  14   8        443.36        233.71       616.17 o                         
  -7  15   8         18.11       -308.67       308.67 o                         
  -6  15   8        696.28        480.45       394.91 o                         
  -5  15   8         26.23        147.08       247.21 o                         
  -4  15   8        414.56        548.57       247.42 o                         
  -3  15   8       1563.63       1431.28       339.90 o                         
  -2  15   8       2796.95       3113.66       326.98 o                         
  -1  15   8        646.62        930.09       199.20 o                         
   0  15   8       5243.93       4851.75       488.02 o                         
   1  15   8        761.92        594.66       279.20 o                         
   2  15   8       4115.98       3745.76       476.15 o                         
   3  15   8       5711.71       4734.43       522.92 o                         
   4  15   8      22579.45      21722.35      1354.37 o                         
   5  15   8       3084.63       2845.10       583.01 o                         
   6  15   8        929.71        100.37       761.70 o                         
   7  15   8        124.22       -260.26       619.21 o                         
   8  15   8       4657.24       6102.81      1343.06 o                         
  -7  16   8       1570.38       1297.19       379.42 o                         
  -6  16   8        228.86        168.83       325.20 o                         
  -5  16   8       6693.59       6083.90       611.65 o                         
  -4  16   8       7819.83       7590.60       540.25 o                         
  -3  16   8      19915.18      21004.54       831.91 o                         
  -2  16   8         19.24       -215.54       215.54 o                         
  -1  16   8        383.76        582.09       257.46 o                         
   0  16   8       7026.63       7645.52       602.62 o                         
   1  16   8       6552.77       6224.24       641.19 o                         
   2  16   8       1109.33       1223.24       259.58 o                         
   3  16   8         18.70        301.98       283.51 o                         
   4  16   8       1259.66       1400.84       427.60 o                         
   5  16   8       1120.74        588.16       414.84 o                         
   6  16   8        336.37        207.02       520.66 o                         
   7  16   8        183.76        447.60       604.81 o                         
   8  16   8         22.25       -559.63       637.71 o                         
  -7  17   8       3254.67       4346.90      1086.89 o                         
  -6  17   8        225.81        -54.73       350.93 o                         
  -5  17   8       1834.36       1455.17       364.73 o                         
  -4  17   8        365.55         43.25       262.54 o                         
  -3  17   8        861.57        918.90       264.93 o                         
  -2  17   8       2803.13       3190.10       348.82 o                         
  -1  17   8       6157.99       6844.01       517.82 o                         
   0  17   8       1852.89       1528.83       313.89 o                         
   1  17   8        491.69        630.98       374.39 o                         
   2  17   8      10887.03      10511.58       658.55 o                         
   3  17   8       6264.57       6377.44       631.35 o                         
   4  17   8       1045.11        891.17       424.17 o                         
   5  17   8       4315.55       4896.22       859.13 o                         
   6  17   8          5.41       -756.48       756.48 o                         
   7  17   8       2205.75       4142.00      1115.30 o                         
  -6  18   8        448.13        899.16       342.98 o                         
  -5  18   8        768.00       1283.19       396.44 o                         
  -4  18   8       3077.91       3296.55       442.18 o                         
  -3  18   8       2914.18       3202.10       420.59 o                         
  -2  18   8       3732.66       3616.03       438.37 o                         
  -1  18   8       3392.99       3101.87       540.61 o                         
   0  18   8        797.94        392.17       235.33 o                         
   1  18   8      11003.60      11086.44      1235.75 o                         
   2  18   8       4476.03       3685.83       515.01 o                         
   3  18   8        325.17        155.01       287.60 o                         
   4  18   8       1191.48        804.27       416.18 o                         
   5  18   8       2358.81       2666.80       574.66 o                         
   6  18   8       2573.22       2401.41       881.98 o                         
   7  18   8       2513.85       2873.72      1030.21 o                         
  -6  19   8      14019.44      15825.38      1900.97 o                         
  -5  19   8       2581.82       2818.19       434.84 o                         
  -4  19   8        375.80        337.36       257.88 o                         
  -3  19   8          2.34       -282.83       406.36 o                         
  -2  19   8      18315.52      19274.27      1066.86 o                         
  -1  19   8       1990.55        996.53       563.20 o                         
   0  19   8       3543.82       2845.11       516.96 o                         
   1  19   8       1700.79       1724.04       427.24 o                         
   2  19   8       5978.72       6387.55       646.05 o                         
   3  19   8        728.45        347.03       319.56 o                         
   4  19   8        725.24        533.03       482.34 o                         
   5  19   8        678.21        717.06       455.78 o                         
   6  19   8       1343.51       1919.33       867.58 o                         
   7  19   8        192.97        985.82       672.98 o                         
  -5  20   8       1257.67       1024.99       402.46 o                         
  -4  20   8        179.28        624.29       326.57 o                         
  -3  20   8       4692.30       4700.85       528.50 o                         
  -2  20   8        124.75        173.68       325.71 o                         
  -1  20   8        181.96        598.87       570.07 o                         
   0  20   8       3159.93       3169.60       549.62 o                         
   1  20   8       3806.02       4566.51       670.84 o                         
   2  20   8       8947.43       9533.09      1391.94 o                         
   3  20   8         29.02        194.41       572.18 o                         
   4  20   8        260.23        321.82      1004.85 o                         
   5  20   8       1078.15       1532.85       679.85 o                         
   6  20   8       8292.62       9069.14      1551.00 o                         
  -5  21   8       4839.10       5193.22      1109.48 o                         
  -4  21   8         43.71        531.63       326.64 o                         
  -3  21   8        704.90        641.03       390.74 o                         
  -2  21   8       2764.54       1759.14      1251.70 o                         
  -1  21   8       7437.39       6752.81      1386.39 o                         
   0  21   8        635.33        531.41       325.96 o                         
   1  21   8       1736.97       1986.72       555.24 o                         
   2  21   8         12.12       -182.46       396.47 o                         
   3  21   8        192.36        218.89       403.60 o                         
   4  21   8         31.13       -272.68       461.47 o                         
   5  21   8        423.25        693.46       677.87 o                         
   6  21   8          4.34        328.70       598.07 o                         
  -4  22   8        977.29       1162.95       811.63 o                         
  -3  22   8       1308.89       1942.25       459.82 o                         
  -2  22   8       1402.97       1101.41       478.83 o                         
  -1  22   8       2868.41       2962.63      1060.34 o                         
   0  22   8       2204.28       1266.04       801.40 o                         
   1  22   8      10615.15      12311.59      1124.57 o                         
   2  22   8          3.25        724.01       475.76 o                         
   3  22   8        334.77       -212.09       406.84 o                         
   4  22   8        428.25       1364.33       781.45 o                         
   5  22   8       4993.11       6239.68      1344.25 o                         
  -3  23   8        102.67        619.70       401.16 o                         
   0  23   8       8710.36       7491.71      1403.96 o                         
   1  23   8        317.70         41.35       378.90 o                         
   2  23   8        378.09       1517.58       720.15 o                         
   3  23   8       1374.00       1268.15       776.69 o                         
   4  23   8       1240.32       2290.44       882.38 o                         
   5  23   8       1173.49        470.85       580.37 o                         
   1  24   8        100.16       -908.41       908.41 o                         
   2  24   8        724.63        444.29       538.09 o                         
   3  24   8        421.01       1267.09       809.06 o                         
   4  24   8        677.43        804.43       550.51 o                         
   2  25   8       1718.85        997.85       616.57 o                         
   3  25   8        139.14       -568.35       568.35 o                         
   4  25   8       6663.26       6713.31      1386.79 o                         
   2  26   8         47.53       -252.20       580.50 o                         
   3  26   8       1328.61       3321.45      1026.91 o                         
   2  27   8         23.37       1373.97       819.36 o                         
  -9   0   9       3531.58       2438.59       644.46 o                         
  -7   0   9       1158.61       1126.01       442.09 o                         
  -5   0   9      16806.07      16166.35       836.72 o                         
  -3   0   9      20558.81      20378.36       800.14 o                         
  -1   0   9        198.27        -10.95       194.56 o                         
   1   0   9      27177.96      26561.42      1251.11 o                         
   3   0   9      24833.52      25269.74      1326.52 o                         
   5   0   9        114.56         62.52       362.99 o                         
   7   0   9       3873.52       3493.72       904.58 o                         
   9   0   9         70.68        774.05       765.73 o                         
  -9   1   9       8520.15       8019.32       717.73 o                         
  -8   1   9          6.58        728.31       345.45 o                         
  -7   1   9       5407.16       6251.46       577.56 o                         
  -6   1   9       5959.74       5539.18       435.40 o                         
  -5   1   9      29153.25      29970.83       791.63 o                         
  -4   1   9       7063.10       6572.78       365.45 o                         
  -3   1   9       4520.99       4375.72       252.29 o                         
  -2   1   9        450.51        370.28       108.05 o                         
  -1   1   9      17203.13      17230.31       493.28 o                         
   0   1   9        406.30        269.26       226.57 o                         
   1   1   9       4476.23       4482.43       394.63 o                         
   2   1   9       5854.05       6362.12       480.53 o                         
   3   1   9      18635.87      19417.39       825.22 o                         
   4   1   9       1902.55       2137.55       327.45 o                         
   5   1   9        130.55       -203.14       257.83 o                         
   6   1   9        135.72        645.37       286.63 o                         
   7   1   9       4216.44       4279.70       704.84 o                         
   8   1   9       2753.20       1959.02      1301.24 o                         
   9   1   9        781.15        272.34       403.96 o                         
  -9   2   9        610.81        246.48       322.48 o                         
  -8   2   9       7961.62       7559.15       668.40 o                         
  -7   2   9       1340.93       1293.85       321.43 o                         
  -6   2   9       1507.01       1595.03       273.61 o                         
  -5   2   9       5225.86       5538.55       364.78 o                         
  -4   2   9      39932.89      41481.45       866.77 o                         
  -3   2   9       5901.88       5803.29       279.59 o                         
  -2   2   9      12412.09      12023.61       343.10 o                         
  -1   2   9       8052.04       8714.67       359.33 o                         
   0   2   9      25853.97      25551.98       687.33 o                         
   1   2   9       1935.38       2106.66       306.13 o                         
   2   2   9      32791.19      32844.92      1014.83 o                         
   3   2   9        819.74        370.96       217.43 o                         
   4   2   9        300.37        185.14       221.48 o                         
   5   2   9       1180.82        669.62       242.14 o                         
   6   2   9       4228.28       3974.01       448.29 o                         
   7   2   9       3497.32       3394.31       657.30 o                         
   8   2   9         19.34        593.22       453.46 o                         
   9   2   9         17.81       -599.31       599.31 o                         
  -9   3   9        742.64        382.91       361.65 o                         
  -8   3   9       2048.83       2808.61       448.32 o                         
  -7   3   9         84.57        -32.98       229.91 o                         
  -6   3   9       4947.77       4824.63       403.19 o                         
  -5   3   9        550.81        668.24       298.12 o                         
  -4   3   9        887.77        792.49       174.48 o                         
  -3   3   9      10202.47       9486.80       401.00 o                         
  -2   3   9       9050.66       9084.61       308.68 o                         
  -1   3   9      18897.56      18466.54       519.52 o                         
   0   3   9      19029.96      19944.68       626.18 o                         
   1   3   9        111.72         62.42       201.13 o                         
   2   3   9        367.86        420.79       222.69 o                         
   3   3   9       2321.36       2043.95       336.73 o                         
   4   3   9      13451.70      13343.60       716.27 o                         
   5   3   9       2226.43       2331.37       368.65 o                         
   6   3   9        413.08        748.88       263.29 o                         
   7   3   9       3070.94       4435.69      1265.71 o                         
   8   3   9       2989.50       2065.06       562.29 o                         
   9   3   9       4535.33       4655.48       852.02 o                         
  -9   4   9       3028.14       3315.11       529.04 o                         
  -8   4   9      10665.80      11329.83       784.13 o                         
  -7   4   9       9810.89       9477.83       597.21 o                         
  -6   4   9       4680.38       5023.64       426.30 o                         
  -5   4   9       8832.30       9139.03       458.76 o                         
  -4   4   9       8790.74       8546.94       412.26 o                         
  -3   4   9      48435.63      49894.87       896.13 o                         
  -2   4   9        179.67        181.20       114.72 o                         
  -1   4   9        588.61        335.56       126.68 o                         
   0   4   9       9479.80      10559.03       466.70 o                         
   1   4   9      38207.71      37830.54      1044.58 o                         
   2   4   9        748.83        597.08       223.72 o                         
   3   4   9       1446.44       1254.08       282.01 o                         
   4   4   9      10827.92       9920.97       619.47 o                         
   5   4   9       3580.44       4473.73       460.76 o                         
   6   4   9       2884.64       2947.41       492.40 o                         
   7   4   9        152.44       -385.00      1072.56 o                         
   8   4   9          3.24        312.13       452.06 o                         
   9   4   9        130.72        326.30       502.97 o                         
  -9   5   9         96.81       -121.77       302.81 o                         
  -8   5   9        919.81        994.95       297.94 o                         
  -7   5   9      13240.20      12593.58       680.27 o                         
  -6   5   9       5106.23       6008.74       463.23 o                         
  -5   5   9       2278.66       2468.55       269.38 o                         
  -4   5   9       2785.47       2802.98       267.01 o                         
  -3   5   9      14063.35      14247.30       494.64 o                         
  -2   5   9       2457.69       2442.62       189.48 o                         
  -1   5   9      28776.06      29141.45       588.16 o                         
   0   5   9       2038.06       1829.12       278.27 o                         
   1   5   9       7438.84       8064.35       504.03 o                         
   2   5   9      13024.80      12225.80       633.54 o                         
   3   5   9       2954.45       2635.66       355.53 o                         
   4   5   9         15.04         74.00       233.58 o                         
   5   5   9      10592.02      10902.87       681.05 o                         
   6   5   9       2487.88       2434.86       479.24 o                         
   7   5   9         47.81         80.97       463.14 o                         
   8   5   9        253.47        649.48       375.81 o                         
   9   5   9       2453.49       3200.70       687.58 o                         
 -11   6   9        213.99       1475.43       762.55 o                         
 -10   6   9       1546.18        748.68       577.73 o                         
  -9   6   9       2249.84       2296.66       397.83 o                         
  -8   6   9       1544.21       2066.60       460.15 o                         
  -7   6   9       9336.85       9858.03       619.09 o                         
  -6   6   9        212.33        443.95       238.49 o                         
  -5   6   9        958.50       1006.15       193.44 o                         
  -4   6   9        273.35        395.33       159.59 o                         
  -3   6   9      10687.10      10113.64       426.69 o                         
  -2   6   9        196.26         79.16       112.14 o                         
  -1   6   9         13.44        169.50       119.29 o                         
   0   6   9        162.07        256.31       250.14 o                         
   1   6   9      11455.79      10739.47       578.96 o                         
   2   6   9       1279.29       1487.64       305.81 o                         
   3   6   9       3356.18       2978.74       354.50 o                         
   4   6   9        267.51        247.14       250.96 o                         
   5   6   9      14013.23      14318.14       769.45 o                         
   6   6   9       6251.47       5917.07       665.16 o                         
   7   6   9       1011.25        922.61       938.99 o                         
   8   6   9       1631.79       1395.21       522.62 o                         
   9   6   9        291.03       1388.83       596.73 o                         
 -11   7   9         54.65       -177.96       589.22 o                         
 -10   7   9       1855.76       2294.27       820.68 o                         
  -9   7   9        271.67        358.57       374.26 o                         
  -8   7   9         97.67       -154.68       265.47 o                         
  -7   7   9        604.62        376.90       322.68 o                         
  -6   7   9      20557.83      20662.50       825.13 o                         
  -5   7   9       1023.35       1103.08       202.03 o                         
  -4   7   9       2044.06       2087.24       230.66 o                         
  -3   7   9        567.91        489.27       146.58 o                         
  -2   7   9      81229.59      82328.23      1085.02 o                         
  -1   7   9         28.21        171.40       133.23 o                         
   0   7   9      59301.96      61321.61      1135.14 o                         
   1   7   9       1837.96       1875.13       244.56 o                         
   2   7   9       6502.61       6219.50       463.90 o                         
   3   7   9        210.16        267.18       205.32 o                         
   4   7   9      11727.25      11396.37       667.51 o                         
   5   7   9       2982.79       2619.08       468.93 o                         
   6   7   9        364.91        859.97       362.87 o                         
   7   7   9          5.26        221.64       453.59 o                         
   8   7   9        183.00       -191.00       824.25 o                         
   9   7   9        311.58       -227.89       874.32 o                         
 -11   8   9          7.15        -49.81       618.95 o                         
 -10   8   9       3491.14       3994.82       978.43 o                         
  -9   8   9       2375.00       2054.19       476.91 o                         
  -8   8   9       6096.87       5503.65       520.69 o                         
  -7   8   9        862.86        957.09       272.34 o                         
  -6   8   9         57.56        242.26       213.16 o                         
  -5   8   9         42.65        -27.12       176.76 o                         
  -4   8   9        736.12        478.32       166.41 o                         
  -3   8   9         87.65        500.78       158.97 o                         
  -2   8   9        161.01        198.64       149.40 o                         
  -1   8   9         78.41         62.10       154.92 o                         
   0   8   9       1654.49       1921.74       240.74 o                         
   1   8   9        664.43        921.62       270.49 o                         
   2   8   9       3366.57       3245.70       348.23 o                         
   3   8   9         48.08       -130.46       202.07 o                         
   4   8   9        257.13       -325.34       325.34 o                         
   5   8   9       5204.59       5387.19       620.24 o                         
   6   8   9      11504.47      12996.18      1258.12 o                         
   7   8   9       2895.27       3330.26       750.27 o                         
   8   8   9       2562.56       3805.89      1554.77 o                         
   9   8   9        549.46       1349.80       778.41 o                         
 -10   9   9       1651.32       1557.61       635.99 o                         
  -9   9   9        212.17        449.58       637.58 o                         
  -8   9   9       1724.81       2085.44       377.08 o                         
  -7   9   9       4774.64       5518.09       501.54 o                         
  -6   9   9       7131.76       7206.51       516.66 o                         
  -5   9   9       4868.52       4862.61       374.05 o                         
  -4   9   9       6053.31       5987.64       372.09 o                         
  -3   9   9       7690.03       7562.50       391.32 o                         
  -2   9   9      10845.02      10628.30       432.11 o                         
  -1   9   9      42698.02      45526.79       854.61 o                         
   0   9   9        365.48        445.19       186.88 o                         
   1   9   9       4583.49       4388.70       338.04 o                         
   2   9   9      21679.09      21886.71      1043.07 o                         
   3   9   9       5276.00       4665.76       531.30 o                         
   4   9   9        183.13        198.28       286.53 o                         
   5   9   9       4708.02       5390.44       624.80 o                         
   6   9   9       3019.31       2312.38       458.99 o                         
   7   9   9         37.57        382.00       383.34 o                         
   8   9   9         40.60         62.48      1187.76 o                         
   9   9   9        401.00        722.13       682.89 o                         
 -10  10   9        315.21        215.74       635.07 o                         
  -9  10   9       4606.95       4282.83      1024.93 o                         
  -8  10   9       4262.73       4093.93       487.42 o                         
  -7  10   9       4730.81       5746.21       925.68 o                         
  -6  10   9       8409.68       8313.30       564.41 o                         
  -5  10   9       7036.78       6937.94       443.66 o                         
  -4  10   9       2130.57       1933.28       243.81 o                         
  -3  10   9      19322.40      19683.93       628.06 o                         
  -2  10   9        269.57          8.43       138.76 o                         
  -1  10   9       1936.97       2027.61       214.71 o                         
   0  10   9      10108.53       9837.35       641.99 o                         
   1  10   9      16140.25      15210.24       822.80 o                         
   2  10   9       1876.37       1347.19       307.25 o                         
   3  10   9        342.10        760.41       339.93 o                         
   4  10   9      20668.07      20467.95      1095.32 o                         
   5  10   9       4541.59       4438.15       571.15 o                         
   6  10   9        336.27       1153.33       369.86 o                         
   7  10   9       1605.01       2166.21       796.57 o                         
   8  10   9        487.80        738.54       496.15 o                         
 -10  11   9        628.64       1300.78       886.34 o                         
  -9  11   9        425.94        285.10       509.29 o                         
  -8  11   9       3002.15       3633.05       458.05 o                         
  -7  11   9       1115.72       1110.93       303.16 o                         
  -6  11   9       3164.77       3406.56       400.37 o                         
  -5  11   9       3557.90       4055.19       358.42 o                         
  -4  11   9       1337.88       1617.83       244.14 o                         
  -3  11   9       2890.19       2641.45       263.88 o                         
  -2  11   9       4096.68       4097.43       378.33 o                         
  -1  11   9        592.65        664.79       207.71 o                         
   0  11   9       8995.53       8637.37       606.62 o                         
   1  11   9         35.22        275.54       255.96 o                         
   2  11   9       2499.21       2552.56       405.28 o                         
   3  11   9       3571.87       4478.38       749.37 o                         
   4  11   9       6346.07       6042.78       616.85 o                         
   5  11   9       2052.13       2720.25       495.51 o                         
   6  11   9       3491.95       3511.89       532.06 o                         
   7  11   9       2100.34       2778.31       678.80 o                         
   8  11   9       1252.81       2583.71      1694.21 o                         
  -9  12   9        299.09       -521.98       717.77 o                         
  -8  12   9       6371.65       6705.15       674.42 o                         
  -7  12   9        146.01       -187.64       277.77 o                         
  -6  12   9        173.95        299.42       253.97 o                         
  -5  12   9       1430.00        862.65       261.45 o                         
  -4  12   9      28649.29      29255.80       839.33 o                         
  -3  12   9       3434.34       3502.06       343.56 o                         
  -2  12   9      12819.07      13384.27       677.15 o                         
  -1  12   9        186.85        295.96       226.01 o                         
   0  12   9      20822.64      22396.46       987.17 o                         
   1  12   9       6402.92       6749.86       571.45 o                         
   2  12   9      21360.49      21584.69      1267.13 o                         
   3  12   9       1051.65        836.03       317.67 o                         
   4  12   9       1324.47        832.95       327.19 o                         
   5  12   9        322.78        -11.08       355.02 o                         
   6  12   9       3016.11       4108.07       599.08 o                         
   7  12   9        800.83       1717.37       850.21 o                         
   8  12   9         12.89        880.03      1678.62 o                         
  -8  13   9        452.91       1808.45       918.32 o                         
  -7  13   9        989.13       1399.74       327.29 o                         
  -6  13   9       1673.82       1600.07       369.65 o                         
  -5  13   9       5100.12       6420.72       508.53 o                         
  -4  13   9       1760.52       1542.98       324.22 o                         
  -3  13   9        549.86        587.54       208.50 o                         
  -2  13   9       1283.74       1290.77       293.35 o                         
  -1  13   9      10993.80      11067.11       695.84 o                         
   0  13   9        210.67        566.15       270.52 o                         
   1  13   9        787.52        166.59       243.51 o                         
   2  13   9       1373.52       1651.45       421.99 o                         
   3  13   9      10392.52       9268.61       904.37 o                         
   4  13   9       4938.44       5141.75       594.35 o                         
   5  13   9         83.07       -148.39       319.67 o                         
   6  13   9          3.77        413.05       355.81 o                         
   7  13   9       2255.95       1316.65      1462.55 o                         
   8  13   9       4914.21       6659.80      1478.47 o                         
  -7  14   9         58.20        418.00       309.60 o                         
  -6  14   9          1.18        223.24       272.07 o                         
  -5  14   9       8785.06       8123.58       567.94 o                         
  -4  14   9      10339.70       9889.33       586.07 o                         
  -3  14   9       8813.81       8665.54       527.58 o                         
  -2  14   9        242.05         -1.25       209.80 o                         
  -1  14   9        184.89        336.21       222.60 o                         
   0  14   9       6015.45       5953.61       555.74 o                         
   1  14   9       8608.00       9349.19       688.05 o                         
   2  14   9        255.74       -320.52       349.58 o                         
   3  14   9      12738.15      12944.54      1066.59 o                         
   4  14   9          8.31        393.37       463.52 o                         
   5  14   9        180.75        430.30       828.74 o                         
   6  14   9         22.31        422.61       461.41 o                         
   7  14   9       2914.76       2847.82       948.04 o                         
   8  14   9         53.75       -502.03       609.04 o                         
  -7  15   9       3943.70       3721.89       546.76 o                         
  -6  15   9       6691.46       7208.57       581.52 o                         
  -5  15   9      17733.32      18237.36       845.50 o                         
  -4  15   9        524.77        485.02       239.09 o                         
  -3  15   9       1055.90       1073.49       247.23 o                         
  -2  15   9       1495.21       1346.86       285.39 o                         
  -1  15   9      11194.72      12619.34      1329.32 o                         
   0  15   9       2578.01       2886.84       416.93 o                         
   1  15   9       2419.71       2025.18       426.33 o                         
   2  15   9       4945.73       4558.04       529.47 o                         
   3  15   9      12908.51      12025.75      1035.62 o                         
   4  15   9         66.45         26.91       348.11 o                         
   5  15   9         62.48       -499.83       499.83 o                         
   6  15   9        817.15        454.72       404.00 o                         
   7  15   9       2027.78        929.94       790.43 o                         
  -7  16   9        201.45        132.73       409.27 o                         
  -6  16   9       1193.59        934.97       344.96 o                         
  -5  16   9        488.58        931.15       309.05 o                         
  -4  16   9       9795.43       9996.96       705.87 o                         
  -3  16   9        219.90         91.47       218.75 o                         
  -2  16   9       5216.92       5528.63       494.73 o                         
  -1  16   9       2206.45       2987.26       576.40 o                         
   0  16   9       5962.09       5934.88       776.67 o                         
   1  16   9        307.12        197.02       258.44 o                         
   2  16   9      15271.51      14686.08       893.28 o                         
   3  16   9       2395.50       2416.87       531.24 o                         
   4  16   9        766.24        842.40       471.64 o                         
   5  16   9        756.16        695.45       481.62 o                         
   6  16   9       1075.82       1262.61       488.02 o                         
   7  16   9       1998.06        826.10       594.64 o                         
  -6  17   9       6394.41       6940.25       690.52 o                         
  -5  17   9        658.76       -128.80       343.44 o                         
  -4  17   9        931.90       1273.62       425.64 o                         
  -3  17   9       6709.37       6075.47       551.51 o                         
  -2  17   9       5089.06       4904.30       482.69 o                         
  -1  17   9       5913.98       5697.06       779.88 o                         
   0  17   9       3258.60       3750.55       603.67 o                         
   1  17   9         33.74         40.69       406.83 o                         
   2  17   9       1372.71       1615.26       366.79 o                         
   3  17   9         93.70       -367.64       394.00 o                         
   4  17   9       5672.29       4463.77       714.69 o                         
   5  17   9        264.07        540.26       840.10 o                         
   6  17   9          2.58       -668.49       736.53 o                         
   7  17   9        193.68        892.69       695.04 o                         
  -6  18   9        501.13        382.11       775.05 o                         
  -5  18   9       6904.83       6912.91       650.81 o                         
  -4  18   9       1449.36       1509.77       383.42 o                         
  -3  18   9      11627.00      11802.61       898.28 o                         
  -2  18   9       1325.75       -277.57       658.58 o                         
  -1  18   9       1676.91        990.64       571.72 o                         
   0  18   9       1518.68        889.67       282.29 o                         
   1  18   9      12433.01      12357.83       832.25 o                         
   2  18   9       1098.76        886.34       317.57 o                         
   3  18   9        370.93        103.51       361.31 o                         
   4  18   9        947.43        732.94       625.42 o                         
   5  18   9       1386.40        912.70       445.35 o                         
   6  18   9       2459.79       3744.60      1064.96 o                         
  -6  19   9        125.13         13.08       523.43 o                         
  -5  19   9        882.08        868.14       423.56 o                         
  -4  19   9        248.80        300.06       443.18 o                         
  -3  19   9        868.62        472.04       431.22 o                         
  -2  19   9       2486.26       2517.01       959.01 o                         
  -1  19   9       7044.54       8837.94      1495.91 o                         
   0  19   9       2502.00       3130.04       595.74 o                         
   1  19   9       3871.26       4488.24       542.18 o                         
   2  19   9        290.74       1049.52       356.66 o                         
   3  19   9       1544.22       1464.75       470.30 o                         
   4  19   9         16.13        473.81       362.43 o                         
   5  19   9       3249.32       2105.79      1466.32 o                         
   6  19   9        635.82       1235.52       790.69 o                         
  -5  20   9        628.83         86.89       405.74 o                         
  -4  20   9       1066.85       1200.57       409.72 o                         
  -3  20   9       5743.10       6213.22      1041.21 o                         
  -2  20   9        193.01       1206.98       703.37 o                         
  -1  20   9       1930.09       1010.79       549.72 o                         
   0  20   9       1388.71       1508.07       791.88 o                         
   1  20   9       3817.49       3178.60       571.03 o                         
   2  20   9        711.32        387.69       782.24 o                         
   3  20   9       1590.88       1836.16       521.04 o                         
   4  20   9         13.58       -350.73       359.07 o                         
   5  20   9       6164.51       5710.65       871.72 o                         
   6  20   9        257.44        118.11       602.17 o                         
  -5  21   9        380.21        727.02       803.11 o                         
  -4  21   9         20.61        274.34      1015.22 o                         
  -3  21   9         18.32       -197.92       467.35 o                         
  -2  21   9      14220.40      14218.50      1953.15 o                         
  -1  21   9        701.50        565.18       628.46 o                         
   0  21   9       8429.27       7052.97      1330.90 o                         
   1  21   9       4445.02       5448.98       780.25 o                         
   2  21   9        751.13        738.31       426.69 o                         
   3  21   9         24.63       -353.67       497.80 o                         
   4  21   9       2590.64       3532.30       963.76 o                         
   5  21   9       3227.92       2679.11      1002.87 o                         
  -1  22   9        155.09       -610.76       610.76 o                         
   0  22   9        121.90        275.85       636.92 o                         
   1  22   9        400.45       -138.03       402.48 o                         
   2  22   9       2053.24       1581.25       549.52 o                         
   3  22   9        341.33          6.08       583.15 o                         
   4  22   9        510.33       -105.95       640.48 o                         
   5  22   9        338.08         21.67       586.84 o                         
   2  23   9       1954.49        929.41       581.69 o                         
   3  23   9       3298.51       3448.80       978.95 o                         
   4  23   9        888.50        262.77       562.54 o                         
   2  24   9        786.27       1941.79       707.73 o                         
   3  24   9        593.03       1117.67       677.61 o                         
   4  24   9       2141.86       2689.29      1035.50 o                         
   2  25   9        230.88       -109.92       576.94 o                         
   3  25   9       2899.27       2287.53       832.31 o                         
  -8   0  10       5804.83       4731.81       747.59 o                         
  -6   0  10       5915.08       5757.83       583.54 o                         
  -4   0  10      28438.78      29194.86      1081.98 o                         
  -2   0  10      12353.01      11172.74       621.76 o                         
   0   0  10      68591.13      73112.14      2074.78 o                         
   2   0  10      41572.00      43969.62      1735.57 o                         
   4   0  10       6033.53       6185.70       746.30 o                         
   6   0  10       7903.47       8495.98      1373.58 o                         
   8   0  10        638.04        888.33       668.09 o                         
  -9   1  10        757.92       1142.42       366.85 o                         
  -8   1  10       6504.58       6357.98       544.21 o                         
  -7   1  10       6292.51       5641.36       433.89 o                         
  -6   1  10       8190.42       8403.06       483.59 o                         
  -5   1  10      18863.00      19148.81       661.52 o                         
  -4   1  10        645.41        517.12       166.19 o                         
  -3   1  10        889.82        831.17       153.61 o                         
  -2   1  10        170.82         95.96       166.86 o                         
  -1   1  10       4994.03       4941.45       290.58 o                         
   0   1  10        524.64        633.32       309.21 o                         
   1   1  10       1149.15       1116.94       244.56 o                         
   2   1  10       5519.73       4447.09       428.74 o                         
   3   1  10        135.74        191.59       253.82 o                         
   4   1  10       1339.97       1214.91       309.38 o                         
   5   1  10        183.85        531.76       281.28 o                         
   6   1  10       1146.72       1026.75       322.28 o                         
   7   1  10       1184.74       1878.07       605.64 o                         
   8   1  10       3042.01       3999.80      1730.68 o                         
   9   1  10        941.21        394.62       928.69 o                         
  -9   2  10       2778.92       2375.41       384.31 o                         
  -8   2  10       1081.82       1313.92       312.68 o                         
  -7   2  10        501.84        408.64       200.50 o                         
  -6   2  10       8870.18       9013.74       512.96 o                         
  -5   2  10       5505.71       5452.05       373.35 o                         
  -4   2  10       5315.22       5503.68       347.39 o                         
  -3   2  10       4082.25       4320.06       330.82 o                         
  -2   2  10      23702.51      23657.98       628.90 o                         
  -1   2  10       2627.53       2600.94       258.05 o                         
   0   2  10       3953.34       3386.15       346.96 o                         
   1   2  10      26232.41      25898.33       904.45 o                         
   2   2  10       4085.51       3776.16       398.26 o                         
   3   2  10      10335.60       9789.29       633.61 o                         
   4   2  10       5786.89       5778.08       513.03 o                         
   5   2  10       3922.49       4500.45       489.27 o                         
   6   2  10        422.99        573.30       262.05 o                         
   7   2  10       7427.17       9367.11      1033.74 o                         
   8   2  10       1874.00       1931.51       570.32 o                         
   9   2  10         14.88        298.25       450.79 o                         
 -10   3  10        106.91       -305.18       555.27 o                         
  -9   3  10       2943.46       3669.75       455.50 o                         
  -8   3  10        298.68        614.53       296.89 o                         
  -7   3  10       1034.93        846.04       227.68 o                         
  -6   3  10       9813.16       9949.63       519.65 o                         
  -5   3  10      19900.69      19897.23       675.51 o                         
  -4   3  10      25669.68      26352.99       726.25 o                         
  -3   3  10        325.38        364.73       181.62 o                         
  -2   3  10       3670.00       3485.64       272.39 o                         
  -1   3  10      43252.19      44038.41       952.92 o                         
   0   3  10      15421.01      15083.44       682.29 o                         
   1   3  10        179.30        600.95       225.60 o                         
   2   3  10       3216.46       3077.45       369.76 o                         
   3   3  10      21107.60      21253.49       905.88 o                         
   4   3  10        527.15        336.88       327.66 o                         
   5   3  10       1724.67       1643.41       335.83 o                         
   6   3  10       8281.17       8105.99       650.03 o                         
   7   3  10       1583.36       2353.84       629.53 o                         
   8   3  10       1517.08       1826.26       561.29 o                         
   9   3  10        699.72       1544.07      1240.08 o                         
 -10   4  10       1871.97       2435.89       815.80 o                         
  -9   4  10       9100.31       8587.87       839.26 o                         
  -8   4  10       2800.80       2730.73       383.97 o                         
  -7   4  10        350.29         76.44       234.30 o                         
  -6   4  10        974.78       1356.80       248.42 o                         
  -5   4  10       5762.49       5664.29       384.38 o                         
  -4   4  10       3759.82       4064.40       313.68 o                         
  -3   4  10       1219.40       1272.28       212.05 o                         
  -2   4  10        101.67       -150.42       164.84 o                         
  -1   4  10       3380.83       3615.38       306.79 o                         
   0   4  10        988.31        917.45       243.45 o                         
   1   4  10       6291.61       6256.98       476.78 o                         
   2   4  10       5212.78       5278.21       686.59 o                         
   3   4  10        302.00        181.30       239.53 o                         
   4   4  10       1594.38       1485.83       292.56 o                         
   5   4  10        437.39        660.34       273.59 o                         
   6   4  10       2787.51       2546.50       395.77 o                         
   7   4  10        646.40         46.26       355.22 o                         
   8   4  10       2918.60       4423.23      1428.01 o                         
   9   4  10        210.08        661.46       482.06 o                         
 -10   5  10       5748.70       4754.74      1087.42 o                         
  -9   5  10        678.14        182.74       391.28 o                         
  -8   5  10        870.13       1223.99       297.34 o                         
  -7   5  10       6182.31       5673.79       555.04 o                         
  -6   5  10      12030.23      12087.17       576.07 o                         
  -5   5  10         55.38        254.05       184.98 o                         
  -4   5  10        434.70        355.08       182.98 o                         
  -3   5  10        917.82        637.83       186.08 o                         
  -2   5  10      36508.26      37709.46       873.39 o                         
  -1   5  10       4530.47       5103.11       351.07 o                         
   0   5  10      17043.54      17046.43       735.20 o                         
   1   5  10       1235.73        949.83       254.50 o                         
   2   5  10      10653.65       9873.49       708.67 o                         
   3   5  10       8482.60       8864.34       612.39 o                         
   4   5  10      24827.25      25571.06      1031.23 o                         
   5   5  10        243.04       -119.60       290.07 o                         
   6   5  10        518.96        403.75       321.30 o                         
   7   5  10         34.96        882.96       536.55 o                         
   8   5  10       1709.47       2278.24       805.09 o                         
   9   5  10        573.80       1912.33       870.36 o                         
 -10   6  10       2583.50       3525.56      1072.49 o                         
  -9   6  10       1223.21       1036.18       415.31 o                         
  -8   6  10       4906.55       4912.12       609.82 o                         
  -7   6  10       7847.52       7333.65       552.84 o                         
  -6   6  10        222.09        518.84       196.84 o                         
  -5   6  10       1491.24       1511.47       238.24 o                         
  -4   6  10       4760.80       4734.16       334.86 o                         
  -3   6  10      22719.59      22713.64       739.52 o                         
  -2   6  10      12084.74      12335.31       513.95 o                         
  -1   6  10         96.12        237.72       178.83 o                         
   0   6  10       1118.66       1059.45       215.15 o                         
   1   6  10      17976.47      17079.61       756.85 o                         
   2   6  10        213.76         15.69       226.80 o                         
   3   6  10        141.01        145.41       262.58 o                         
   4   6  10         14.18        -42.56       235.33 o                         
   5   6  10       4935.27       5411.17       534.61 o                         
   6   6  10        499.14        436.98       351.28 o                         
   7   6  10        570.48        871.02       544.81 o                         
   8   6  10         11.81        901.92       481.17 o                         
   9   6  10        732.89        -80.85       573.63 o                         
 -10   7  10        168.80        427.12       628.06 o                         
  -9   7  10         46.48       -189.13       549.65 o                         
  -8   7  10         26.32        300.66       326.51 o                         
  -7   7  10       1683.50       1789.82       325.39 o                         
  -6   7  10        469.85        383.54       291.45 o                         
  -5   7  10        409.66        635.80       195.77 o                         
  -4   7  10        343.48        191.38       161.93 o                         
  -3   7  10       6724.36       6471.62       417.12 o                         
  -2   7  10        892.74        932.97       200.79 o                         
  -1   7  10       9731.04      10434.93       557.65 o                         
   0   7  10       1902.79       2056.18       261.50 o                         
   1   7  10        311.52        222.27       219.15 o                         
   2   7  10        723.07        738.29       241.28 o                         
   3   7  10      10452.21       9649.55       629.57 o                         
   4   7  10       1626.16       2057.91       348.83 o                         
   5   7  10      11985.80      13330.57       960.07 o                         
   6   7  10         16.38       -391.75       391.75 o                         
   7   7  10        537.75        727.82       378.55 o                         
   8   7  10        256.37        466.32      1002.74 o                         
   9   7  10       1917.25       3290.79      1011.59 o                         
 -10   8  10        655.35       -308.09       504.93 o                         
  -9   8  10       2214.56       1350.06       679.06 o                         
  -8   8  10       5460.19       4660.18       499.35 o                         
  -7   8  10      16119.09      16256.86       810.68 o                         
  -6   8  10       1521.02       1723.48       267.77 o                         
  -5   8  10       1245.34       1228.73       240.04 o                         
  -4   8  10       7192.25       7082.82       410.70 o                         
  -3   8  10      39256.64      40304.88      1027.37 o                         
  -2   8  10      13177.61      13030.11       634.10 o                         
  -1   8  10       2327.75       2299.11       298.85 o                         
   0   8  10        203.88         73.58       179.15 o                         
   1   8  10      15965.20      15850.97       730.15 o                         
   2   8  10       1317.48       1146.86       307.85 o                         
   3   8  10       1445.34       1633.44       416.99 o                         
   4   8  10        907.19       1510.47       573.83 o                         
   5   8  10       8880.75       8557.80       779.54 o                         
   6   8  10       1120.60       1011.72       358.97 o                         
   7   8  10        421.68        846.42       436.79 o                         
   8   8  10        931.49       -490.30       490.30 o                         
 -10   9  10       2320.64       1994.37       793.07 o                         
  -9   9  10        676.52       3103.72       942.23 o                         
  -8   9  10         11.51        177.30       252.12 o                         
  -7   9  10       4408.02       4296.92       459.18 o                         
  -6   9  10       1341.19       1332.49       246.17 o                         
  -5   9  10        174.49        360.39       225.04 o                         
  -4   9  10        792.06        563.75       178.95 o                         
  -3   9  10        214.33        410.07       206.77 o                         
  -2   9  10      14316.46      14727.20       593.21 o                         
  -1   9  10       1420.86       1054.10       227.40 o                         
   0   9  10       6738.36       6618.85       457.41 o                         
   1   9  10        199.61         76.18       266.30 o                         
   2   9  10       5570.98       6055.09       605.71 o                         
   3   9  10       3431.00       3677.69       504.18 o                         
   4   9  10      16396.07      15361.14      1009.88 o                         
   5   9  10         89.28        240.13       361.44 o                         
   6   9  10       2812.00       2516.96       638.53 o                         
   7   9  10        523.27        493.57       396.65 o                         
   8   9  10        829.39         62.27       392.22 o                         
 -10  10  10        823.81       1357.72       748.42 o                         
  -9  10  10       3182.19       2046.43       769.82 o                         
  -8  10  10       6730.93       6463.05       582.13 o                         
  -7  10  10        101.57       -148.44       269.08 o                         
  -6  10  10        165.55       -204.58       204.58 o                         
  -5  10  10       1564.80       1460.00       253.98 o                         
  -4  10  10      13812.32      13048.64       569.01 o                         
  -3  10  10         14.68       -103.61       193.28 o                         
  -2  10  10       3628.86       3523.66       317.83 o                         
  -1  10  10       1156.51        762.60       266.31 o                         
   0  10  10       6324.41       5780.57       748.43 o                         
   1  10  10       7394.57       6998.73       615.24 o                         
   2  10  10       4322.16       4613.85       550.07 o                         
   3  10  10        272.67        142.88       292.27 o                         
   4  10  10         76.30        116.20       351.51 o                         
   5  10  10       1468.88       1406.12       376.13 o                         
   6  10  10       2706.53       2677.26       543.91 o                         
   7  10  10          5.75        -89.50       989.26 o                         
   8  10  10        742.69       1084.36      1619.90 o                         
 -10  11  10       1235.90       -436.76       684.48 o                         
  -9  11  10       3935.72       3832.85       988.20 o                         
  -8  11  10         19.48        233.53       488.91 o                         
  -7  11  10        609.18        800.38       259.08 o                         
  -6  11  10       7986.90       7660.41       608.30 o                         
  -5  11  10      12779.13      12753.44       602.26 o                         
  -4  11  10      11173.49      10799.03       591.58 o                         
  -3  11  10       1875.79       2270.06       301.11 o                         
  -2  11  10        369.23        261.45       242.83 o                         
  -1  11  10      20940.38      22968.35      1002.99 o                         
   0  11  10       9388.57       9099.89       646.96 o                         
   1  11  10         75.85       -105.28       491.72 o                         
   2  11  10          8.69       -122.96       396.89 o                         
   3  11  10      16270.43      16643.02      1000.08 o                         
   4  11  10       1636.10       1739.53       432.82 o                         
   5  11  10       2265.93       2469.46       494.93 o                         
   6  11  10       1368.31       2091.60       486.37 o                         
   7  11  10       1472.57       1717.32       538.02 o                         
   8  11  10       2509.28       3050.65       669.27 o                         
 -10  12  10          0.65       -829.27       829.27 o                         
  -9  12  10       2816.24       2510.80       897.44 o                         
  -8  12  10        733.74        777.43       437.04 o                         
  -7  12  10        118.82        572.04       295.64 o                         
  -6  12  10        456.35        299.57       295.13 o                         
  -5  12  10       3230.27       3979.95       359.81 o                         
  -4  12  10        111.39        763.15       331.17 o                         
  -3  12  10       1725.08       1771.64       375.52 o                         
  -2  12  10       3476.16       3372.93       456.83 o                         
  -1  12  10        265.69        376.98       234.71 o                         
   0  12  10       1238.45       1224.69       452.67 o                         
   1  12  10       6836.94       7304.95       789.08 o                         
   2  12  10        295.45        662.58       362.51 o                         
   3  12  10       7151.45       7048.93       935.72 o                         
   4  12  10        593.55        809.52       573.63 o                         
   5  12  10        711.40        611.61       356.08 o                         
   6  12  10         45.88        238.94       376.17 o                         
   7  12  10       4702.13       4500.17       813.55 o                         
   8  12  10       1057.48        108.20       575.75 o                         
  -9  13  10       1225.68        342.70       664.00 o                         
  -8  13  10        983.64        -46.11       628.86 o                         
  -7  13  10       3044.48       2988.04       535.51 o                         
  -6  13  10       1983.55       2788.00       508.60 o                         
  -5  13  10      23241.05      23207.66       931.52 o                         
  -4  13  10        143.00        713.28       282.76 o                         
  -3  13  10        847.53        611.28       316.26 o                         
  -2  13  10       2280.99       2562.59       440.23 o                         
  -1  13  10      18196.66      17121.48      1194.20 o                         
   0  13  10       1732.24       1509.87       368.05 o                         
   1  13  10        513.85        556.16       349.37 o                         
   2  13  10        680.89        474.08       359.48 o                         
   3  13  10       3922.88       4295.18       716.78 o                         
   4  13  10        854.02       1486.63       418.86 o                         
   5  13  10        513.65        176.29       380.53 o                         
   6  13  10         69.57        122.30       372.02 o                         
   7  13  10       3870.49       3610.07       699.14 o                         
   8  13  10        448.20       1368.56       826.23 o                         
  -8  14  10       3057.78       6671.43      1326.54 o                         
  -7  14  10        239.33        510.49       295.07 o                         
  -6  14  10        557.38        122.70       355.53 o                         
  -5  14  10       1678.53       1702.69       481.46 o                         
  -4  14  10       7447.77       7608.82       616.35 o                         
  -3  14  10       1763.49       1301.05       351.13 o                         
  -2  14  10       2193.67       2305.76       411.84 o                         
  -1  14  10        757.47       1553.35       470.07 o                         
   0  14  10      15003.03      16262.60       910.40 o                         
   1  14  10         52.64        -47.29       340.47 o                         
   2  14  10      17453.69      17794.58      1245.01 o                         
   3  14  10       1753.83       2353.77       857.41 o                         
   4  14  10        433.26         -3.99       601.24 o                         
   5  14  10        363.75        530.52       471.01 o                         
   6  14  10       6527.66       7574.75       982.24 o                         
   7  14  10       2462.75       4494.87      1197.87 o                         
  -7  15  10       5115.97       5147.19       859.91 o                         
  -6  15  10      10919.45      10805.57       745.60 o                         
  -5  15  10        559.03        103.06       284.50 o                         
  -4  15  10        602.25        256.45       302.32 o                         
  -3  15  10        199.60        -81.81       226.12 o                         
  -2  15  10        837.73        949.21       307.65 o                         
  -1  15  10       1157.92        673.95       364.74 o                         
   0  15  10       1178.09       1284.93       361.36 o                         
   1  15  10        518.35        633.60       841.76 o                         
   2  15  10       2110.28       1614.20       469.20 o                         
   3  15  10        774.20        312.40       380.77 o                         
   4  15  10        245.00        299.71       389.83 o                         
   5  15  10        370.10        425.45       507.38 o                         
   6  15  10        288.56        822.93       452.05 o                         
   7  15  10        351.49       1441.48       828.48 o                         
  -7  16  10       1332.88         45.58       580.90 o                         
  -6  16  10       3952.36       5342.85       581.27 o                         
  -5  16  10        745.69        515.17       304.67 o                         
  -4  16  10       3656.77       4851.69       554.41 o                         
  -3  16  10       8329.88       8240.13       894.97 o                         
  -2  16  10       8855.65       7835.02       868.35 o                         
  -1  16  10       3155.42       2907.92       553.02 o                         
   0  16  10       3900.07       4163.78       505.48 o                         
   1  16  10      24687.05      24754.69      1167.25 o                         
   2  16  10       6707.84       7394.54       855.36 o                         
   3  16  10        587.96        949.00       407.75 o                         
   4  16  10       2550.63       3349.55       675.18 o                         
   5  16  10       2722.10       2386.14       585.33 o                         
   6  16  10       1527.46       1357.89       470.05 o                         
  -6  17  10       2031.88       2252.64       485.14 o                         
  -5  17  10       2739.75       2694.24       554.57 o                         
  -4  17  10       9590.11       9425.25       816.70 o                         
  -3  17  10         83.59       -248.01       313.07 o                         
  -2  17  10        191.07        178.66       348.04 o                         
  -1  17  10       5862.20       6406.54       805.72 o                         
   0  17  10       2445.30       2710.15       441.72 o                         
   1  17  10       1739.23       1564.79       381.05 o                         
   2  17  10        437.52        448.44       411.36 o                         
   3  17  10       2544.52       2252.42       567.22 o                         
   4  17  10        379.82       -452.35       452.35 o                         
   5  17  10       2971.03       2893.64       591.56 o                         
   6  17  10       3542.11       2961.93       686.15 o                         
  -5  18  10        460.70        694.89       433.73 o                         
  -4  18  10        905.50        530.99       314.71 o                         
  -3  18  10       7263.86       6563.55      1233.47 o                         
  -2  18  10       1222.89       1009.64       396.50 o                         
  -1  18  10       1339.41        892.79       405.52 o                         
   0  18  10        999.90        519.40       376.51 o                         
   1  18  10        550.12        789.59       337.38 o                         
   2  18  10       4077.71       4733.41       904.64 o                         
   3  18  10         32.84        224.80       437.55 o                         
   4  18  10        565.05        849.03       449.75 o                         
   5  18  10        227.38        103.41       370.78 o                         
   6  18  10       2675.28       2507.63      1112.26 o                         
  -5  19  10        139.02        651.19       478.03 o                         
  -4  19  10       2389.63       2572.43       510.16 o                         
  -3  19  10       1639.16       1558.75       572.68 o                         
  -2  19  10      12421.88      14122.98      1885.38 o                         
  -1  19  10        728.65       -274.13       621.46 o                         
   0  19  10       7643.96       7623.35       861.37 o                         
   1  19  10         12.71        452.72       319.86 o                         
   2  19  10       4952.84       6034.82       811.62 o                         
   3  19  10       1462.66       2056.18      1371.07 o                         
   4  19  10       5487.89       5097.11       832.02 o                         
   5  19  10       2188.99       3070.27       673.32 o                         
  -4  20  10       2538.80       2057.35       582.42 o                         
  -3  20  10       1991.81        316.01       699.93 o                         
  -2  20  10       1018.31       1024.93       880.00 o                         
  -1  20  10        144.22       -461.73       557.65 o                         
   0  20  10        781.83        509.82       529.51 o                         
   1  20  10       2197.74       3498.79       737.98 o                         
   2  20  10        203.76        562.37       493.37 o                         
   3  20  10        194.01       -458.24       458.24 o                         
   4  20  10        397.44        809.78       613.33 o                         
   5  20  10        222.40       -429.81       511.69 o                         
  -2  21  10       2100.92       2133.49       862.30 o                         
  -1  21  10       3964.99       4233.95      1058.09 o                         
   0  21  10       3291.25       3264.24      1006.43 o                         
   1  21  10         19.13        120.48       358.64 o                         
   2  21  10       2322.94       1379.12       549.46 o                         
   3  21  10       3798.44       3202.68       914.75 o                         
   4  21  10       2328.19       3400.32       908.14 o                         
   5  21  10       3288.19       4038.02      1128.77 o                         
   2  22  10        181.67       -141.36       622.38 o                         
   3  22  10        236.89       -343.89       444.03 o                         
   4  22  10       1286.65       1676.91       608.64 o                         
   2  23  10        997.66       -718.03       817.12 o                         
   3  23  10         38.02       1558.80       685.80 o                         
   4  23  10       3642.00       4081.89      1175.67 o                         
   2  24  10       1597.92       3121.56       994.41 o                         
   3  24  10        137.12       -477.46       717.64 o                         
  -9   0  11       9687.41       9975.59      2517.80 o                         
  -7   0  11       6148.88       5532.59       751.26 o                         
  -5   0  11       6351.29       6293.17       570.95 o                         
  -3   0  11       1328.19       1635.80       445.84 o                         
  -1   0  11      11011.96      11729.24       871.88 o                         
   1   0  11       2180.34       2026.08       467.60 o                         
   3   0  11        285.11         73.50       313.42 o                         
   5   0  11       1990.05       2116.15       522.72 o                         
   7   0  11       6167.01       5487.56      1190.60 o                         
 -10   1  11        864.48       1343.39       521.25 o                         
  -9   1  11        460.52        549.09       344.91 o                         
  -8   1  11       1584.77       1655.45       304.38 o                         
  -7   1  11        193.25         88.32       186.42 o                         
  -6   1  11       7540.63       7302.52       462.94 o                         
  -5   1  11      12012.20      12175.95       549.51 o                         
  -4   1  11        148.23         48.67       237.27 o                         
  -3   1  11       1394.11       1300.47       292.96 o                         
  -2   1  11       7437.06       6874.73       365.57 o                         
  -1   1  11      29738.80      32076.50      1002.18 o                         
   0   1  11       9223.19       9600.96       579.67 o                         
   1   1  11      16198.53      17434.63       849.99 o                         
   2   1  11       3358.53       2914.54       372.24 o                         
   3   1  11      11468.10      11470.39       710.85 o                         
   4   1  11        253.76        322.60       262.86 o                         
   5   1  11       4642.54       4525.10       560.81 o                         
   6   1  11        813.04        846.86       320.71 o                         
   7   1  11       3708.83       3871.89       735.29 o                         
   8   1  11         30.40         73.40      1144.69 o                         
 -10   2  11         45.60       -310.87       568.75 o                         
  -9   2  11       2494.91       1205.23       710.58 o                         
  -8   2  11       6045.03       6860.27       521.94 o                         
  -7   2  11         19.56       -206.27       206.27 o                         
  -6   2  11       3966.47       4266.98       365.78 o                         
  -5   2  11       7192.21       7133.12       435.48 o                         
  -4   2  11       2418.49       2091.84       323.95 o                         
  -3   2  11       2629.93       2556.98       341.99 o                         
  -2   2  11       9476.76       9156.46       469.95 o                         
  -1   2  11        826.26        951.90       284.94 o                         
   0   2  11       6724.86       6728.07       499.52 o                         
   1   2  11         93.92         22.23       235.09 o                         
   2   2  11      15281.26      15776.91       779.72 o                         
   3   2  11         78.60        -23.08       251.72 o                         
   4   2  11       3244.30       3433.57       452.51 o                         
   5   2  11       4885.54       5405.70       613.83 o                         
   6   2  11      14874.94      16219.52      1010.24 o                         
   7   2  11        792.22       1468.84       525.00 o                         
   8   2  11        595.63       1114.91       522.96 o                         
 -10   3  11       3962.85       4162.99       800.34 o                         
  -9   3  11        242.34        218.51       493.41 o                         
  -8   3  11         10.91        450.05       255.91 o                         
  -7   3  11       8806.88       7912.62       516.81 o                         
  -6   3  11      11867.91      11126.12       573.59 o                         
  -5   3  11       2360.19       2365.98       280.36 o                         
  -4   3  11        493.82        512.34       230.62 o                         
  -3   3  11       8988.80       8459.83       582.17 o                         
  -2   3  11      13863.35      13788.33       573.31 o                         
  -1   3  11       7849.46       7791.08       517.12 o                         
   0   3  11       2058.04       1991.60       299.75 o                         
   1   3  11       2833.51       2996.27       397.92 o                         
   2   3  11       3127.97       3221.33       472.86 o                         
   3   3  11       2518.01       1848.14       336.77 o                         
   4   3  11       2869.65       2194.41       350.78 o                         
   5   3  11        357.69        146.02       322.01 o                         
   6   3  11        576.00        147.58       293.28 o                         
   7   3  11        723.14        978.91       422.58 o                         
   8   3  11        465.97         57.02       427.39 o                         
 -10   4  11        196.37        310.73       618.95 o                         
  -9   4  11        247.35        122.01       317.35 o                         
  -8   4  11        484.61        919.51       254.70 o                         
  -7   4  11       6396.48       6412.11       462.02 o                         
  -6   4  11          8.64         95.69       214.08 o                         
  -5   4  11       1018.06       1084.96       254.28 o                         
  -4   4  11       4788.97       4703.85       440.63 o                         
  -3   4  11      12986.94      13118.17       675.15 o                         
  -2   4  11      14659.65      14314.57       589.91 o                         
  -1   4  11       1041.70       1206.09       286.61 o                         
   0   4  11        387.92        446.14       220.17 o                         
   1   4  11      14976.79      15232.33       743.33 o                         
   2   4  11      17234.98      17704.53       833.14 o                         
   3   4  11       2005.32       2266.02       378.32 o                         
   4   4  11       2091.61       1751.01       347.60 o                         
   5   4  11       7349.22       7412.05       633.96 o                         
   6   4  11       1131.07        696.46       357.22 o                         
   7   4  11       2884.84       1790.79       505.65 o                         
   8   4  11        249.81        455.93      1470.15 o                         
 -10   5  11        251.33        520.13       610.36 o                         
  -9   5  11       2632.99       3229.99       533.20 o                         
  -8   5  11         93.17        494.38       281.14 o                         
  -7   5  11       8678.52       9404.63       563.99 o                         
  -6   5  11          7.19        124.06       190.11 o                         
  -5   5  11       3597.20       3019.69       469.97 o                         
  -4   5  11       3522.77       3222.14       383.68 o                         
  -3   5  11       1639.19       1422.91       365.19 o                         
  -2   5  11        150.73         39.90       402.47 o                         
  -1   5  11       1707.72       1844.80       281.71 o                         
   0   5  11      16266.62      18227.18       789.22 o                         
   1   5  11        153.85        -47.62       229.16 o                         
   2   5  11        988.74        829.88       264.91 o                         
   3   5  11       5117.74       4979.68       475.92 o                         
   4   5  11       1524.83       1176.20       304.78 o                         
   5   5  11       6600.03       7615.61       683.19 o                         
   6   5  11         92.42       -289.68       289.68 o                         
   7   5  11        159.14       -148.02       395.40 o                         
   8   5  11        375.63       -437.49       437.49 o                         
 -10   6  11       1801.81       1791.32       859.00 o                         
  -9   6  11         72.16       -320.51       572.71 o                         
  -8   6  11       6365.39       6342.90       507.81 o                         
  -7   6  11       1987.12       1839.65       322.68 o                         
  -6   6  11       4891.42       5453.09       417.68 o                         
  -5   6  11       1013.72        809.16       245.82 o                         
  -4   6  11      13401.58      13537.64       637.97 o                         
  -3   6  11      30381.03      31326.82      1037.74 o                         
  -2   6  11        540.39        742.09       250.38 o                         
  -1   6  11       2518.82       2831.55       343.71 o                         
   0   6  11       1098.81        973.34       243.35 o                         
   1   6  11      17114.12      18032.10       812.41 o                         
   2   6  11        336.15         76.89       263.72 o                         
   3   6  11       4086.72       4196.42       576.93 o                         
   4   6  11       1541.76       1173.70       314.92 o                         
   5   6  11         54.65        234.89       379.83 o                         
   6   6  11         71.39       -121.97       373.63 o                         
   7   6  11         46.42       -372.99       372.99 o                         
   8   6  11        702.74        378.92       926.24 o                         
 -10   7  11       2058.14       1207.91       719.22 o                         
  -9   7  11        288.06        299.37       484.99 o                         
  -8   7  11       5008.80       4901.16       466.31 o                         
  -7   7  11        613.80        553.06       233.34 o                         
  -6   7  11       2465.86       2169.90       297.03 o                         
  -5   7  11          5.30       -241.22       241.22 o                         
  -4   7  11      19202.59      18710.65       746.74 o                         
  -3   7  11         24.21        125.26       224.13 o                         
  -2   7  11       2823.10       2952.88       423.82 o                         
  -1   7  11        430.87        448.93       210.96 o                         
   0   7  11      10811.16      10631.89       649.94 o                         
   1   7  11         21.45         14.63       217.66 o                         
   2   7  11      16302.88      16089.72       803.47 o                         
   3   7  11         49.18        -37.51       240.71 o                         
   4   7  11      25135.90      25179.28      1288.00 o                         
   5   7  11        210.17        155.73       349.43 o                         
   6   7  11        239.43         45.60       396.14 o                         
   7   7  11         18.76       -466.45       466.45 o                         
   8   7  11       4078.69       4336.56       830.80 o                         
 -10   8  11       1798.10       1120.05       891.50 o                         
  -9   8  11       1141.05       2730.50       932.98 o                         
  -8   8  11       7655.89       7528.93       561.92 o                         
  -7   8  11       1205.66        999.65       352.79 o                         
  -6   8  11       2877.41       3070.17       329.74 o                         
  -5   8  11       1767.48       2010.79       327.91 o                         
  -4   8  11      17513.62      17481.35       735.07 o                         
  -3   8  11       8649.84       9265.77       592.97 o                         
  -2   8  11        985.96        661.83       241.67 o                         
  -1   8  11        823.14        800.47       208.08 o                         
   0   8  11        442.18        592.88       293.98 o                         
   1   8  11       3165.16       2906.11       362.86 o                         
   2   8  11       3001.02       2880.88       440.05 o                         
   3   8  11       2323.30       3052.96       506.51 o                         
   4   8  11       2691.73       1990.24       430.16 o                         
   5   8  11         59.57         23.76       521.37 o                         
   6   8  11        103.88        626.83       351.71 o                         
   7   8  11         18.55       -345.84       345.84 o                         
   8   8  11        274.84       -133.21      1197.54 o                         
 -10   9  11        113.42        104.90       557.25 o                         
  -9   9  11       1396.76        914.48       714.20 o                         
  -8   9  11        515.86        720.12       384.48 o                         
  -7   9  11       1213.71       2013.79       327.42 o                         
  -6   9  11        375.48        800.10       276.13 o                         
  -5   9  11       3008.54       3083.79       356.95 o                         
  -4   9  11       7270.96       6990.19       491.16 o                         
  -3   9  11         76.06         16.92       194.58 o                         
  -2   9  11       2058.12       1997.32       389.73 o                         
  -1   9  11       3548.63       3809.56       492.99 o                         
   0   9  11      14233.32      13542.93      1003.57 o                         
   1   9  11        885.72        758.91       290.52 o                         
   2   9  11         31.86        143.44       292.61 o                         
   3   9  11      11059.90      11106.27       869.96 o                         
   4   9  11       1938.85       1223.32       426.55 o                         
   5   9  11       3239.46       2532.54       799.02 o                         
   6   9  11          1.04        770.63       627.87 o                         
   7   9  11        866.24       1604.30       488.33 o                         
   8   9  11        482.00       1412.42       760.04 o                         
 -10  10  11         60.72       -767.84       767.84 o                         
  -9  10  11       3133.42       3559.17       706.79 o                         
  -8  10  11        164.78        166.43       279.55 o                         
  -7  10  11       5049.23       4896.12       434.12 o                         
  -6  10  11        825.58       1292.90       302.32 o                         
  -5  10  11       2784.95       2343.82       381.02 o                         
  -4  10  11       4165.81       4442.47       406.37 o
[truncated: 123,445 more chars]
