# Supplementary material for: Crystal structure of catena-poly[[di­iodidomer­cury(II)]-μ-2,2′-di­thio­bis­(pyridine N-oxide)-κ2 O:O′]
Source: Acta Crystallogr E Crystallogr Commun. 2018 Mar 2;74(Pt 4):433–5. doi: 10.1107/S2056989018003055 (PMC5946961; doi:10.1107/S2056989018003055)
Supplement: Supplementary file 3 [file e-74-00433-Isup3.mol]

scheme1.cdx
  ChemDraw02151814323D

 21 22  0  0  0  0  0  0  0  0999 V2000
   -1.0040    1.1966    0.4151 C   0  0  0  0  0  0  0  0  0  0  0  0
   -0.7973    0.7140   -0.2214 N   0  0  0  0  0  0  0  0  0  0  0  0
   -0.0144    0.4727   -0.3189 C   0  0  0  0  0  0  0  0  0  0  0  0
    0.5618    0.7140    0.2200 C   0  0  0  0  0  0  0  0  0  0  0  0
    0.3551    1.1966    0.8564 C   0  0  0  0  0  0  0  0  0  0  0  0
   -0.4278    1.4379    0.9540 C   0  0  0  0  0  0  0  0  0  0  0  0
    0.1922   -0.0098   -0.9553 S   0  0  0  0  0  0  0  0  0  0  0  0
   -1.3735    0.4727   -0.7602 O   0  0  0  0  0  0  0  0  0  0  0  0
    1.0172   -0.0098   -0.1191 S   0  0  0  0  0  0  0  0  0  0  0  0
    2.2181   -1.0477    0.5252 C   0  0  0  0  0  0  0  0  0  0  0  0
    2.0118   -0.5782   -0.1211 N   0  0  0  0  0  0  0  0  0  0  0  0
    1.2196   -0.4990   -0.3373 C   0  0  0  0  0  0  0  0  0  0  0  0
    0.6336   -0.8892    0.0929 C   0  0  0  0  0  0  0  0  0  0  0  0
    0.8399   -1.3586    0.7392 C   0  0  0  0  0  0  0  0  0  0  0  0
    1.6321   -1.4379    0.9553 C   0  0  0  0  0  0  0  0  0  0  0  0
    2.5978   -0.1880   -0.5512 O   0  0  0  0  0  0  0  0  0  0  0  0
   -1.9923   -0.3655   -0.1191 Hg  0  0  0  0  0  0  0  0  0  0  0  0
   -3.1811    0.3977   -0.1191 C   0  0  0  0  0  0  0  0  0  0  0  0
   -2.8422   -0.7916   -0.1191 I   0  0  0  0  0  0  0  0  0  0  0  0
   -0.9684   -0.8398   -0.1191 I   0  0  0  0  0  0  0  0  0  0  0  0
    3.1811    0.3953   -0.1191 C   0  0  0  0  0  0  0  0  0  0  0  0
  1  2  2  0      
  2  3  1  0      
  3  4  2  0      
  4  5  1  0      
  5  6  2  0      
  6  1  1  0      
  3  7  1  0      
  2  8  1  0      
  7  9  1  0      
 10 11  2  0      
 11 12  1  0      
 12 13  2  0      
 13 14  1  0      
 14 15  2  0      
 15 10  1  0      
 11 16  1  0      
 12  9  1  0      
  8 17  1  0      
 17 18  1  0      
 19 17  1  6      
 17 20  1  1      
 16 21  1  0      
M  STY  1   1 GEN
M  SLB  1   1   1
M  SAL   1 15   1   2   3   4   5   6   7   8   9  10  11  12  13  14  15
M  SAL   1  4  16  17  19  20
M  SBL   1  2  22  19
M  SDI   1  4    2.9741    1.8897    2.9741   -2.0910
M  SDI   1  4   -3.0690   -2.0910   -3.0690    1.8897
M  END
